# Supplementary material for: Enhanced ranking of PknB Inhibitors using data fusion methods
Source: J Cheminform. 2013 Jan 14;5:2. doi: 10.1186/1758-2946-5-2 (PMC3600029; doi:10.1186/1758-2946-5-2)
Supplement: Additional file 1 — The PknB dataset of 62 inhibitors which contains Pubmed ID and IC50 values of inhibitors. [file 1758-2946-5-2-S1.sdf]

  SciTegic08271217193D

 30 32  0  0  0  0            999 V2000
   -5.6748    1.0530    0.4641 C   0  0
   -6.3272    1.6869   -0.6083 C   0  0
   -5.5769    2.3367   -1.6043 C   0  0
   -4.1714    2.3478   -1.5368 C   0  0
   -3.5010    1.7102   -0.4645 C   0  0
   -4.2684    1.0700    0.5421 C   0  0
   -3.6461    0.4740    1.5876 N   0  0
   -2.0936    1.6764   -0.3249 C   0  0
   -1.5184    1.0528    0.7542 N   0  3
   -2.2946    0.4549    1.7179 C   0  0
   -1.3750    2.2325   -1.1927 O   0  0
   -1.7712   -0.2192    2.9315 C   0  0
   -0.2110    1.0807    0.8730 N   0  0
    0.1735    1.8540    1.3159 H   0  0
    0.6396    0.1115    0.4278 C   0  0
    2.0310    0.2664    0.6069 C   0  0
    2.7924   -0.7253    0.4998 O   0  0
    2.5268    1.5012    0.8896 N   0  0
    0.1890   -0.9212   -0.1241 O   0  0
    3.7452    1.7856    1.0970 N   0  0
    4.2560    1.9413    2.2661 C   0  0
    5.5797    2.3390    2.4779 C   0  0
    6.0795    2.5340    3.7974 C   0  0
    6.4575    2.5977    1.3919 C   0  0
    7.7790    3.0246    1.6077 C   0  0
    8.2590    3.2023    2.9159 C   0  0
    7.4053    2.9732    4.0114 C   0  0
    5.3118    2.3178    4.9011 O   0  0
    7.8840    3.1711    5.2687 O   0  0
    9.5470    3.5778    3.1172 O   0  0
  1  2  1  0
  1  6  2  0
  2  3  2  0
  3  4  1  0
  4  5  2  0
  7  6  1  0
  5  6  1  0
  5  8  1  0
  7 10  1  0
  8  9  1  0
  9 10  2  0
  8 11  2  0
 10 12  1  0
  9 13  1  0
 13 14  1  0
 13 15  1  0
 15 16  1  0
 16 17  2  0
 16 18  1  0
 15 19  2  0
 18 20  1  0
 20 21  2  0
 21 22  1  0
 23 22  1  0
 22 24  2  0
 23 27  2  0
 24 25  1  0
 25 26  2  0
 26 27  1  0
 23 28  1  0
 27 29  1  0
 26 30  1  0
M  CHG  1   9   1
M  END
> <IC50 uM>
0.337000012397766

> <PMID>
18991635

$$$$

  SciTegic08271217193D

 49 50  0  0  0  0            999 V2000
   -9.4763    7.3281    6.7151 C   0  0
   -8.8555    7.3335    7.9895 C   0  0
   -7.4802    7.6200    8.1959 C   0  0
   -6.7003    7.8077    7.0248 C   0  0
   -7.2438    7.7422    5.7250 C   0  0
   -8.6395    7.5489    5.5918 C   0  0
   -6.9119    7.6990    9.4975 C   0  0
   -2.9436    7.8830   11.7222 N   0  0
   -3.5663    7.8453   10.6090 C   0  0
   -4.8857    7.7363   10.6409 N   0  0
   -5.6235    7.6973    9.6023 N   0  0
   -2.8632    7.9297    9.4976 N   0  0
   -7.7585    7.7928   10.6946 C   0  0
  -10.8598    7.0471    6.5794 C   0  0
  -11.3556    6.2653    5.4524 C   0  0
  -11.7794    7.4187    7.4081 N   0  0
  -11.6901    8.1416    8.4502 N   0  0
  -12.6432    8.2664    9.3599 C   0  0
  -13.8099    7.6541    9.2955 N   0  0
  -12.4037    9.0170   10.3642 N   0  0
   -6.3405    7.7801    4.6920 N   0  0
   -6.5298    7.9857    3.3549 C   0  0
   -5.4191    7.6553    2.4237 C   0  0
   -7.6057    8.4139    2.8766 O   0  0
   -5.2732    6.0906    2.2036 C   0  0
   -4.0179    5.5647    1.3791 C   0  0
   -4.2448    4.6648    0.3540 N   0  0
   -2.8769    5.9173    1.7580 O   0  0
   -3.3782    3.7284   -0.1480 C   0  0
   -3.7005    3.1293   -1.3827 C   0  0
   -2.2656    3.2333    0.5685 C   0  0
   -1.4928    2.1270    0.1335 C   0  0
   -1.8906    1.5567   -1.1042 C   0  0
   -2.9730    2.0256   -1.9031 C   0  0
   -3.3363    1.4008   -3.1310 C   0  0
   -4.2777    1.9316   -3.8416 N   0  0
   -2.6582    0.1817   -3.5985 C   0  0
   -4.7743    1.5456   -4.9511 N   0  0
   -4.4850    0.6976   -5.3181 H   0  0
   -5.6871    2.2178   -5.6343 C   0  0
   -6.1282    3.4114   -5.2967 N   0  0
   -6.1717    1.6738   -6.6826 N   0  0
   -0.4412    1.5931    0.9480 C   0  0
    0.4713    0.7501    0.5920 N   0  0
   -0.2976    1.9622    2.3626 C   0  0
    0.8008    0.2154   -0.5123 N   0  0
    1.5067   -0.9047   -0.5903 C   0  0
    1.8605   -1.6129    0.4647 N   0  0
    1.8430   -1.3351   -1.7443 N   0  0
  1  2  1  0
  1  6  2  0
  2  3  2  0
  3  4  1  0
  4  5  2  0
  5  6  1  0
  3  7  1  0
 11  7  2  0
  8  9  2  0
  9 10  1  0
 10 11  1  0
  9 12  1  0
  7 13  1  0
  1 14  1  0
 14 15  1  0
 14 16  2  0
 17 16  1  0
 17 18  1  0
 18 19  1  0
 18 20  2  0
  5 21  1  0
 21 22  1  0
 22 23  1  0
 22 24  2  0
 23 25  1  0
 25 26  1  0
 26 27  1  0
 26 28  2  0
 27 29  1  0
 30 29  1  0
 30 34  2  0
 31 32  1  0
 32 33  2  0
 33 34  1  0
 29 31  2  0
 34 35  1  0
 35 36  2  0
 35 37  1  0
 36 38  1  0
 38 39  1  0
 38 40  1  0
 40 41  1  0
 40 42  2  0
 32 43  1  0
 43 44  2  0
 43 45  1  0
 44 46  1  0
 46 47  1  0
 47 48  1  0
 47 49  2  0
M  END
> <IC50 uM>
0.209999993443489

> <PMID>
18991635

$$$$

  SciTegic08271217193D

 32 36  0  0  0  0            999 V2000
   -3.4097    8.9618   -2.3034 C   0  0
   -4.4057    8.6952   -3.2710 C   0  0
   -4.3958    7.4393   -3.9174 C   0  0
   -3.4871    6.4391   -3.5309 C   0  0
   -2.5763    6.6635   -2.4720 C   0  0
   -2.5032    7.9564   -1.9103 C   0  0
   -5.4101    9.5975   -3.5357 N   0  0
   -5.8384   11.9588   -2.9918 C   0  0
   -7.2796   11.6036   -2.7910 N   0  0
   -7.4560   10.1920   -2.3297 C   0  0
   -6.7910    9.2184   -3.3311 C   0  0
   -5.1511   10.9557   -3.9556 C   0  0
   -8.0341   12.5916   -1.9691 C   0  0
   -1.7947    5.6818   -1.9269 N   0  0
   -2.2304    4.4373   -1.5762 C   0  0
   -3.8868    2.7497   -1.5700 C   0  0
   -3.4371    3.9589   -1.9526 N   0  0
   -1.4721    3.6512   -0.7721 N   0  0
   -1.8311    2.4146   -0.3099 C   0  0
   -3.1100    1.9232   -0.7214 C   0  0
   -3.5698    0.6615   -0.2617 C   0  0
   -1.0122    1.6897    0.5457 N   0  0
   -1.5493    0.5411    1.1014 C   0  0
   -2.7804   -0.0167    0.6940 C   0  0
   -4.8555    0.0903   -0.7646 C   0  0
   -3.3221   -1.6375    1.4712 Br  0  0
   -0.9949   -0.0733    2.0409 O   0  0
    0.3448    2.1566    0.9383 C   0  0  1  0  0  0
    1.4028    1.0685    1.3036 C   0  0
    2.7811    1.7446    1.2941 C   0  0
    2.6815    2.8216    0.2060 C   0  0
    1.1762    2.9652   -0.1097 C   0  0
  1  2  2  0
  1  6  1  0
  2  3  1  0
  3  4  2  0
  4  5  1  0
  5  6  2  0
  2  7  1  0
 11  7  1  0
  7 12  1  0
  8  9  1  0
  8 12  1  0
  9 10  1  0
 10 11  1  0
  9 13  1  0
  5 14  1  0
 14 15  1  0
 17 15  2  0
 15 18  1  0
 16 17  1  0
 16 20  2  0
 18 19  2  0
 21 20  1  0
 19 20  1  0
 19 22  1  0
 21 24  2  0
 22 23  1  0
 23 24  1  0
 21 25  1  0
 24 26  1  0
 23 27  2  0
 22 28  1  0
 28 29  1  0
 28 32  1  0
 29 30  1  0
 30 31  1  0
 31 32  1  0
M  END
> <IC50 uM>
0.128999993205071

> <PMID>
18991635

$$$$

  SciTegic08271217193D

 28 31  0  0  0  0            999 V2000
   -2.1048    1.9727    0.2188 C   0  0
   -2.9392    2.5892    1.1696 C   0  0
   -3.1257    1.9720    2.4225 C   0  0
   -2.4301    0.7924    2.7435 C   0  0
   -1.5139    0.2154    1.8278 C   0  0
   -1.4054    0.7952    0.5438 C   0  0
   -3.4852    3.8155    0.9010 O   0  0
   -4.8937    3.8198    0.6099 C   0  0
   -5.3673    5.2918    0.6429 C   0  0
   -6.9042    5.4398    0.5661 C   0  0
   -7.2860    6.8506    0.6861 N   0  0
   -0.6899   -0.8515    2.0800 N   0  0
   -0.2348   -1.3190    3.2764 C   0  0
   -0.1071   -1.2756    5.6442 C   0  0
   -0.6309   -0.8362    4.4793 N   0  0
    0.7118   -2.2939    3.2664 N   0  0
    1.3114   -2.8158    4.3775 C   0  0
    0.9004   -2.2606    5.6257 C   0  0
    1.5281   -2.6739    6.8090 C   0  0
    2.2970   -3.7953    4.3104 N   0  0
    2.9878   -4.0786    5.4805 C   0  0
    2.6012   -3.5624    6.7323 C   0  0
    4.0214   -4.7847    5.5327 O   0  0
    2.6603   -4.4510    3.0278 C   0  0  1  0  0  0
    3.3173   -5.8644    3.0840 C   0  0
    3.1906   -6.4944    1.6871 C   0  0
    1.8997   -5.9109    1.0989 C   0  0
    1.5059   -4.7329    2.0154 C   0  0
  1  2  2  0
  1  6  1  0
  2  3  1  0
  3  4  2  0
  4  5  1  0
  5  6  2  0
  2  7  1  0
  7  8  1  0
  8  9  1  0
  9 10  1  0
 10 11  1  0
  5 12  1  0
 12 13  1  0
 15 13  2  0
 13 16  1  0
 14 15  1  0
 14 18  2  0
 16 17  2  0
 19 18  1  0
 17 18  1  0
 17 20  1  0
 19 22  2  0
 20 21  1  0
 21 22  1  0
 21 23  2  0
 20 24  1  0
 24 25  1  0
 24 28  1  0
 25 26  1  0
 26 27  1  0
 27 28  1  0
M  END
> <IC50 uM>
0.444999992847443

> <PMID>
18991635

$$$$

  SciTegic08271217193D

 37 39  0  0  0  0            999 V2000
   -1.1838    4.8015    3.6017 C   0  0
   -0.2280    4.3502    4.5531 C   0  0
    0.6325    3.2591    4.2985 C   0  0
    0.5073    2.5761    3.0785 C   0  0
   -0.4345    2.9463    2.0834 C   0  0
   -1.2258    4.0916    2.3702 C   0  0
   -2.0045    5.9429    3.8501 C   0  0
   -1.6211    6.9551    4.8352 C   0  0
   -3.1199    6.2359    3.2648 N   0  0
   -3.8262    5.6179    2.4089 N   0  0
   -4.7709    6.1914    1.6753 C   0  0
   -5.0353    7.4842    1.7030 N   0  0
   -5.4456    5.4515    0.8828 N   0  0
   -0.5606    2.2072    0.8732 C   0  0
    0.2219    1.1924    0.7141 N   0  0
   -1.5610    2.5395   -0.1492 C   0  0
    0.3382    0.3621   -0.2389 N   0  0
    1.0755   -0.7337   -0.1510 C   0  0
    1.7660   -1.0660    0.9279 N   0  0
    1.0933   -1.5158   -1.1597 N   0  0
    1.6436    2.8428    5.1257 N   0  0
    1.7077    2.8324    6.4872 C   0  0
    0.6149    3.0740    7.3552 C   0  0
    2.8217    2.5442    6.9809 O   0  0
    0.6853    3.9771    8.4389 C   0  0
   -0.4706    4.2391    9.2095 C   0  0
   -1.6816    3.5624    8.8889 C   0  0
   -1.7252    2.6398    7.8699 N   0  0
   -0.6016    2.3960    7.1276 C   0  0
   -0.4782    5.1645   10.2791 C   0  0
   -1.6603    5.4281   10.9919 C   0  0
   -2.8463    4.7621   10.6278 C   0  0
   -2.7981    3.8630    9.6120 N   0  0
   -2.9490    1.9362    7.5262 C   0  0
   -3.8313    2.7878    6.5854 C   0  0
   -4.1291    5.0023   11.3147 C   0  0
    1.7642    4.5649    8.6963 O   0  0
  1  2  1  0
  1  6  2  0
  2  3  2  0
  3  4  1  0
  4  5  2  0
  5  6  1  0
  1  7  1  0
  7  8  1  0
  7  9  2  0
  9 10  1  0
 10 11  1  0
 11 12  1  0
 11 13  2  0
  5 14  1  0
 14 15  2  0
 14 16  1  0
 15 17  1  0
 17 18  1  0
 18 19  1  0
 18 20  2  0
  3 21  1  0
 21 22  1  0
 22 23  1  0
 22 24  2  0
 23 25  1  0
 23 29  2  0
 25 26  1  0
 27 28  1  0
 28 29  1  0
 30 26  2  0
 26 27  1  0
 33 27  2  0
 30 31  1  0
 31 32  2  0
 32 33  1  0
 28 34  1  0
 34 35  1  0
 32 36  1  0
 25 37  2  0
M  END
> <IC50 uM>
0.621

> <PMID>
18991635

$$$$

  SciTegic08271217193D

 51 53  0  0  0  0            999 V2000
    2.1796    3.0196    9.3856 S   0  0
    3.6953    2.2563    9.8063 C   0  0
    4.0440    1.4441    8.7236 C   0  0
    3.1468    1.4745    7.6391 C   0  0
    1.9854    2.3063    7.7716 C   0  0
    4.3413    2.4367   11.0448 C   0  0
    5.2228    1.5139   11.5376 N   0  0
    4.0440    3.4703   11.6883 O   0  0
    5.6746    1.3788   12.8306 C   0  0
    5.3617    1.6045   15.2782 C   0  0
    6.5469    0.8536   15.4558 C   0  0
    7.3649    0.4094   14.3802 C   0  0
    6.8834    0.6879   13.0671 C   0  0
    4.9382    1.8284   13.9488 C   0  0
    4.6074    2.0697   16.3778 C   0  0
    3.1476    2.0881   16.3324 C   0  0
    5.1113    2.5072   17.4829 N   0  0
    6.3172    2.6763   17.8565 N   0  0
    6.6424    3.0094   19.1008 C   0  0
    5.7461    3.2234   20.0447 N   0  0
    7.8785    3.1187   19.4024 N   0  0
    8.5907   -0.2718   14.6150 C   0  0
    9.1807   -0.3509   15.9608 C   0  0
    9.1825   -0.8138   13.6037 N   0  0
   10.2734   -1.4652   13.5550 N   0  0
   10.7787   -1.9708   12.4442 C   0  0
   10.1992   -1.8663   11.2637 N   0  0
   11.8910   -2.5902   12.5343 N   0  0
    0.8723    2.6109    6.8381 C   0  0
   -0.1427    3.1423    7.3481 O   0  0
    0.9833    2.3552    5.4818 N   0  0
    0.2021    2.8808    4.4746 C   0  0
   -1.1828    4.6900    3.4960 C   0  0
   -0.4778    4.1168    4.5788 C   0  0
    0.1369    2.1970    3.2400 C   0  0
   -0.5420    2.7221    2.1025 C   0  0
   -1.1508    3.9948    2.2655 C   0  0
   -1.8532    5.9247    3.6309 C   0  0
   -2.9712    6.2270    3.0632 N   0  0
   -1.2962    6.9854    4.4627 C   0  0
   -3.7449    5.5481    2.3144 N   0  0
   -4.7860    6.0872    1.6939 C   0  0
   -5.1258    7.3549    1.8312 N   0  0
   -5.4892    5.3523    0.9218 N   0  0
   -0.6132    2.0223    0.8658 C   0  0
    0.1220    0.9708    0.7221 N   0  0
   -1.5035    2.4607   -0.2194 C   0  0
    0.2325    0.1829   -0.2719 N   0  0
    1.0316   -0.8681   -0.2919 C   0  0
    1.8103   -1.2118    0.7156 N   0  0
    1.0386   -1.5836   -1.3480 N   0  0
  1  2  1  0
  1  5  1  0
  2  3  2  0
  3  4  1  0
  4  5  2  0
  2  6  1  0
  6  7  1  0
  6  8  2  0
  7  9  1  0
 13  9  2  0
  9 14  1  0
 10 11  1  0
 10 14  2  0
 11 12  2  0
 12 13  1  0
 10 15  1  0
 15 16  1  0
 15 17  2  0
 17 18  1  0
 18 19  1  0
 19 20  1  0
 19 21  2  0
 12 22  1  0
 22 23  1  0
 22 24  2  0
 24 25  1  0
 25 26  1  0
 26 27  1  0
 26 28  2  0
  5 29  1  0
 29 30  2  0
 29 31  1  0
 31 32  1  0
 34 32  1  0
 32 35  2  0
 33 34  2  0
 33 37  1  0
 35 36  1  0
 33 38  1  0
 38 39  2  0
 38 40  1  0
 39 41  1  0
 41 42  1  0
 42 43  1  0
 42 44  2  0
 36 45  1  0
 45 46  2  0
 45 47  1  0
 46 48  1  0
 48 49  1  0
 49 50  1  0
 49 51  2  0
 37 36  2  0
M  END
> <IC50 uM>
0.204999998211861

> <PMID>
18991635

$$$$

  SciTegic08271217193D

 70 71  0  0  0  0            999 V2000
   -2.6704   10.7034   -0.9756 N   0  0
   -3.1072   10.9181   -2.1531 C   0  0
   -2.6175   10.1902   -3.1346 N   0  0
   -4.0219   11.8591   -2.3291 N   0  0
   -4.4910   12.2010   -3.4588 N   0  0
   -5.3941   13.0661   -3.7752 C   0  0
   -5.5475   13.0411   -5.2184 C   0  0
   -6.1363   13.9139   -2.9014 C   0  0
   -7.4020   14.4972   -3.2457 C   0  0
   -8.1806   15.3410   -2.3961 C   0  0
   -7.6135   15.5885   -1.1050 C   0  0
   -6.3759   15.0420   -0.6798 C   0  0
   -5.6566   14.2382   -1.5960 C   0  0
   -9.4215   15.8919   -2.8277 C   0  0
  -10.2252   15.4077   -3.7113 N   0  0
   -9.9827   17.1339   -2.3258 C   0  0
  -10.1512   14.3367   -4.3891 N   0  0
  -11.0455   13.9553   -5.2858 C   0  0
  -10.9052   12.8126   -5.8335 N   0  0
  -12.0763   14.6955   -5.6385 N   0  0
   -5.8278   15.2996    0.5320 N   0  0
   -6.2892   15.1893    1.8110 C   0  0
   -5.5198   15.6921    2.6615 O   0  0
   -7.5380   14.5243    2.2949 C   0  0  2  0  0  0
   -7.2991   13.3509    3.3166 C   0  0  1  0  0  0
   -6.4646   12.1208    2.7820 C   0  0  2  0  0  0
   -6.2196   10.9446    3.8086 C   0  0  2  0  0  0
   -5.6018    9.5962    3.2545 C   0  0  2  0  0  0
   -4.2203    9.6809    2.4986 C   0  0  2  0  0  0
   -3.3926    8.3528    2.2849 C   0  0  1  0  0  0
   -4.0415    7.1963    1.4384 C   0  0  2  0  0  0
   -3.1630    6.0177    1.1808 C   0  0
   -2.0490    5.9185    1.7493 O   0  0
   -3.5922    5.0345    0.3296 N   0  0
   -3.0722    3.8179   -0.0090 C   0  0
   -8.3289   14.0407    1.2808 F   0  0
   -8.2973   15.5105    2.8857 F   0  0
   -5.2401   12.5933    2.3667 F   0  0
   -7.0891   11.6141    1.6629 F   0  0
   -6.5372    9.0053    2.4300 F   0  0
   -5.4709    8.7331    4.3245 F   0  0
   -6.7023   13.8569    4.4521 F   0  0
   -8.5440   12.9161    3.7256 F   0  0
   -7.4167   10.6103    4.4098 F   0  0
   -5.4338   11.4047    4.8460 F   0  0
   -3.3930   10.5502    3.1827 F   0  0
   -4.4296   10.2554    1.2654 F   0  0
   -2.2070    8.7057    1.6658 F   0  0
   -3.0162    7.8539    3.5149 F   0  0
   -4.4492    7.6908    0.2185 F   0  0
   -5.1471    6.6959    2.0879 F   0  0
   -3.6290    3.1712   -1.1409 C   0  0
   -3.2122    1.8844   -1.6020 C   0  0
   -2.1947    1.2535   -0.8149 C   0  0
   -1.5923    1.8259    0.3458 C   0  0
   -2.0552    3.1298    0.7066 C   0  0
   -3.7931    1.2854   -2.7564 C   0  0
   -4.3368    1.8875   -3.7584 N   0  0
   -3.8721   -0.1470   -2.9823 C   0  0
   -4.4775    3.1265   -3.9992 N   0  0
   -5.0772    3.6181   -5.0710 C   0  0
   -5.6226    2.8627   -6.0020 N   0  0
   -5.1329    4.8846   -5.2080 N   0  0
   -0.6226    1.1120    1.0877 C   0  0
   -0.5710    1.0983    2.5374 C   0  0
    0.3074    0.3643    0.6021 N   0  0
    0.5925    0.1226   -0.6102 N   0  0
    1.5478   -0.7050   -0.9947 C   0  0
    2.2696   -1.4119   -0.1503 N   0  0
    1.7836   -0.8253   -2.2414 N   0  0
  1  2  2  0
  2  3  1  0
  2  4  1  0
  4  5  1  0
  5  6  2  0
  6  7  1  0
  6  8  1  0
  8  9  1  0
  8 13  2  0
  9 10  2  0
 10 11  1  0
 11 12  2  0
 12 13  1  0
 10 14  1  0
 14 15  2  0
 14 16  1  0
 15 17  1  0
 17 18  1  0
 18 19  2  0
 18 20  1  0
 12 21  1  0
 21 22  1  0
 22 23  2  0
 22 24  1  0
 24 25  1  0
 25 26  1  0
 26 27  1  0
 27 28  1  0
 28 29  1  0
 29 30  1  0
 30 31  1  0
 31 32  1  0
 32 33  2  0
 32 34  1  0
 34 35  1  0
 24 36  1  0
 24 37  1  0
 26 38  1  0
 26 39  1  0
 28 40  1  0
 28 41  1  0
 25 42  1  0
 25 43  1  0
 27 44  1  0
 27 45  1  0
 29 46  1  0
 29 47  1  0
 30 48  1  0
 30 49  1  0
 31 50  1  0
 31 51  1  0
 35 52  1  0
 35 56  2  0
 52 53  2  0
 53 54  1  0
 54 55  2  0
 55 56  1  0
 53 57  1  0
 57 58  2  0
 57 59  1  0
 58 60  1  0
 60 61  1  0
 61 62  1  0
 61 63  2  0
 55 64  1  0
 64 65  1  0
 64 66  2  0
 66 67  1  0
 67 68  1  0
 68 69  1  0
 68 70  2  0
M  END
> <IC50 uM>
0.088

> <PMID>
18991635

$$$$
VI 12112
  SciTegic08271217192D

 30 33  0  0  0  0            999 V2000
   -3.3295    2.6813    0.0000 C   0  0
   -4.0439    2.2688    0.0000 C   0  0
   -4.0439    1.4437    0.0000 C   0  0
   -3.3295    1.0312    0.0000 C   0  0
   -2.6150    1.4437    0.0000 C   0  0
   -2.6150    2.2688    0.0000 C   0  0
   -1.9005    2.6813    0.0000 N   0  0
   -1.9005    1.0312    0.0000 C   0  0
   -1.1861    1.4437    0.0000 C   0  0
   -1.1861    2.2688    0.0000 C   0  0
   -1.9005    0.2062    0.0000 C   0  0
   -1.1861   -0.2063    0.0000 C   0  0
   -0.4716    0.2062    0.0000 C   0  0
   -0.4716    1.0312    0.0000 C   0  0
   -0.4716    2.6813    0.0000 O   0  0
   -4.7584    2.6813    0.0000 O   0  0
   -4.7584    1.0312    0.0000 O   0  0
   -1.1861   -1.0313    0.0000 O   0  0
    0.2429   -0.2063    0.0000 O   0  0
   -1.9005    3.5063    0.0000 C   0  0
   -1.3172    4.0896    0.0000 C   0  0
   -0.6027    5.3272    0.0000 C   0  0
   -1.3172    4.9146    0.0000 C   0  0
   -0.6027    3.6771    0.0000 C   0  0
    0.1118    4.0896    0.0000 C   0  0
    0.1118    4.9146    0.0000 C   0  0
   -2.1141    5.1282    0.0000 O   0  0
    0.8262    3.6771    0.0000 N   0  3
    0.8262    2.8521    0.0000 O   0  5
    1.5407    4.0896    0.0000 O   0  0
  1  2  1  0
  1  6  2  0
  2  3  2  0
  3  4  1  0
  4  5  2  0
  7  6  1  0
  6  5  1  0
  5  8  1  0
  7 10  1  0
  9 10  1  0
  9 14  2  0
  9  8  1  0
  8 11  2  0
 11 12  1  0
 12 13  2  0
 13 14  1  0
 10 15  2  0
  2 16  1  0
  3 17  1  0
 12 18  1  0
 13 19  1  0
  7 20  1  0
 20 21  1  0
 23 21  2  0
 21 24  1  0
 22 23  1  0
 22 26  2  0
 24 25  2  0
 25 26  1  0
 23 27  1  0
 25 28  1  0
 28 29  1  0
 28 30  2  0
M  CHG  2  28   1  29  -1
M  END
> <Name>
VI 12112

> <IC50 uM>
0.273999989032745

> <PMID>
18258308

$$$$
VI 12147
  SciTegic08271217193D

 44 47  0  0  0  0            999 V2000
   -5.9353    8.4929    0.0015 C   0  0  0  0  0  0  0  0  0  1  0  0
   -7.1230    7.8890   -0.0012 C   0  0  0  0  0  0  0  0  0  2  0  0
   -7.2058    6.4904   -0.0050 N   0  0  0  0  0  0  0  0  0  3  0  0
   -6.1570    5.7692   -0.0060 C   0  0  0  0  0  0  0  0  0  4  0  0
   -4.8224    6.3617   -0.0030 C   0  0  0  0  0  0  0  0  0  5  0  0
   -4.7141    7.6870    0.0006 C   0  0  0  0  0  0  0  0  0  6  0  0
   -3.6099    5.5007   -0.0031 C   0  0  0  0  0  0  0  0  0  7  0  0
   -3.7144    4.2261   -0.0040 N   0  0  0  0  0  0  0  0  0  8  0  0
   -2.5781    3.3732   -0.0027 C   0  0  0  0  0  0  0  0  0  9  0  0
   -1.4159    3.9042   -0.0015 N   0  0  0  0  0  0  0  0  0 10  0  0
   -1.2380    5.3004   -0.0010 C   0  0  0  0  0  0  0  0  0 11  0  0
   -2.2957    6.1021   -0.0014 C   0  0  0  0  0  0  0  0  0 12  0  0
   -2.6438    1.8898   -0.0023 N   0  0  0  0  0  0  0  0  0 13  0  0
   -3.7673    0.8940    0.0011 C   0  0  0  0  0  0  0  0  0 14  0  0
   -5.2747    1.1903    0.0109 C   0  0  0  0  0  0  0  0  0 15  0  0
   -6.1515    0.2010    0.0122 C   0  0  0  0  0  0  0  0  0 16  0  0
   -5.7430   -1.1502    0.0055 C   0  0  0  0  0  0  0  0  0 17  0  0
   -4.4645   -1.4835   -0.0017 C   0  0  0  0  0  0  0  0  0 18  0  0
   -3.4121   -0.4104   -0.0042 C   0  0  0  0  0  0  0  0  0 19  0  0
   -5.8767    2.5109    0.0210 C   0  0  0  0  0  0  0  0  0 20  0  0
   -4.2370   -2.8772   -0.0062 N   0  0  0  0  0  0  0  0  0 21  0  0
   -3.0467   -3.6050   -0.0073 C   0  0  0  0  0  0  0  0  0 22  0  0
   -3.1713   -4.8333   -0.0113 O   0  0  0  0  0  0  0  0  0 23  0  0
   -1.7637   -3.0078   -0.0023 N   0  0  0  0  0  0  0  0  0 24  0  0
   -0.5561   -3.7868   -0.0009 C   0  0  0  0  0  0  0  0  0 25  0  0
    0.6183   -3.1632    0.0001 C   0  0  0  0  0  0  0  0  0 26  0  0
   -0.5777   -5.2714   -0.0005 C   0  0  0  0  0  0  0  0  0 27  0  0
    0.5482   -5.9811    0.0006 C   0  0  0  0  0  0  0  0  0 28  0  0
    1.8195   -5.2690    0.0015 C   0  0  0  0  0  0  0  0  0 29  0  0
    1.8566   -3.9427    0.0013 C   0  0  0  0  0  0  0  0  0 30  0  0
    3.1366   -3.2675    0.0020 C   0  0  0  0  0  0  0  0  0 31  0  0
    4.4124   -4.0644    0.0032 C   0  0  0  0  0  0  0  0  0 32  0  0
    3.1714   -2.0015    0.0015 N   0  0  0  0  0  0  0  0  0 33  0  0
    4.3292   -1.3693    0.0020 N   0  0  0  0  0  0  0  0  0 34  0  0
    4.3411    0.0183    0.0008 C   0  0  0  0  0  0  0  0  0 35  0  0
    3.2434    0.6583   -0.0006 N   0  0  0  0  0  0  0  0  0 36  0  0
    5.5535    0.7062    0.0010 N   0  0  0  0  0  0  0  0  0 37  0  0
    0.4666   -7.4839    0.0008 C   0  0  0  0  0  0  0  0  0 38  0  0
   -0.8930   -8.1255    0.0005 C   0  0  0  0  0  0  0  0  0 39  0  0
    1.4940   -8.2517    0.0011 N   0  0  0  0  0  0  0  0  0 40  0  0
    2.7456   -7.7992    0.0013 N   0  0  0  0  0  0  0  0  0 41  0  0
    3.8276   -8.6725    0.0002 C   0  0  0  0  0  0  0  0  0 42  0  0
    3.6356   -9.9280   -0.0009 N   0  0  0  0  0  0  0  0  0 43  0  0
    5.1277   -8.1618    0.0001 N   0  0  0  0  0  0  0  0  0 44  0  0
  1  2  2  0
  1  6  1  0
  2  3  1  0
  3  4  2  0
  4  5  1  0
  5  6  2  0
  5  7  1  0
  7  8  2  0
  7 12  1  0
  8  9  1  0
  9 10  2  0
 10 11  1  0
 11 12  2  0
  9 13  1  0
 13 14  1  0
 19 14  2  0
 15 14  1  0
 15 16  2  0
 16 17  1  0
 17 18  2  0
 18 19  1  0
 15 20  1  0
 18 21  1  0
 21 22  1  0
 22 23  2  0
 22 24  1  0
 24 25  1  0
 26 25  2  0
 25 27  1  0
 26 30  1  0
 27 28  2  0
 28 29  1  0
 29 30  2  0
 30 31  1  0
 31 32  1  0
 31 33  2  0
 33 34  1  0
 34 35  1  0
 35 36  2  0
 35 37  1  0
 28 38  1  0
 38 39  1  0
 38 40  2  0
 40 41  1  0
 41 42  1  0
 42 43  2  0
 42 44  1  0
M  END
> <Name>
VI 12147

> <IC50 uM>
2.37

> <PMID>
18258308

$$$$
VI 16212
  SciTegic08271217193D

 27 30  0  0  0  0            999 V2000
   -0.8746    0.7394   -0.0141 C   0  0  0  0  0  0  0  0  0  1  0  0
   -1.9719   -0.0979   -0.0201 N   0  0  0  0  0  0  0  0  0  2  0  0
   -1.8442   -1.3638   -0.0188 C   0  0  0  0  0  0  0  0  0  3  0  0
   -0.5200   -1.9572   -0.0113 N   0  0  0  0  0  0  0  0  0  4  0  0
    0.5306   -1.2202   -0.0063 C   0  0  0  0  0  0  0  0  0  5  0  0
    0.3477    0.2285   -0.0074 C   0  0  0  0  0  0  0  0  0  6  0  0
    1.4916    1.1219   -0.0010 C   0  0  0  0  0  0  0  0  0  7  0  0
    1.9131   -1.7257    0.0008 N   0  0  0  0  0  0  0  0  0  8  0  0
    2.9667   -0.8021    0.0060 C   0  0  0  0  0  0  0  0  0  9  0  0
    2.7265    0.6359    0.0053 C   0  0  0  0  0  0  0  0  0 10  0  0
    4.1300   -1.2196    0.0120 O   0  0  0  0  0  0  0  0  0 11  0  0
    2.3461   -3.1371    0.0043 C   0  0  0  0  0  0  0  0  0 12  0  0
    1.2798   -4.2137   -0.0238 C   0  0  0  0  0  0  0  0  0 13  0  0
   -3.0632   -2.1255   -0.0242 N   0  0  0  0  0  0  0  0  0 14  0  0
   -3.1669   -3.5336   -0.0092 C   0  0  0  0  0  0  0  0  0 15  0  0
   -4.3726   -4.1057   -0.0091 C   0  0  0  0  0  0  0  0  0 16  0  0
   -4.4934   -5.5740    0.0125 C   0  0  0  0  0  0  0  0  0 17  0  0
   -3.3929   -6.3263    0.0313 C   0  0  0  0  0  0  0  0  0 18  0  0
   -2.0916   -5.6904    0.0285 C   0  0  0  0  0  0  0  0  0 19  0  0
   -1.9944   -4.3673    0.0097 C   0  0  0  0  0  0  0  0  0 20  0  0
   -3.4655   -7.7229    0.0594 N   0  0  0  0  0  0  0  0  0 21  0  0
   -4.7592   -8.3712    0.1576 C   0  0  0  0  0  0  0  0  0 22  0  0
   -4.7142   -9.8455   -0.2935 C   0  0  0  0  0  0  0  0  0 23  0  0
   -3.5683  -10.5358    0.3037 N   0  0  0  0  0  0  0  0  0 24  0  0
   -2.3723   -9.9362   -0.2827 C   0  0  0  0  0  0  0  0  0 25  0  0
   -2.2272   -8.4761    0.1737 C   0  0  0  0  0  0  0  0  0 26  0  0
   -3.6172  -11.9506   -0.0844 C   0  0  0  0  0  0  0  0  0 27  0  0
  1  2  1  0
  1  6  2  0
  2  3  2  0
  3  4  1  0
  4  5  2  0
  7  6  1  0
  6  5  1  0
  5  8  1  0
  7 10  2  0
  8  9  1  0
  9 10  1  0
  9 11  2  0
  8 12  1  0
 12 13  1  0
  3 14  1  0
 14 15  1  0
 15 16  2  0
 15 20  1  0
 16 17  1  0
 17 18  2  0
 18 19  1  0
 19 20  2  0
 18 21  1  0
 21 22  1  0
 21 26  1  0
 22 23  1  0
 23 24  1  0
 24 25  1  0
 25 26  1  0
 24 27  1  0
M  END
> <Name>
VI 16212

> <IC50 uM>
0.82

> <PMID>
18258308

$$$$
VI 16641
  SciTegic08271217193D

 30 34  0  0  0  0            999 V2000
   -4.8302    7.8195   -0.1362 C   0  0  0  0  0  0  0  0  0  1  0  0
   -5.9546    7.0075   -0.1033 N   0  0  0  0  0  0  0  0  0  2  0  0
   -5.8556    5.7422   -0.0043 C   0  0  0  0  0  0  0  0  0  3  0  0
   -4.5571    5.1299    0.0736 N   0  0  0  0  0  0  0  0  0  4  0  0
   -3.4896    5.8347    0.0394 C   0  0  0  0  0  0  0  0  0  5  0  0
   -3.6222    7.2773   -0.0689 C   0  0  0  0  0  0  0  0  0  6  0  0
   -2.4530    8.1290   -0.0926 C   0  0  0  0  0  0  0  0  0  7  0  0
   -2.1649    5.2513    0.1280 N   0  0  0  0  0  0  0  0  0  8  0  0
   -1.0297    6.1650    0.1396 C   0  0  0  0  0  0  0  0  0  9  0  0
   -1.2370    7.6076    0.0083 C   0  0  0  0  0  0  0  0  0 10  0  0
    0.1380    5.7761    0.2449 O   0  0  0  0  0  0  0  0  0 11  0  0
   -2.0008    3.7553    0.2491 C   0  0  0  0  0  0  0  0  0 12  0  0
   -2.7591    2.9498   -0.7917 C   0  0  0  0  0  0  0  0  0 13  0  0
   -2.3501    1.5078   -0.4053 C   0  0  0  0  0  0  0  0  0 14  0  0
   -0.8782    1.6505    0.0881 C   0  0  0  0  0  0  0  0  0 15  0  0
   -0.6068    3.1671    0.0013 C   0  0  0  0  0  0  0  0  0 16  0  0
   -7.0788    4.9907    0.0126 N   0  0  0  0  0  0  0  0  0 17  0  0
   -7.1787    3.5777    0.0588 C   0  0  0  0  0  0  0  0  0 18  0  0
   -8.3810    3.0006    0.0041 C   0  0  0  0  0  0  0  0  0 19  0  0
   -8.4982    1.5308    0.0248 C   0  0  0  0  0  0  0  0  0 20  0  0
   -7.3977    0.7811    0.0937 C   0  0  0  0  0  0  0  0  0 21  0  0
   -6.0982    1.4203    0.1599 C   0  0  0  0  0  0  0  0  0 22  0  0
   -6.0005    2.7435    0.1462 C   0  0  0  0  0  0  0  0  0 23  0  0
   -7.4667   -0.6176    0.1037 N   0  0  0  0  0  0  0  0  0 24  0  0
   -8.7606   -1.2736    0.1499 C   0  0  0  0  0  0  0  0  0 25  0  0
   -8.6945   -2.7430   -0.3176 C   0  0  0  0  0  0  0  0  0 26  0  0
   -7.5614   -3.4351    0.3022 N   0  0  0  0  0  0  0  0  0 27  0  0
   -6.3541   -2.8213   -0.2447 C   0  0  0  0  0  0  0  0  0 28  0  0
   -6.2286   -1.3678    0.2392 C   0  0  0  0  0  0  0  0  0 29  0  0
   -7.5916   -4.8458   -0.1036 C   0  0  0  0  0  0  0  0  0 30  0  0
  1  2  1  0
  2  3  2  0
  3  4  1  0
  4  5  2  0
  1  6  2  0
  7  6  1  0
  6  5  1  0
  5  8  1  0
  8  9  1  0
  9 10  1  0
  7 10  2  0
  9 11  2  0
  8 12  1  0
 12 13  1  0
 12 16  1  0
 13 14  1  0
 14 15  1  0
 15 16  1  0
  3 17  1  0
 17 18  1  0
 18 19  2  0
 18 23  1  0
 19 20  1  0
 20 21  2  0
 21 22  1  0
 22 23  2  0
 21 24  1  0
 24 25  1  0
 24 29  1  0
 25 26  1  0
 26 27  1  0
 27 28  1  0
 28 29  1  0
 27 30  1  0
M  END
> <Name>
VI 16641

> <IC50 uM>
0.25

> <PMID>
18258308

$$$$
VI 17103
  SciTegic08271217193D

 31 34  0  0  0  0            999 V2000
   -5.0786    7.9694   -0.0843 C   0  0  0  0  0  0  0  0  0  1  0  0
   -6.1724    7.1176   -0.0539 N   0  0  0  0  0  0  0  0  0  2  0  0
   -6.0291    5.8544    0.0346 C   0  0  0  0  0  0  0  0  0  3  0  0
   -4.7212    5.2868    0.0991 N   0  0  0  0  0  0  0  0  0  4  0  0
   -3.6790    6.0252    0.0626 C   0  0  0  0  0  0  0  0  0  5  0  0
   -3.8532    7.4651   -0.0319 C   0  0  0  0  0  0  0  0  0  6  0  0
   -2.7103    8.3517   -0.0590 C   0  0  0  0  0  0  0  0  0  7  0  0
   -2.3425    5.4818    0.1340 N   0  0  0  0  0  0  0  0  0  8  0  0
   -1.2320    6.4243    0.1413 C   0  0  0  0  0  0  0  0  0  9  0  0
   -1.4789    7.8632    0.0249 C   0  0  0  0  0  0  0  0  0 10  0  0
   -0.0541    6.0642    0.2326 O   0  0  0  0  0  0  0  0  0 11  0  0
   -2.1424    3.9909    0.2431 C   0  0  0  0  0  0  0  0  0 12  0  0
   -2.9122    3.1691   -0.7800 C   0  0  0  0  0  0  0  0  0 13  0  0
   -2.4611    1.7375   -0.4086 C   0  0  0  0  0  0  0  0  0 14  0  0
   -0.9816    1.9143    0.0526 C   0  0  0  0  0  0  0  0  0 15  0  0
   -0.7438    3.4366   -0.0404 C   0  0  0  0  0  0  0  0  0 16  0  0
   -7.2155    5.0649    0.0232 N   0  0  0  0  0  0  0  0  0 17  0  0
   -7.2867    3.6469    0.0589 C   0  0  0  0  0  0  0  0  0 18  0  0
   -8.4607    3.0711   -0.1918 C   0  0  0  0  0  0  0  0  0 19  0  0
   -8.5822    1.6148   -0.2159 C   0  0  0  0  0  0  0  0  0 20  0  0
   -7.5214    0.8445    0.0154 C   0  0  0  0  0  0  0  0  0 21  0  0
   -6.2289    1.4696    0.3151 C   0  0  0  0  0  0  0  0  0 22  0  0
   -6.1226    2.8009    0.3350 C   0  0  0  0  0  0  0  0  0 23  0  0
   -7.6763   -0.5517   -0.0519 O   0  0  0  0  0  0  0  0  0 24  0  0
   -6.4716   -1.2977    0.2077 C   0  0  0  0  0  0  0  0  0 25  0  0
   -6.8245   -2.7913   -0.0255 C   0  0  0  0  0  0  0  0  0 26  0  0
   -5.7142   -3.7202    0.2819 N   0  0  0  0  0  0  0  0  0 27  0  0
   -4.5377   -3.3530   -0.6041 C   0  0  0  0  0  0  0  0  0 28  0  0
   -6.2927   -5.1026    0.0266 C   0  0  0  0  0  0  0  0  0 29  0  0
   -5.4599   -6.3130    0.5273 C   0  0  0  0  0  0  0  0  0 30  0  0
   -3.1929   -4.0606   -0.2681 C   0  0  0  0  0  0  0  0  0 31  0  0
  1  2  1  0
  2  3  2  0
  3  4  1  0
  4  5  2  0
  1  6  2  0
  7  6  1  0
  6  5  1  0
  5  8  1  0
  8  9  1  0
  9 10  1  0
  7 10  2  0
  9 11  2  0
  8 12  1  0
 12 13  1  0
 12 16  1  0
 13 14  1  0
 14 15  1  0
 15 16  1  0
  3 17  1  0
 17 18  1  0
 18 19  2  0
 18 23  1  0
 19 20  1  0
 20 21  2  0
 21 22  1  0
 22 23  2  0
 21 24  1  0
 24 25  1  0
 25 26  1  0
 26 27  1  0
 27 28  1  0
 27 29  1  0
 29 30  1  0
 28 31  1  0
M  END
> <Name>
VI 17103

> <IC50 uM>
0.584

> <PMID>
18258308

$$$$

  SciTegic08271217192D

 29 33  0  0  1  0            999 V2000
    2.1400   -0.2767    0.0000 C   0  0
    1.3554   -0.0217    0.0000 N   0  0
    1.1838    0.7852    0.0000 C   0  0
    0.7423   -0.5738    0.0000 C   0  0  2  0  0  0
    0.8285   -1.3942    0.0000 C   0  0
    0.0748   -1.7298    0.0000 C   0  0
   -0.4772   -1.1167    0.0000 N   0  0
   -0.0647   -0.4022    0.0000 C   0  0
   -1.2977   -1.2029    0.0000 C   0  0
   -1.6332   -1.9566    0.0000 C   0  0
   -2.4537   -2.0429    0.0000 C   0  0
   -2.7893   -2.7965    0.0000 N   0  0
   -2.3044   -3.4640    0.0000 C   0  0
   -1.4794   -3.4640    0.0000 N   0  0
   -1.2244   -4.2486    0.0000 N   0  0
   -1.8919   -4.7335    0.0000 C   0  0
   -2.5593   -4.2486    0.0000 C   0  0
   -1.8919   -5.5585    0.0000 C   0  0
   -1.4794   -6.2730    0.0000 C   0  0
   -2.3044   -6.2730    0.0000 C   0  0
   -2.9387   -1.3754    0.0000 N   0  0
   -2.6031   -0.6217    0.0000 C   0  0
   -1.7826   -0.5355    0.0000 N   0  0
   -3.0880    0.0457    0.0000 C   0  0
   -3.9085   -0.0405    0.0000 C   0  0
   -4.3934    0.6269    0.0000 C   0  0
   -4.0579    1.3806    0.0000 C   0  0
   -3.2374    1.4668    0.0000 C   0  0
   -2.7525    0.7994    0.0000 C   0  0
  1  2  1  0
  2  3  1  0
  4  2  1  6
  4  5  1  0
  4  8  1  0
  5  6  1  0
  6  7  1  0
  7  8  1  0
  7  9  1  0
  9 10  2  0
  9 23  1  0
 10 11  1  0
 11 12  1  0
 11 21  2  0
 12 13  1  0
 13 14  2  0
 13 17  1  0
 14 15  1  0
 15 16  1  0
 16 17  2  0
 16 18  1  0
 18 19  1  0
 18 20  1  0
 19 20  1  0
 21 22  1  0
 22 23  2  0
 22 24  1  0
 24 25  2  0
 24 29  1  0
 25 26  1  0
 26 27  2  0
 27 28  1  0
 28 29  2  0
M  END
> <IC50 uM>
0.0529999993741512

> <PMID>
21482481

$$$$

  SciTegic08271217193D

 29 33  0  0  0  0            999 V2000
   -0.8554    1.2294    0.4848 N   0  0
   -0.5066   -0.0588    0.5966 C   0  0
    0.8278   -0.1612    0.7171 N   0  0
    1.3279    1.0883    0.6822 C   0  0
    0.2587    1.9663    0.5330 C   0  0
    2.7624    1.4306    0.7924 C   0  0
    3.2848    2.3052   -0.3806 C   0  0
    4.6932    2.1552   -0.5705 N   0  0
    5.3962    2.7122   -1.5943 C   0  0
    7.3001    2.6696   -3.0913 C   0  0
    6.6428    2.1630   -1.9533 C   0  0
    4.9068    3.7547   -2.3209 N   0  0
    5.5679    4.2928   -3.3816 C   0  0
    6.7482    3.7266   -3.7476 N   0  0
    5.0335    5.3883   -4.1051 C   0  0
    3.6362    5.5192   -4.3020 C   0  0
    5.8864    6.3762   -4.6552 C   0  0
    5.3553    7.4753   -5.3555 C   0  0
    3.9661    7.5965   -5.5313 C   0  0
    3.1068    6.6125   -5.0136 C   0  0
    8.4147    2.0330   -3.5443 N   0  0
    8.7892    1.9872   -4.8522 C   0  0
    8.9258    2.4181   -6.9589 N   0  0
    8.4630    2.8548   -5.8317 N   0  0
    9.5206    0.9620   -5.4380 C   0  0
    9.5670    1.2518   -6.7957 C   0  0
   10.1423    0.4241   -7.8696 C   0  0
   11.0299    1.1081   -8.9227 C   0  0
   11.6640    0.2147   -7.8508 C   0  0
  1  2  1  0
  1  5  1  0
  2  3  2  0
  3  4  1  0
  4  5  2  0
  4  6  1  0
  6  7  1  0
  7  8  1  0
  8  9  1  0
  9 12  1  0
 10 11  1  0
 10 14  2  0
 10 21  1  0
 11  9  2  0
 12 13  2  0
 13 14  1  0
 13 15  1  0
 15 17  1  0
 16 15  2  0
 16 20  1  0
 17 18  2  0
 18 19  1  0
 19 20  2  0
 21 22  1  0
 22 25  1  0
 23 24  1  0
 23 26  1  0
 24 22  2  0
 25 26  2  0
 26 27  1  0
 27 28  1  0
 27 29  1  0
 28 29  1  0
M  END
> <IC50 uM>
0.344999998807907

> <PMID>
21482481

$$$$

  SciTegic08271217193D

 28 31  0  0  0  0            999 V2000
   -1.5630    0.2818    0.8737 N   0  0
   -1.9643   -0.2692    1.9745 N   0  0
   -0.9398   -0.2923    2.8494 C   0  0
    0.1562    0.2830    2.2231 C   0  0
   -0.2796    0.6628    0.9619 C   0  0
   -0.9443   -0.7595    4.1251 N   0  0
   -2.0492   -1.0118    4.8796 C   0  0
   -1.8840   -1.4027    6.2215 C   0  0
   -3.0343   -1.5976    7.0081 C   0  0
   -4.2643   -1.4164    6.4577 N   0  0
   -4.4282   -1.0418    5.1585 C   0  0
   -3.3135   -0.8509    4.4029 N   0  0
   -5.7158   -0.8204    4.6015 C   0  0
   -6.8383   -1.5772    5.0201 C   0  0
   -5.9136    0.1757    3.6121 C   0  0
   -7.1888    0.4118    3.0660 C   0  0
   -8.2895   -0.3504    3.4928 C   0  0
   -8.1143   -1.3481    4.4675 C   0  0
   -2.9118   -1.8884    8.3351 O   0  0
   -3.0949   -3.2793    8.6580 C   0  0
   -2.8161   -3.4220   10.1718 C   0  0
   -2.9324   -4.8683   10.7249 C   0  0
   -2.9158   -4.9301   12.2272 N   0  0
   -1.6510   -4.4597   12.8699 C   0  0
   -3.3375   -6.2587   12.7608 C   0  0
    0.4963    1.3423   -0.0907 C   0  0
    0.0257    2.7624   -0.4600 C   0  0
    1.3627    2.5630    0.2609 C   0  0
  1  2  1  0
  1  5  1  0
  2  3  2  0
  3  4  1  0
  3  6  1  0
  4  5  2  0
  5 26  1  0
  6  7  1  0
  7  8  2  0
  7 12  1  0
  8  9  1  0
  9 10  2  0
  9 19  1  0
 10 11  1  0
 11 12  2  0
 11 13  1  0
 13 15  1  0
 14 13  2  0
 14 18  1  0
 15 16  2  0
 16 17  1  0
 17 18  2  0
 19 20  1  0
 20 21  1  0
 21 22  1  0
 22 23  1  0
 23 24  1  0
 23 25  1  0
 26 27  1  0
 26 28  1  0
 27 28  1  0
M  END
> <IC50 uM>
0.0549999997019768

> <PMID>
21482481

$$$$

  SciTegic08271217192D

 29 33  0  0  0  0            999 V2000
    4.5972    4.5007    0.0000 C   0  0
    4.1123    5.1682    0.0000 C   0  0
    4.4478    5.9218    0.0000 N   0  0
    4.0353    6.6363    0.0000 C   0  0
    4.5873    7.2494    0.0000 C   0  0
    5.3410    6.9138    0.0000 C   0  0
    5.2548    6.0934    0.0000 C   0  0
    4.2616    3.7470    0.0000 O   0  0
    4.7465    3.0796    0.0000 C   0  0
    5.5670    3.1658    0.0000 N   0  0
    6.0520    2.4984    0.0000 C   0  0
    5.7164    1.7447    0.0000 N   0  0
    4.8959    1.6585    0.0000 C   0  0
    4.5604    0.9048    0.0000 N   0  0
    5.0453    0.2374    0.0000 C   0  0
    5.8703    0.2374    0.0000 N   0  0
    6.1252   -0.5473    0.0000 N   0  0
    5.4578   -1.0322    0.0000 C   0  0
    4.7903   -0.5473    0.0000 C   0  0
    5.4578   -1.8572    0.0000 C   0  0
    5.8703   -2.5716    0.0000 C   0  0
    5.0453   -2.5716    0.0000 C   0  0
    4.4110    2.3259    0.0000 C   0  0
    6.8724    2.5846    0.0000 C   0  0
    7.2080    3.3383    0.0000 C   0  0
    8.0285    3.4245    0.0000 C   0  0
    8.5134    2.7571    0.0000 C   0  0
    8.1778    2.0034    0.0000 C   0  0
    7.3574    1.9172    0.0000 C   0  0
  1  2  1  0
  1  8  1  0
  2  3  1  0
  3  4  1  0
  3  7  1  0
  4  5  1  0
  5  6  1  0
  6  7  1  0
  8  9  1  0
  9 10  2  0
  9 23  1  0
 10 11  1  0
 11 12  2  0
 11 24  1  0
 12 13  1  0
 13 14  1  0
 13 23  2  0
 14 15  1  0
 15 16  2  0
 15 19  1  0
 16 17  1  0
 17 18  1  0
 18 19  2  0
 18 20  1  0
 20 21  1  0
 20 22  1  0
 21 22  1  0
 24 25  2  0
 24 29  1  0
 25 26  1  0
 26 27  2  0
 27 28  1  0
 28 29  2  0
M  END
> <IC50 uM>
0.0560000017285347

> <PMID>
21482481

$$$$

  SciTegic08271217193D

 31 35  0  0  0  0            999 V2000
   -4.5187   -3.2029    8.7771 N   0  0
   -4.1742   -2.9121    7.5621 N   0  0
   -3.0059   -2.2409    7.5907 C   0  0
   -2.6259   -2.1127    8.9188 C   0  0
   -3.6107   -2.7533    9.6555 C   0  0
   -2.2732   -1.7689    6.5488 N   0  0
   -2.4365   -2.0712    5.2293 C   0  0
   -1.5340   -1.5318    4.2906 C   0  0
   -1.6865   -1.8703    2.9343 C   0  0
   -2.6891   -2.7125    2.5728 N   0  0
   -3.5574   -3.2503    3.4710 C   0  0
   -3.4101   -2.9079    4.7801 N   0  0
   -4.5493   -4.1815    3.0645 C   0  0
   -5.0557   -4.1941    1.7396 C   0  0
   -5.0394   -5.1514    3.9744 C   0  0
   -5.9744   -6.1197    3.5671 C   0  0
   -6.4520   -6.1260    2.2453 C   0  0
   -5.9985   -5.1582    1.3323 C   0  0
   -0.7928   -1.4045    2.0134 O   0  0
   -1.3815   -0.6017    0.9754 C   0  0
   -0.2718   -0.1237    0.0077 C   0  0
    0.9486    0.4391    0.6754 N   0  0
    0.5951    2.9405    0.7260 C   0  0
    1.7917    3.1137   -0.1533 N   0  0
    2.0197    1.9510   -1.0636 C   0  0
    2.1130    0.6346   -0.2492 C   0  0
    0.7420    1.6379    1.5525 C   0  0
    1.8445    4.4295   -0.8465 C   0  0
   -3.6745   -2.9159   11.1157 C   0  0
   -3.6325   -4.3689   11.6261 C   0  0
   -2.4436   -3.4356   11.8784 C   0  0
  1  2  1  0
  1  5  1  0
  2  3  2  0
  3  4  1  0
  3  6  1  0
  4  5  2  0
  5 29  1  0
  6  7  1  0
  7  8  2  0
  7 12  1  0
  8  9  1  0
  9 10  2  0
  9 19  1  0
 10 11  1  0
 11 12  2  0
 11 13  1  0
 13 15  1  0
 14 13  2  0
 14 18  1  0
 15 16  2  0
 16 17  1  0
 17 18  2  0
 19 20  1  0
 20 21  1  0
 21 22  1  0
 22 27  1  0
 23 24  1  0
 23 27  1  0
 24 25  1  0
 24 28  1  0
 25 26  1  0
 26 22  1  0
 29 30  1  0
 29 31  1  0
 30 31  1  0
M  END
> <IC50 uM>
0.096000000834465

> <PMID>
21482481

$$$$

  SciTegic08271217193D

 29 32  0  0  0  0            999 V2000
   -4.5187   -3.2029    8.7771 N   0  0
   -4.1742   -2.9121    7.5621 N   0  0
   -3.0059   -2.2409    7.5907 C   0  0
   -2.6259   -2.1127    8.9188 C   0  0
   -3.6107   -2.7533    9.6555 C   0  0
   -2.2732   -1.7689    6.5488 N   0  0
   -2.4365   -2.0712    5.2293 C   0  0
   -1.5340   -1.5318    4.2906 C   0  0
   -1.6865   -1.8703    2.9343 C   0  0
   -2.6891   -2.7125    2.5728 N   0  0
   -3.5574   -3.2503    3.4710 C   0  0
   -3.4101   -2.9079    4.7801 N   0  0
   -4.5493   -4.1815    3.0645 C   0  0
   -5.0557   -4.1941    1.7396 C   0  0
   -5.0394   -5.1514    3.9744 C   0  0
   -5.9744   -6.1197    3.5671 C   0  0
   -6.4520   -6.1260    2.2453 C   0  0
   -5.9985   -5.1582    1.3323 C   0  0
   -0.7928   -1.4045    2.0134 O   0  0
   -1.3815   -0.6017    0.9754 C   0  0
   -0.2718   -0.1237    0.0077 C   0  0
    0.9486    0.4391    0.6754 N   0  0
    0.5951    2.9405    0.7260 C   0  0
    2.0197    1.9510   -1.0636 C   0  0
    2.1130    0.6346   -0.2492 C   0  0
    0.7420    1.6379    1.5525 C   0  0
   -3.6745   -2.9159   11.1157 C   0  0
   -3.6325   -4.3689   11.6261 C   0  0
   -2.4436   -3.4356   11.8784 C   0  0
  1  2  1  0
  1  5  1  0
  2  3  2  0
  3  4  1  0
  3  6  1  0
  4  5  2  0
  5 27  1  0
  6  7  1  0
  7  8  2  0
  7 12  1  0
  8  9  1  0
  9 10  2  0
  9 19  1  0
 10 11  1  0
 11 12  2  0
 11 13  1  0
 13 15  1  0
 14 13  2  0
 14 18  1  0
 15 16  2  0
 16 17  1  0
 17 18  2  0
 19 20  1  0
 20 21  1  0
 21 22  1  0
 22 26  1  0
 23 26  1  0
 24 25  1  0
 25 22  1  0
 27 28  1  0
 27 29  1  0
 28 29  1  0
M  END
> <IC50 uM>
0.0920000001788139

> <PMID>
21482481

$$$$

  SciTegic08271217193D

 27 30  0  0  1  0            999 V2000
   -0.0382    9.3663   -2.8772 C   0  0
    0.1808    8.0627   -2.5738 N   0  0
    0.7427    7.1672   -3.4328 C   0  0
    1.1233    7.6204   -4.7138 C   0  0
    0.9124    8.9679   -5.0651 C   0  0
    0.3303    9.8540   -4.1412 C   0  0
    0.9239    5.8533   -3.1120 N   0  0
    0.4327    5.1878   -2.0216 C   0  0
    0.5084    3.7819   -2.0014 C   0  0
   -0.0824    3.0559   -0.9359 C   0  0
   -0.6969    3.7776    0.0452 N   0  0
   -0.7418    5.1365    0.0544 C   0  0
   -0.1695    5.8111   -0.9743 N   0  0
   -0.7388    6.8467    1.8178 C   0  0
   -1.4061    5.8489    1.0705 C   0  0
   -2.7739    5.6032    1.3288 C   0  0
   -3.4651    6.3510    2.3007 C   0  0
   -2.7902    7.3392    3.0394 C   0  0
   -1.4249    7.5815    2.8040 C   0  0
   -0.0735    1.6727   -0.8615 N   0  0
   -1.0529    0.9123   -0.1534 C   0  0
   -0.4868   -0.5157   -0.1138 C   0  0
    0.4068   -0.6419   -1.3774 C   0  0  2  0  0  0
    0.9168    0.8267   -1.4609 C   0  0
   -0.2540   -1.1511   -2.6481 N   0  0
   -0.9932   -2.4479   -2.4854 C   0  0
    0.6977   -1.2604   -3.8086 C   0  0
  1  2  2  0
  1  6  1  0
  2  3  1  0
  3  4  2  0
  3  7  1  0
  4  5  1  0
  5  6  2  0
  7  8  1  0
  8  9  2  0
  8 13  1  0
  9 10  1  0
 10 11  2  0
 10 20  1  0
 11 12  1  0
 12 13  2  0
 12 15  1  0
 14 15  1  0
 14 19  2  0
 15 16  2  0
 16 17  1  0
 17 18  2  0
 18 19  1  0
 21 20  1  0
 21 22  1  0
 22 23  1  0
 23 24  1  0
 23 25  1  6
 24 20  1  0
 25 26  1  0
 25 27  1  0
M  END
> <IC50 uM>
6.19399976730347

> <PMID>
21482481

$$$$

  SciTegic08271217193D

 31 34  0  0  1  0            999 V2000
    3.9824    7.6349   -5.2908 C   0  0
    2.9479    7.1884   -4.5312 N   0  0
    3.1176    6.6016   -3.3144 C   0  0
    4.4239    6.4432   -2.8146 C   0  0
    5.5140    6.9042   -3.5689 C   0  0
    5.3179    7.5082   -4.8328 C   0  0
    0.7572    6.3165   -2.7086 C   0  0
   -0.0780    5.8185   -1.6930 C   0  0
   -1.4776    5.9920   -1.7856 C   0  0
   -1.9507    6.5963   -2.9111 N   0  0
   -1.1612    7.0593   -3.9202 C   0  0
    0.1863    6.9214   -3.7831 N   0  0
   -0.9964    8.5821   -5.8672 C   0  0
   -1.7242    7.6468   -5.0851 C   0  0
   -3.0264    7.2904   -5.5159 C   0  0
   -3.5756    7.8323   -6.6914 C   0  0
   -2.8352    8.7531   -7.4528 C   0  0
   -1.5477    9.1317   -7.0398 C   0  0
   -3.7661    5.7177   -0.8740 C   0  0
   -4.2666    5.5736    0.5719 C   0  0
   -3.1829    4.7759    1.3514 C   0  0  2  0  0  0
   -1.9539    4.9171    0.4112 C   0  0
   -2.3516    5.5851   -0.7890 N   0  0
    2.0976    6.1570   -2.5364 N   0  0
    6.4941    7.9971   -5.6049 C   0  0
    7.0763    9.0485   -4.9378 F   0  0
    7.4312    7.0006   -5.7465 F   0  0
    6.1876    8.4342   -6.8719 F   0  0
   -3.4684    3.3329    1.7155 N   0  0
   -4.8086    3.0923    2.3368 C   0  0
   -2.3954    2.7297    2.5766 C   0  0
  1  2  1  0
  1  6  2  0
  2  3  2  0
  3  4  1  0
  3 24  1  0
  4  5  2  0
  5  6  1  0
  6 25  1  0
  7  8  1  0
  7 12  2  0
  8  9  2  0
  9 10  1  0
  9 23  1  0
 10 11  2  0
 11 12  1  0
 11 14  1  0
 13 14  1  0
 13 18  2  0
 14 15  2  0
 15 16  1  0
 16 17  2  0
 17 18  1  0
 19 20  1  0
 19 23  1  0
 20 21  1  0
 21 22  1  0
 21 29  1  6
 22 23  1  0
 24  7  1  0
 25 26  1  0
 25 27  1  0
 25 28  1  0
 29 30  1  0
 29 31  1  0
M  END
> <IC50 uM>
16.5540008544922

> <PMID>
21482481

$$$$

  SciTegic08271217193D

 32 35  0  0  1  0            999 V2000
    1.6096    8.4032   -5.1590 C   0  0
    1.7305    7.1592   -4.6483 N   0  0
    1.7964    6.0307   -5.4024 C   0  0
    1.7530    6.1705   -6.8054 C   0  0
    1.6164    7.4502   -7.4066 C   0  0
    1.5432    8.5831   -6.5506 C   0  0
    1.5646    4.4448   -3.5542 C   0  0
    1.4333    3.0902   -3.1811 C   0  0
    0.9985    2.7627   -1.8685 C   0  0
    0.7497    3.7968   -1.0132 N   0  0
    0.9209    5.0980   -1.3567 C   0  0
    1.3249    5.3907   -2.6122 N   0  0
   -0.6632    6.3575   -0.0003 C   0  0
    0.6496    6.1596   -0.4803 C   0  0
    1.6641    7.0785   -0.1252 C   0  0
    1.3608    8.1918    0.6801 C   0  0
    0.0436    8.3990    1.1274 C   0  0
   -0.9666    7.4813    0.7889 C   0  0
    1.3451   10.3345   -7.1613 Br  0  0
    1.8769    4.7826   -4.8425 N   0  0
    1.5198    7.6025   -8.8901 C   0  0
    2.4800    8.4630   -9.3635 F   0  0
    0.2807    8.0905   -9.2261 F   0  0
    1.6755    6.4358   -9.5994 F   0  0
    0.3787    1.1560   -0.0880 C   0  0
    0.5530   -0.3645    0.0373 C   0  0
    0.3452   -0.8952   -1.4083 C   0  0  2  0  0  0
    1.0038    0.2796   -2.1911 C   0  0
    0.8034    1.4673   -1.4165 N   0  0
   -1.0911   -1.1905   -1.8040 N   0  0
   -1.7940   -2.1568   -0.9003 C   0  0
   -1.2777   -1.6093   -3.2347 C   0  0
  1  2  1  0
  1  6  2  0
  2  3  2  0
  3  4  1  0
  3 20  1  0
  4  5  2  0
  5  6  1  0
  5 21  1  0
  6 19  1  0
  7  8  1  0
  7 12  2  0
  8  9  2  0
  9 10  1  0
 10 11  2  0
 11 12  1  0
 11 14  1  0
 13 14  1  0
 13 18  2  0
 14 15  2  0
 15 16  1  0
 16 17  2  0
 17 18  1  0
 20  7  1  0
 21 22  1  0
 21 23  1  0
 21 24  1  0
 25 26  1  0
 25 29  1  0
 26 27  1  0
 27 28  1  0
 27 30  1  1
 28 29  1  0
 29  9  1  0
 30 31  1  0
 30 32  1  0
M  END
> <IC50 uM>
0.518999993801117

> <PMID>
21482481

$$$$

  SciTegic08271217193D

 33 37  0  0  1  0            999 V2000
   -0.9873    5.4413   -3.5882 C   0  0
   -1.3202    4.6212   -4.6137 N   0  0
   -1.2351    3.2646   -4.5395 C   0  0
   -0.7733    2.6802   -3.3426 C   0  0
   -0.4270    3.4887   -2.2325 C   0  0
   -0.5397    4.8933   -2.3728 C   0  0
   -2.2514    2.7495   -6.7035 C   0  0
   -2.4165    1.7542   -7.6837 C   0  0
   -3.1328    2.0503   -8.8672 C   0  0
   -3.6171    3.3192   -8.9957 N   0  0
   -3.4714    4.2934   -8.0570 C   0  0
   -2.7907    3.9751   -6.9270 N   0  0
   -4.1688    6.1417   -9.5348 C   0  0
   -4.0112    5.5953   -8.2375 C   0  0
   -4.4075    6.3805   -7.1247 C   0  0
   -4.9378    7.6715   -7.3046 C   0  0
   -5.0771    8.2023   -8.5987 C   0  0
   -4.6932    7.4357   -9.7126 C   0  0
   -4.0853    1.4144  -11.0557 C   0  0
   -4.5011    0.0436  -11.6079 C   0  0
   -3.4692   -0.9883  -11.0693 C   0  0  2  0  0  0
   -2.8594   -0.2201   -9.8619 C   0  0
   -3.3660    1.1190   -9.8640 N   0  0
   -0.0124    2.9021   -1.0074 C   0  0
    0.6482    1.7090   -0.9877 N   0  0
    0.9972    1.0002    0.1985 C   0  0
    2.3699    0.3101    0.1815 C   0  0
    2.1435    1.5400    1.0673 C   0  0
   -1.5776    2.4354   -5.5651 N   0  0
   -2.4172   -1.5185  -12.0189 N   0  0
   -1.5697   -2.5932  -11.3980 C   0  0
   -2.9555   -1.9997  -13.3300 C   0  0
   -0.2853    3.4833    0.0707 O   0  0
  1  2  1  0
  1  6  2  0
  2  3  2  0
  3  4  1  0
  3 29  1  0
  4  5  2  0
  5  6  1  0
  5 24  1  0
  7  8  1  0
  7 12  2  0
  8  9  2  0
  9 10  1  0
  9 23  1  0
 10 11  2  0
 11 12  1  0
 11 14  1  0
 13 14  1  0
 13 18  2  0
 14 15  2  0
 15 16  1  0
 16 17  2  0
 17 18  1  0
 19 20  1  0
 19 23  1  0
 20 21  1  0
 21 22  1  0
 21 30  1  6
 22 23  1  0
 24 25  1  0
 24 33  2  0
 25 26  1  0
 26 27  1  0
 26 28  1  0
 27 28  1  0
 29  7  1  0
 30 31  1  0
 30 32  1  0
M  END
> <IC50 uM>
1.49899995326996

> <PMID>
21482481

$$$$

  SciTegic08271217193D

 33 36  0  0  0  0            999 V2000
    3.4710   -2.5886    0.0294 C   0  0
    3.4552   -2.0284    1.2614 N   0  0
    2.5001   -1.1443    1.6428 C   0  0
    1.5371   -0.8041    0.7444 N   0  0
    1.4915   -1.3215   -0.5181 C   0  0
    2.4766   -2.2560   -0.9051 C   0  0
    1.6912   -0.0502    3.7111 C   0  0
    2.2121    0.6407    4.8261 C   0  0
    1.3557    1.2242    5.7734 C   0  0
   -0.0358    1.1229    5.6186 C   0  0
   -0.5975    0.4490    4.5073 C   0  0
    0.2847   -0.1246    3.5555 C   0  0
    2.4958   -3.0652   -2.5849 Br  0  0
    2.6185   -0.6402    2.8981 N   0  0
   -2.0852    0.3817    4.3754 C   0  0
   -2.6835   -0.8668    3.8224 N   0  0
   -2.3470   -2.1973    4.3788 C   0  0
   -2.1830   -3.1111    3.1510 C   0  0
   -3.0831   -2.4625    2.0871 C   0  0
   -2.9834   -0.9559    2.3773 C   0  0
    0.5305   -0.9605   -1.4133 N   0  0
   -0.5823   -0.0952   -1.1727 C   0  0
   -0.6957    1.0893   -2.1975 C   0  0
    0.5559    2.0422   -2.1152 C   0  0
   -0.9092    0.5513   -3.6544 C   0  0
   -1.9700    1.9166   -1.8107 C   0  0
    1.7190    1.5923   -2.8219 N   0  0
    2.9226    2.2360   -2.8297 C   0  0
    4.0458    1.7602   -3.6860 C   0  0
    3.6867    1.8803   -5.2679 C   0  0
    4.3403    0.1926   -3.5669 C   0  0
    3.9947    0.2713   -5.1188 C   0  0
    3.0935    3.2606   -2.1263 O   0  0
  1  2  1  0
  1  6  2  0
  2  3  2  0
  3  4  1  0
  3 14  1  0
  4  5  2  0
  5  6  1  0
  5 21  1  0
  6 13  1  0
  7  8  1  0
  7 12  2  0
  8  9  2  0
  9 10  1  0
 10 11  2  0
 11 12  1  0
 11 15  1  0
 14  7  1  0
 15 16  1  0
 16 17  1  0
 16 20  1  0
 17 18  1  0
 18 19  1  0
 19 20  1  0
 21 22  1  0
 22 23  1  0
 23 24  1  0
 23 25  1  0
 23 26  1  0
 24 27  1  0
 27 28  1  0
 28 29  1  0
 28 33  2  0
 29 30  1  0
 29 31  1  0
 30 32  1  0
 31 32  1  0
M  END
> <IC50 uM>
0.0649999976158142

> <PMID>
21482481

$$$$

  SciTegic08271217193D

 34 37  0  0  0  0            999 V2000
    0.6971   -3.7933   -8.9716 C   0  0
    0.7210   -4.0324   -7.6403 N   0  0
    1.5100   -3.3255   -6.7936 C   0  0
    2.3255   -2.3651   -7.3118 N   0  0
    2.3760   -2.0851   -8.6473 C   0  0
    1.5250   -2.7996   -9.5192 C   0  0
    1.4624   -2.4839  -11.3538 Br  0  0
    3.2115   -1.1395   -9.1658 N   0  0
    4.3222   -0.5199   -8.5062 C   0  0
    4.1455    1.0237   -8.2775 C   0  0
    3.9883    1.8014   -9.6346 C   0  0
    5.1566    1.7649  -10.4612 N   0  0
    5.3945    1.5502   -7.4910 C   0  0
    2.8721    1.2919   -7.4063 C   0  0
    5.2313    1.3165  -11.7438 C   0  0
    6.5175    1.3585  -12.4811 C   0  0
    7.7078    0.6141  -11.8363 C   0  0
    7.3242    2.6784  -12.4330 C   0  0
    8.5551    1.8949  -11.9403 C   0  0
    4.2259    0.8572  -12.3348 O   0  0
    1.3666   -3.6347   -5.4798 N   0  0
    1.5408   -2.8325   -4.3927 C   0  0
    0.6581   -3.0558   -3.3145 C   0  0
    0.6372   -2.1918   -2.2072 C   0  0
    1.5269   -1.0978   -2.1716 C   0  0
    2.4314   -0.9630   -3.1829 N   0  0
    2.4798   -1.7840   -4.2645 C   0  0
    1.4343   -0.1378   -1.1952 N   0  0
    1.3224    1.2532   -1.5724 C   0  0
    2.3350    2.1141   -0.7852 C   0  0
    2.1771    1.8655    0.6793 N   0  0
    2.3693    0.4230    1.0213 C   0  0
    1.3839   -0.4614    0.2143 C   0  0
    2.9939    2.7847    1.5159 C   0  0
  1  2  2  0
  1  6  1  0
  2  3  1  0
  3  4  2  0
  3 21  1  0
  4  5  1  0
  5  6  2  0
  5  8  1  0
  6  7  1  0
  8  9  1  0
  9 10  1  0
 10 11  1  0
 10 13  1  0
 10 14  1  0
 11 12  1  0
 12 15  1  0
 15 16  1  0
 15 20  2  0
 16 17  1  0
 16 18  1  0
 17 19  1  0
 19 18  1  0
 21 22  1  0
 22 23  2  0
 22 27  1  0
 23 24  1  0
 24 25  2  0
 25 26  1  0
 25 28  1  0
 26 27  2  0
 28 29  1  0
 28 33  1  0
 29 30  1  0
 30 31  1  0
 31 32  1  0
 31 34  1  0
 32 33  1  0
M  END
> <IC50 uM>
0.0900000035762787

> <PMID>
21482481

$$$$

  SciTegic08271217192D

 23 26  0  0  0  0            999 V2000
   -2.0884    0.4534    0.0000 C   0  0
   -2.8029    0.0409    0.0000 C   0  0
   -2.8029   -0.7841    0.0000 C   0  0
   -2.0884   -1.1966    0.0000 C   0  0
   -1.3739   -0.7841    0.0000 C   0  0
   -1.3739    0.0409    0.0000 C   0  0
   -0.6595    0.4534    0.0000 C   0  0
   -0.6595   -1.1966    0.0000 N   0  0
    0.0550   -0.7841    0.0000 C   0  0
    0.0550    0.0409    0.0000 N   0  0
    0.7695   -1.1966    0.0000 C   0  0
    0.7695   -2.0216    0.0000 C   0  0
    1.4840   -0.7841    0.0000 C   0  0
    2.1984   -1.1966    0.0000 C   0  0
    2.1984   -2.0216    0.0000 N   0  0
    1.4840   -2.4341    0.0000 C   0  0
   -0.6595    1.2784    0.0000 N   0  0
    0.0550    1.6909    0.0000 C   0  0
    0.9482    2.6830    0.0000 N   0  0
    0.1412    2.5114    0.0000 N   0  0
    0.8087    1.3554    0.0000 C   0  0
    1.3607    1.9685    0.0000 C   0  0
    2.1812    1.8822    0.0000 C   0  0
  1  2  1  0
  1  6  2  0
  2  3  2  0
  3  4  1  0
  4  5  1  0
  7  6  1  0
  5  6  1  0
  5  8  2  0
  7 10  1  0
  8  9  1  0
  9 10  2  0
  9 11  1  0
 12 11  2  0
 11 13  1  0
 12 16  1  0
 13 14  2  0
 14 15  1  0
 15 16  2  0
  7 17  2  0
 17 18  1  0
 19 22  1  0
 19 20  1  0
 20 18  2  0
 21 22  2  0
 18 21  1  0
 22 23  1  0
M  END
> <IC50 uM>
1.35

> <PMID>
22469702

$$$$

  SciTegic08271217192D

 26 30  0  0  0  0            999 V2000
    6.1750    0.0494    0.0000 C   0  0
    5.4606   -0.3631    0.0000 C   0  0
    5.4606   -1.1881    0.0000 C   0  0
    6.1750   -1.6006    0.0000 C   0  0
    6.8895   -1.1881    0.0000 C   0  0
    6.8895   -0.3631    0.0000 C   0  0
    7.6040    0.0494    0.0000 C   0  0
    7.6040   -1.6006    0.0000 N   0  0
    8.3185   -1.1881    0.0000 C   0  0
    8.3185   -0.3631    0.0000 N   0  0
    9.0329   -1.6006    0.0000 C   0  0
    9.0329   -2.4256    0.0000 C   0  0
    9.7474   -1.1881    0.0000 C   0  0
   10.4619   -1.6006    0.0000 C   0  0
   10.4619   -2.4256    0.0000 N   0  0
    9.7474   -2.8381    0.0000 C   0  0
    7.6040    0.8744    0.0000 N   0  0
    6.8895    1.2869    0.0000 C   0  0
    5.5838    1.5645    0.0000 N   0  0
    6.1358    0.9514    0.0000 N   0  0
    6.8033    2.1074    0.0000 C   0  0
    5.9963    2.2789    0.0000 C   0  0
    5.6607    3.0326    0.0000 C   0  0
    4.9933    3.5175    0.0000 C   0  0
    5.7470    3.8531    0.0000 C   0  0
    8.3185    1.2869    0.0000 H   0  0
  1  2  1  0
  1  6  2  0
  2  3  2  0
  3  4  1  0
  4  5  1  0
  7  6  1  0
  5  6  1  0
  5  8  2  0
  7 10  1  0
  8  9  1  0
  9 10  2  0
  9 11  1  0
 12 11  2  0
 11 13  1  0
 12 16  1  0
 13 14  2  0
 14 15  1  0
 15 16  2  0
  7 17  1  0
 17 18  1  0
 19 22  1  0
 19 20  1  0
 20 18  2  0
 21 22  2  0
 18 21  1  0
 22 23  1  0
 23 24  1  0
 24 25  1  0
 25 23  1  0
 17 26  1  0
M  END
> <IC50 uM>
0.322

> <PMID>
22469702

$$$$

  SciTegic08271217192D

 24 27  0  0  0  0            999 V2000
   12.8935    0.6411    0.0000 C   0  0
   12.1790    0.2286    0.0000 C   0  0
   12.1790   -0.5964    0.0000 C   0  0
   12.8935   -1.0089    0.0000 C   0  0
   13.6080   -0.5964    0.0000 C   0  0
   13.6080    0.2286    0.0000 C   0  0
   14.3224    0.6411    0.0000 C   0  0
   14.3224   -1.0089    0.0000 N   0  0
   15.0369   -0.5964    0.0000 C   0  0
   15.0369    0.2286    0.0000 N   0  0
   15.7514   -1.0089    0.0000 C   0  0
   15.7514   -1.8339    0.0000 C   0  0
   16.4659   -0.5964    0.0000 C   0  0
   17.1803   -1.0089    0.0000 C   0  0
   17.1803   -1.8339    0.0000 C   0  0
   16.4659   -2.2464    0.0000 C   0  0
   14.3224    1.4661    0.0000 N   0  0
   13.6080    1.8786    0.0000 C   0  0
   12.3023    2.1561    0.0000 N   0  0
   12.8543    1.5431    0.0000 N   0  0
   13.5217    2.6991    0.0000 C   0  0
   12.7148    2.8706    0.0000 C   0  0
   17.8948   -2.2464    0.0000 F   0  0
   12.3023    3.5851    0.0000 H   0  0
  1  2  1  0
  1  6  2  0
  2  3  2  0
  3  4  1  0
  4  5  2  0
  7  6  1  0
  5  6  1  0
  5  8  1  0
  7 10  2  0
  8  9  2  0
  9 10  1  0
  9 11  1  0
 12 11  2  0
 11 13  1  0
 12 16  1  0
 13 14  2  0
 14 15  1  0
 15 16  2  0
  7 17  1  0
 17 18  1  0
 19 22  1  0
 19 20  1  0
 20 18  2  0
 21 22  2  0
 18 21  1  0
 15 23  1  0
 22 24  1  0
M  END
> <IC50 uM>
0.453

> <PMID>
22469702

$$$$

  SciTegic08271217192D

 24 27  0  0  0  0            999 V2000
   -3.9099    0.9220    0.0000 C   0  0
   -4.6243    0.5095    0.0000 C   0  0
   -4.6243   -0.3155    0.0000 C   0  0
   -3.9099   -0.7280    0.0000 C   0  0
   -3.1954   -0.3155    0.0000 C   0  0
   -3.1954    0.5095    0.0000 C   0  0
   -2.4809    0.9220    0.0000 C   0  0
   -2.4809   -0.7280    0.0000 N   0  0
   -1.7664   -0.3155    0.0000 C   0  0
   -1.7664    0.5095    0.0000 N   0  0
   -1.0520   -0.7280    0.0000 C   0  0
   -1.0520   -1.5530    0.0000 C   0  0
   -0.3375   -0.3155    0.0000 C   0  0
    0.3770   -0.7280    0.0000 C   0  0
    0.3770   -1.5530    0.0000 C   0  0
   -0.3375   -1.9655    0.0000 C   0  0
   -2.4809    1.7470    0.0000 N   0  0
   -3.1954    2.1595    0.0000 C   0  0
   -4.5011    2.4371    0.0000 N   0  0
   -3.9491    1.8240    0.0000 N   0  0
   -3.2816    2.9800    0.0000 C   0  0
   -4.0886    3.1515    0.0000 C   0  0
    1.0914   -1.9655    0.0000 F   0  0
   -4.4241    3.9052    0.0000 C   0  0
  1  2  1  0
  1  6  2  0
  2  3  2  0
  3  4  1  0
  4  5  2  0
  7  6  1  0
  5  6  1  0
  5  8  1  0
  7 10  2  0
  8  9  2  0
  9 10  1  0
  9 11  1  0
 12 11  2  0
 11 13  1  0
 12 16  1  0
 13 14  2  0
 14 15  1  0
 15 16  2  0
  7 17  1  0
 17 18  1  0
 19 22  1  0
 19 20  1  0
 20 18  2  0
 21 22  2  0
 18 21  1  0
 15 23  1  0
 22 24  1  0
M  END
> <IC50 uM>
1.162

> <PMID>
22469702

$$$$

  SciTegic08271217192D

 26 30  0  0  0  0            999 V2000
   -3.5581    0.8543    0.0000 C   0  0
   -4.2725    0.4418    0.0000 C   0  0
   -4.2725   -0.3832    0.0000 C   0  0
   -3.5581   -0.7957    0.0000 C   0  0
   -2.8436   -0.3832    0.0000 C   0  0
   -2.8436    0.4418    0.0000 C   0  0
   -2.1291    0.8543    0.0000 C   0  0
   -2.1291   -0.7957    0.0000 N   0  0
   -1.4146   -0.3832    0.0000 C   0  0
   -1.4146    0.4418    0.0000 N   0  0
   -0.7002   -0.7957    0.0000 C   0  0
   -0.7002   -1.6207    0.0000 C   0  0
    0.0143   -0.3832    0.0000 C   0  0
    0.7288   -0.7957    0.0000 C   0  0
    0.7288   -1.6207    0.0000 C   0  0
    0.0143   -2.0332    0.0000 C   0  0
   -2.1291    1.6793    0.0000 N   0  0
   -2.8436    2.0918    0.0000 C   0  0
   -4.1493    2.3693    0.0000 N   0  0
   -3.5973    1.7562    0.0000 N   0  0
   -2.9298    2.9123    0.0000 C   0  0
   -3.7368    3.0838    0.0000 C   0  0
    1.4432   -2.0332    0.0000 F   0  0
   -4.0723    3.8375    0.0000 C   0  0
   -4.7398    4.3224    0.0000 C   0  0
   -3.9861    4.6580    0.0000 C   0  0
  1  2  1  0
  1  6  2  0
  2  3  2  0
  3  4  1  0
  4  5  2  0
  7  6  1  0
  5  6  1  0
  5  8  1  0
  7 10  2  0
  8  9  2  0
  9 10  1  0
  9 11  1  0
 12 11  2  0
 11 13  1  0
 12 16  1  0
 13 14  2  0
 14 15  1  0
 15 16  2  0
  7 17  1  0
 17 18  1  0
 19 22  1  0
 19 20  1  0
 20 18  2  0
 21 22  2  0
 18 21  1  0
 15 23  1  0
 22 24  1  0
 24 25  1  0
 25 26  1  0
 26 24  1  0
M  END
> <IC50 uM>
0.223

> <PMID>
22469702

$$$$

  SciTegic08271217192D

 25 29  0  0  0  0            999 V2000
   -3.5136    0.8588    0.0000 C   0  0
   -4.2281    0.4463    0.0000 C   0  0
   -4.2281   -0.3787    0.0000 C   0  0
   -3.5136   -0.7912    0.0000 C   0  0
   -2.7992   -0.3787    0.0000 C   0  0
   -2.7992    0.4463    0.0000 C   0  0
   -2.0847    0.8588    0.0000 C   0  0
   -2.0847   -0.7912    0.0000 N   0  0
   -1.3702   -0.3787    0.0000 C   0  0
   -1.3702    0.4463    0.0000 N   0  0
   -0.6557   -0.7912    0.0000 C   0  0
   -0.6557   -1.6162    0.0000 C   0  0
    0.0587   -0.3787    0.0000 C   0  0
    0.7732   -0.7912    0.0000 C   0  0
    0.7732   -1.6162    0.0000 C   0  0
    0.0587   -2.0287    0.0000 C   0  0
   -2.0847    1.6838    0.0000 N   0  0
   -2.7992    2.0963    0.0000 C   0  0
   -4.1049    2.3738    0.0000 N   0  0
   -3.5528    1.7607    0.0000 N   0  0
   -2.8854    2.9167    0.0000 C   0  0
   -3.6924    3.0883    0.0000 C   0  0
   -4.0279    3.8419    0.0000 C   0  0
   -4.6954    4.3269    0.0000 C   0  0
   -3.9417    4.6624    0.0000 C   0  0
  1  2  1  0
  1  6  2  0
  2  3  2  0
  3  4  1  0
  4  5  2  0
  7  6  1  0
  5  6  1  0
  5  8  1  0
  7 10  2  0
  8  9  2  0
  9 10  1  0
  9 11  1  0
 12 11  2  0
 11 13  1  0
 12 16  1  0
 13 14  2  0
 14 15  1  0
 15 16  2  0
  7 17  1  0
 17 18  1  0
 19 22  1  0
 19 20  1  0
 20 18  2  0
 21 22  2  0
 18 21  1  0
 22 23  1  0
 23 24  1  0
 24 25  1  0
 25 23  1  0
M  END
> <IC50 uM>
0.44

> <PMID>
22469702

$$$$

  SciTegic08271217192D

 26 30  0  0  0  0            999 V2000
   -3.5530    0.9397    0.0000 C   0  0
   -4.2675    0.5272    0.0000 C   0  0
   -4.2675   -0.2978    0.0000 C   0  0
   -3.5530   -0.7103    0.0000 C   0  0
   -2.8385   -0.2978    0.0000 C   0  0
   -2.8385    0.5272    0.0000 C   0  0
   -2.1241    0.9397    0.0000 C   0  0
   -2.1241   -0.7103    0.0000 N   0  0
   -1.4096   -0.2978    0.0000 C   0  0
   -1.4096    0.5272    0.0000 N   0  0
   -2.1241    1.7647    0.0000 N   0  0
   -2.8385    2.1772    0.0000 C   0  0
   -4.1442    2.4547    0.0000 N   0  0
   -3.5922    1.8416    0.0000 N   0  0
   -2.9248    2.9977    0.0000 C   0  0
   -3.7317    3.1692    0.0000 C   0  0
   -4.0673    3.9229    0.0000 C   0  0
   -4.7347    4.4078    0.0000 C   0  0
   -3.9811    4.7434    0.0000 C   0  0
   -0.6951   -0.7103    0.0000 N   0  0
    0.0193   -0.2978    0.0000 C   0  0
    1.4483   -0.2978    0.0000 C   0  0
    0.7338   -0.7103    0.0000 C   0  0
    0.0193    0.5272    0.0000 C   0  0
    0.7338    0.9397    0.0000 C   0  0
    1.4483    0.5272    0.0000 C   0  0
  1  2  1  0
  1  6  2  0
  2  3  2  0
  3  4  1  0
  4  5  2  0
  7  6  1  0
  5  6  1  0
  5  8  1  0
  7 10  2  0
  8  9  2  0
  9 10  1  0
  7 11  1  0
 11 12  1  0
 13 16  1  0
 13 14  1  0
 14 12  2  0
 15 16  2  0
 12 15  1  0
 16 17  1  0
 17 18  1  0
 18 19  1  0
 19 17  1  0
  9 20  1  0
 20 21  1  0
 23 21  1  0
 21 24  1  0
 22 23  1  0
 22 26  1  0
 24 25  1  0
 25 26  1  0
M  END
> <IC50 uM>
0.107

> <PMID>
22469702

$$$$

  SciTegic08271217192D

 24 28  0  0  0  0            999 V2000
   -3.4391    0.9302    0.0000 C   0  0
   -4.1536    0.5177    0.0000 C   0  0
   -4.1536   -0.3073    0.0000 C   0  0
   -3.4391   -0.7198    0.0000 C   0  0
   -2.7246   -0.3073    0.0000 C   0  0
   -2.7246    0.5177    0.0000 C   0  0
   -2.0102    0.9302    0.0000 C   0  0
   -2.0102   -0.7198    0.0000 N   0  0
   -1.2957   -0.3073    0.0000 C   0  0
   -1.2957    0.5177    0.0000 N   0  0
   -2.0102    1.7552    0.0000 N   0  0
   -2.7246    2.1677    0.0000 C   0  0
   -4.0304    2.4452    0.0000 N   0  0
   -3.4783    1.8321    0.0000 N   0  0
   -2.8109    2.9882    0.0000 C   0  0
   -3.6179    3.1597    0.0000 C   0  0
   -3.9534    3.9134    0.0000 C   0  0
   -4.6209    4.3983    0.0000 C   0  0
   -3.8672    4.7338    0.0000 C   0  0
   -0.5812   -0.7198    0.0000 N   0  0
    0.1332   -0.3073    0.0000 C   0  0
    0.8477   -0.7198    0.0000 C   0  0
    1.6727   -0.7198    0.0000 C   0  0
    1.2602   -1.4343    0.0000 C   0  0
  1  2  1  0
  1  6  2  0
  2  3  2  0
  3  4  1  0
  4  5  2  0
  7  6  1  0
  5  6  1  0
  5  8  1  0
  7 10  2  0
  8  9  2  0
  9 10  1  0
  7 11  1  0
 11 12  1  0
 13 16  1  0
 13 14  1  0
 14 12  2  0
 15 16  2  0
 12 15  1  0
 16 17  1  0
 17 18  1  0
 18 19  1  0
 19 17  1  0
  9 20  1  0
 20 21  1  0
 21 22  1  0
 22 23  1  0
 23 24  1  0
 24 22  1  0
M  END
> <IC50 uM>
0.428

> <PMID>
22469702

$$$$

  SciTegic08271217192D

 23 26  0  0  0  0            999 V2000
    0.1455    2.1861    0.0000 C   0  0
   -0.1901    1.4325    0.0000 C   0  0
   -1.0106    1.3462    0.0000 C   0  0
   -0.3395    2.8536    0.0000 N   0  0
   -1.1599    2.7673    0.0000 C   0  0
   -1.4955    2.0137    0.0000 N   0  0
   -1.3461    0.5925    0.0000 N   0  0
   -0.8612   -0.0749    0.0000 C   0  0
    0.2187   -0.8595    0.0000 N   0  0
   -0.0362   -0.0749    0.0000 N   0  0
   -1.1162   -0.8595    0.0000 C   0  0
   -0.4487   -1.3444    0.0000 C   0  0
   -0.4487   -2.1694    0.0000 C   0  0
   -0.0362   -2.8839    0.0000 C   0  0
   -0.8612   -2.8839    0.0000 C   0  0
   -1.6449    3.4348    0.0000 N   0  0
   -2.4653    3.3485    0.0000 C   0  0
   -3.7708    3.9297    0.0000 C   0  0
   -2.9503    4.0160    0.0000 C   0  0
   -2.8009    2.5949    0.0000 C   0  0
   -3.6214    2.5086    0.0000 C   0  0
   -4.1063    3.1761    0.0000 C   0  0
   -4.9268    3.0898    0.0000 F   0  0
  3  2  1  0
  1  2  2  0
  1  4  1  0
  3  6  2  0
  4  5  2  0
  5  6  1  0
  3  7  1  0
  7  8  1  0
  9 12  1  0
  9 10  1  0
 10  8  2  0
 11 12  2  0
  8 11  1  0
 12 13  1  0
 13 14  1  0
 14 15  1  0
 15 13  1  0
  5 16  1  0
 16 17  1  0
 19 17  2  0
 17 20  1  0
 18 19  1  0
 20 21  2  0
 21 22  1  0
 18 22  2  0
 22 23  1  0
M  END
> <IC50 uM>
0.375

> <PMID>
22469702

$$$$

  SciTegic08271217192D

 25 28  0  0  0  0            999 V2000
   -0.4311    1.3317    0.0000 C   0  0
   -0.7667    0.5780    0.0000 C   0  0
   -1.5871    0.4918    0.0000 C   0  0
   -0.9160    1.9991    0.0000 N   0  0
   -1.7365    1.9129    0.0000 C   0  0
   -2.0721    1.1592    0.0000 N   0  0
   -1.9227   -0.2619    0.0000 N   0  0
   -1.4378   -0.9293    0.0000 C   0  0
   -0.3578   -1.7139    0.0000 N   0  0
   -0.6128   -0.9293    0.0000 N   0  0
   -1.6927   -1.7139    0.0000 C   0  0
   -1.0253   -2.1989    0.0000 C   0  0
   -1.0253   -3.0239    0.0000 C   0  0
   -0.6128   -3.7383    0.0000 C   0  0
   -1.4378   -3.7383    0.0000 C   0  0
   -2.2214    2.5803    0.0000 N   0  0
   -1.8859    3.3340    0.0000 C   0  0
   -2.0352    4.7551    0.0000 C   0  0
   -2.3708    4.0015    0.0000 C   0  0
   -1.0654    3.4203    0.0000 C   0  0
   -0.7298    4.1739    0.0000 C   0  0
   -1.2147    4.8414    0.0000 C   0  0
   -2.5201    5.4226    0.0000 C   0  0
   -3.3406    5.3363    0.0000 O   0  0
   -2.1846    6.1762    0.0000 N   0  0
  3  2  1  0
  1  2  2  0
  1  4  1  0
  3  6  2  0
  4  5  2  0
  5  6  1  0
  3  7  1  0
  7  8  1  0
  9 12  1  0
  9 10  1  0
 10  8  2  0
 11 12  2  0
  8 11  1  0
 12 13  1  0
 13 14  1  0
 14 15  1  0
 15 13  1  0
  5 16  1  0
 16 17  1  0
 19 17  2  0
 17 20  1  0
 18 19  1  0
 20 21  2  0
 21 22  1  0
 18 22  2  0
 18 23  1  0
 23 24  2  0
 23 25  1  0
M  END
> <IC50 uM>
0.384

> <PMID>
22469702

$$$$

  SciTegic08271217192D

 27 30  0  0  0  0            999 V2000
    0.0295    1.1191    0.0000 C   0  0
   -0.3060    0.3654    0.0000 C   0  0
   -1.1265    0.2792    0.0000 C   0  0
   -0.4554    1.7865    0.0000 N   0  0
   -1.2759    1.7003    0.0000 C   0  0
   -1.6114    0.9466    0.0000 N   0  0
   -1.4621   -0.4745    0.0000 N   0  0
   -0.9771   -1.1419    0.0000 C   0  0
    0.1028   -1.9266    0.0000 N   0  0
   -0.1521   -1.1419    0.0000 N   0  0
   -1.2321   -1.9266    0.0000 C   0  0
   -0.5646   -2.4115    0.0000 C   0  0
   -0.5646   -3.2365    0.0000 C   0  0
   -0.1521   -3.9510    0.0000 C   0  0
   -0.9771   -3.9510    0.0000 C   0  0
   -1.7608    2.3677    0.0000 N   0  0
   -1.4252    3.1214    0.0000 C   0  0
   -1.5746    4.5425    0.0000 C   0  0
   -1.9101    3.7888    0.0000 C   0  0
   -0.6047    3.2076    0.0000 C   0  0
   -0.2692    3.9613    0.0000 C   0  0
   -0.7541    4.6288    0.0000 C   0  0
   -2.0595    5.2100    0.0000 N   0  0
   -2.8800    5.1237    0.0000 S   0  0
   -3.7005    5.0375    0.0000 C   0  0
   -2.9662    5.9442    0.0000 O   0  0
   -2.7938    4.3032    0.0000 O   0  0
  3  2  1  0
  1  2  2  0
  1  4  1  0
  3  6  2  0
  4  5  2  0
  5  6  1  0
  3  7  1  0
  7  8  1  0
  9 12  1  0
  9 10  1  0
 10  8  2  0
 11 12  2  0
  8 11  1  0
 12 13  1  0
 13 14  1  0
 14 15  1  0
 15 13  1  0
  5 16  1  0
 16 17  1  0
 19 17  2  0
 17 20  1  0
 18 19  1  0
 20 21  2  0
 21 22  1  0
 18 22  2  0
 18 23  1  0
 23 24  1  0
 24 25  1  0
 24 26  2  0
 24 27  2  0
M  END
> <IC50 uM>
0.393

> <PMID>
22469702

$$$$

  SciTegic08271217192D

 26 29  0  0  0  0            999 V2000
    0.5455    1.8678    0.0000 C   0  0
    0.2099    1.1141    0.0000 C   0  0
   -0.6106    1.0279    0.0000 C   0  0
    0.0605    2.5353    0.0000 N   0  0
   -0.7600    2.4490    0.0000 C   0  0
   -1.0955    1.6953    0.0000 N   0  0
   -0.9461    0.2742    0.0000 N   0  0
   -0.4612   -0.3932    0.0000 C   0  0
    0.6187   -1.1778    0.0000 N   0  0
    0.3638   -0.3932    0.0000 N   0  0
   -0.7162   -1.1778    0.0000 C   0  0
   -0.0487   -1.6628    0.0000 C   0  0
   -0.0487   -2.4878    0.0000 C   0  0
    0.3638   -3.2022    0.0000 C   0  0
   -0.4612   -3.2022    0.0000 C   0  0
   -1.2449    3.1165    0.0000 N   0  0
   -2.0654    3.0302    0.0000 C   0  0
   -3.3708    3.6114    0.0000 C   0  0
   -2.5503    3.6977    0.0000 C   0  0
   -2.4009    2.2765    0.0000 C   0  0
   -3.2214    2.1903    0.0000 C   0  0
   -3.7063    2.8577    0.0000 C   0  0
   -3.8557    4.2789    0.0000 S   0  0
   -4.3406    4.9463    0.0000 O   0  0
   -3.1882    4.7638    0.0000 O   0  0
   -4.5231    3.7939    0.0000 C   0  0
  3  2  1  0
  1  2  2  0
  1  4  1  0
  3  6  2  0
  4  5  2  0
  5  6  1  0
  3  7  1  0
  7  8  1  0
  9 12  1  0
  9 10  1  0
 10  8  2  0
 11 12  2  0
  8 11  1  0
 12 13  1  0
 13 14  1  0
 14 15  1  0
 15 13  1  0
  5 16  1  0
 16 17  1  0
 19 17  2  0
 17 20  1  0
 18 19  1  0
 20 21  2  0
 21 22  1  0
 18 22  2  0
 18 23  1  0
 23 24  2  0
 23 25  2  0
 23 26  1  0
M  END
> <IC50 uM>
0.086

> <PMID>
22469702

$$$$

  SciTegic08271217192D

 28 31  0  0  0  0            999 V2000
    1.7192    1.5403    0.0000 C   0  0
    1.3837    0.7866    0.0000 C   0  0
    0.5632    0.7004    0.0000 C   0  0
    1.2343    2.2077    0.0000 N   0  0
    0.4138    2.1215    0.0000 C   0  0
    0.0783    1.3678    0.0000 N   0  0
    0.2276   -0.0533    0.0000 N   0  0
    0.7126   -0.7208    0.0000 C   0  0
    1.7925   -1.5054    0.0000 N   0  0
    1.5376   -0.7208    0.0000 N   0  0
    0.4576   -1.5054    0.0000 C   0  0
    1.1251   -1.9903    0.0000 C   0  0
    1.1251   -2.8153    0.0000 C   0  0
    1.5376   -3.5298    0.0000 C   0  0
    0.7126   -3.5298    0.0000 C   0  0
   -0.0711    2.7889    0.0000 N   0  0
   -0.8916    2.7027    0.0000 C   0  0
   -2.1970    3.2839    0.0000 C   0  0
   -1.3765    3.3701    0.0000 C   0  0
   -1.2271    1.9490    0.0000 C   0  0
   -2.0476    1.8628    0.0000 C   0  0
   -2.5325    2.5302    0.0000 C   0  0
   -3.3530    2.4440    0.0000 C   0  0
   -3.8379    3.1114    0.0000 N   0  0
   -4.6584    3.0252    0.0000 S   0  0
   -5.4789    2.9389    0.0000 O   0  0
   -4.7447    3.8457    0.0000 O   0  0
   -4.5722    2.2047    0.0000 C   0  0
  3  2  1  0
  1  2  2  0
  1  4  1  0
  3  6  2  0
  4  5  2  0
  5  6  1  0
  3  7  1  0
  7  8  1  0
  9 12  1  0
  9 10  1  0
 10  8  2  0
 11 12  2  0
  8 11  1  0
 12 13  1  0
 13 14  1  0
 14 15  1  0
 15 13  1  0
  5 16  1  0
 16 17  1  0
 19 17  2  0
 17 20  1  0
 18 19  1  0
 20 21  2  0
 21 22  1  0
 18 22  2  0
 22 23  1  0
 23 24  1  0
 24 25  1  0
 25 26  2  0
 25 27  2  0
 25 28  1  0
M  END
> <IC50 uM>
0.241

> <PMID>
22469702

$$$$

  SciTegic08271217192D

 24 27  0  0  0  0            999 V2000
    0.4638    2.1162    0.0000 C   0  0
    0.1282    1.3625    0.0000 C   0  0
   -0.6922    1.2763    0.0000 C   0  0
   -0.0211    2.7837    0.0000 N   0  0
   -0.8416    2.6974    0.0000 C   0  0
   -1.1772    1.9438    0.0000 N   0  0
   -1.0278    0.5226    0.0000 N   0  0
   -0.5429   -0.1448    0.0000 C   0  0
    0.5371   -0.9294    0.0000 N   0  0
    0.2821   -0.1448    0.0000 N   0  0
   -0.7978   -0.9294    0.0000 C   0  0
   -0.1304   -1.4143    0.0000 C   0  0
   -0.1304   -2.2393    0.0000 C   0  0
    0.2821   -2.9538    0.0000 C   0  0
   -0.5429   -2.9538    0.0000 C   0  0
   -1.3265    3.3649    0.0000 N   0  0
   -2.1470    3.2786    0.0000 C   0  0
   -3.4524    3.8598    0.0000 C   0  0
   -2.6319    3.9461    0.0000 C   0  0
   -2.4826    2.5250    0.0000 C   0  0
   -3.3031    2.4387    0.0000 C   0  0
   -3.7880    3.1062    0.0000 C   0  0
   -4.6085    3.0199    0.0000 C   0  0
   -5.4289    2.9337    0.0000 N   0  0
  3  2  1  0
  1  2  2  0
  1  4  1  0
  3  6  2  0
  4  5  2  0
  5  6  1  0
  3  7  1  0
  7  8  1  0
  9 12  1  0
  9 10  1  0
 10  8  2  0
 11 12  2  0
  8 11  1  0
 12 13  1  0
 13 14  1  0
 14 15  1  0
 15 13  1  0
  5 16  1  0
 16 17  1  0
 19 17  2  0
 17 20  1  0
 18 19  1  0
 20 21  2  0
 21 22  1  0
 18 22  2  0
 22 23  1  0
 23 24  3  0
M  END
> <IC50 uM>
0.087

> <PMID>
22469702

$$$$

  SciTegic08271217192D

 22 25  0  0  0  0            999 V2000
   -0.1320    2.2851    0.0000 C   0  0
   -0.4676    1.5314    0.0000 C   0  0
   -1.2881    1.4451    0.0000 C   0  0
   -0.6170    2.9525    0.0000 N   0  0
   -1.4374    2.8663    0.0000 C   0  0
   -1.7730    2.1126    0.0000 N   0  0
   -1.6236    0.6915    0.0000 N   0  0
   -1.1387    0.0240    0.0000 C   0  0
   -0.0588   -0.7606    0.0000 N   0  0
   -0.3137    0.0240    0.0000 N   0  0
   -1.3937   -0.7606    0.0000 C   0  0
   -0.7262   -1.2455    0.0000 C   0  0
   -0.7262   -2.0705    0.0000 C   0  0
   -0.3137   -2.7850    0.0000 C   0  0
   -1.1387   -2.7850    0.0000 C   0  0
   -1.9224    3.5337    0.0000 N   0  0
   -2.7428    3.4475    0.0000 C   0  0
   -4.0483    4.0287    0.0000 C   0  0
   -3.2278    4.1149    0.0000 C   0  0
   -3.0784    2.6938    0.0000 N   0  0
   -3.8989    2.6075    0.0000 C   0  0
   -4.3838    3.2750    0.0000 C   0  0
  3  2  1  0
  1  2  2  0
  1  4  1  0
  3  6  2  0
  4  5  2  0
  5  6  1  0
  3  7  1  0
  7  8  1  0
  9 12  1  0
  9 10  1  0
 10  8  2  0
 11 12  2  0
  8 11  1  0
 12 13  1  0
 13 14  1  0
 14 15  1  0
 15 13  1  0
  5 16  1  0
 16 17  1  0
 19 17  2  0
 17 20  1  0
 18 19  1  0
 20 21  2  0
 21 22  1  0
 18 22  2  0
M  END
> <IC50 uM>
0.202

> <PMID>
22469702

$$$$

  SciTegic08271217192D

 22 25  0  0  0  0            999 V2000
   -0.7626    1.8269    0.0000 C   0  0
   -1.0982    1.0733    0.0000 C   0  0
   -1.9186    0.9870    0.0000 C   0  0
   -1.2475    2.4944    0.0000 N   0  0
   -2.0680    2.4081    0.0000 C   0  0
   -2.4036    1.6545    0.0000 N   0  0
   -2.2542    0.2333    0.0000 N   0  0
   -1.7693   -0.4341    0.0000 C   0  0
   -0.6893   -1.2187    0.0000 N   0  0
   -0.9443   -0.4341    0.0000 N   0  0
   -2.0242   -1.2187    0.0000 C   0  0
   -1.3568   -1.7036    0.0000 C   0  0
   -1.3568   -2.5286    0.0000 C   0  0
   -0.9443   -3.2431    0.0000 C   0  0
   -1.7693   -3.2431    0.0000 C   0  0
   -2.5529    3.0756    0.0000 N   0  0
   -2.2174    3.8292    0.0000 C   0  0
   -2.7023    4.4967    0.0000 C   0  0
   -2.3667    5.2504    0.0000 C   0  0
   -1.5463    5.3366    0.0000 C   0  0
   -1.0613    4.6692    0.0000 C   0  0
   -1.3969    3.9155    0.0000 C   0  0
  3  2  1  0
  1  2  2  0
  1  4  1  0
  3  6  2  0
  4  5  2  0
  5  6  1  0
  3  7  1  0
  7  8  1  0
  9 12  1  0
  9 10  1  0
 10  8  2  0
 11 12  2  0
  8 11  1  0
 12 13  1  0
 13 14  1  0
 14 15  1  0
 15 13  1  0
  5 16  1  0
 16 17  1  0
 17 18  1  0
 17 22  1  0
 18 19  1  0
 19 20  1  0
 20 21  1  0
 21 22  1  0
M  END
> <IC50 uM>
0.084

> <PMID>
22469702

$$$$

  SciTegic08271217192D

 21 23  0  0  0  0            999 V2000
   -1.1121    0.2500    0.0000 C   0  0
   -1.8266    0.6625    0.0000 C   0  0
   -1.8266    1.4875    0.0000 C   0  0
   -0.3976    0.6625    0.0000 N   0  0
   -0.3976    1.4875    0.0000 C   0  0
   -1.1121    1.9000    0.0000 N   0  0
   -2.5410    1.9000    0.0000 N   0  0
   -3.2555    1.4875    0.0000 C   0  0
   -4.1487    0.4955    0.0000 N   0  0
   -3.3417    0.6670    0.0000 N   0  0
   -4.0092    1.8231    0.0000 C   0  0
   -4.5612    1.2100    0.0000 C   0  0
   -5.3817    1.2962    0.0000 C   0  0
   -6.1354    0.9606    0.0000 C   0  0
   -6.0491    1.7811    0.0000 C   0  0
    0.3169    1.9000    0.0000 N   0  0
    1.0313    1.4875    0.0000 C   0  0
    1.7458    1.9000    0.0000 C   0  0
    2.4603    1.4875    0.0000 C   0  0
    3.1747    1.9000    0.0000 C   0  0
    2.4603    0.6625    0.0000 C   0  0
  3  2  1  0
  1  2  2  0
  1  4  1  0
  3  6  2  0
  4  5  2  0
  5  6  1  0
  3  7  1  0
  7  8  1  0
  9 12  1  0
  9 10  1  0
 10  8  2  0
 11 12  2  0
  8 11  1  0
 12 13  1  0
 13 14  1  0
 14 15  1  0
 15 13  1  0
  5 16  1  0
 16 17  1  0
 17 18  1  0
 18 19  1  0
 19 20  1  0
 19 21  1  0
M  END
> <IC50 uM>
0.354

> <PMID>
22469702

$$$$

  SciTegic08271217192D

 23 26  0  0  0  0            999 V2000
    0.1307    1.4795    0.0000 C   0  0
   -0.2049    0.7259    0.0000 C   0  0
   -1.0253    0.6396    0.0000 C   0  0
   -0.3542    2.1470    0.0000 N   0  0
   -1.1747    2.0607    0.0000 C   0  0
   -1.5103    1.3071    0.0000 N   0  0
   -1.3609   -0.1141    0.0000 N   0  0
   -0.8760   -0.7815    0.0000 C   0  0
    0.2040   -1.5661    0.0000 N   0  0
   -0.0510   -0.7815    0.0000 N   0  0
   -1.1309   -1.5661    0.0000 C   0  0
   -0.4635   -2.0510    0.0000 C   0  0
   -0.4635   -2.8760    0.0000 C   0  0
   -0.0510   -3.5905    0.0000 C   0  0
   -0.8760   -3.5905    0.0000 C   0  0
   -1.6596    2.7282    0.0000 N   0  0
   -2.4801    2.6419    0.0000 C   0  0
   -2.9650    3.3094    0.0000 C   0  0
   -2.6295    4.0630    0.0000 C   0  0
   -3.7855    3.2231    0.0000 C   0  0
   -4.2704    3.8906    0.0000 C   0  0
   -3.9349    4.6442    0.0000 C   0  0
   -3.1144    4.7305    0.0000 C   0  0
  3  2  1  0
  1  2  2  0
  1  4  1  0
  3  6  2  0
  4  5  2  0
  5  6  1  0
  3  7  1  0
  7  8  1  0
  9 12  1  0
  9 10  1  0
 10  8  2  0
 11 12  2  0
  8 11  1  0
 12 13  1  0
 13 14  1  0
 14 15  1  0
 15 13  1  0
  5 16  1  0
 16 17  1  0
 17 18  1  0
 19 18  2  0
 18 20  1  0
 20 21  2  0
 21 22  1  0
 22 23  2  0
 19 23  1  0
M  END
> <IC50 uM>
0.715

> <PMID>
22469702

$$$$

  SciTegic08271217192D

 25 28  0  0  0  0            999 V2000
   -0.1254    0.9605    0.0000 C   0  0
   -0.4609    0.2068    0.0000 C   0  0
   -1.2814    0.1206    0.0000 C   0  0
   -0.6103    1.6279    0.0000 N   0  0
   -1.4308    1.5417    0.0000 C   0  0
   -1.7663    0.7880    0.0000 N   0  0
   -1.6169   -0.6331    0.0000 N   0  0
   -1.1320   -1.3005    0.0000 C   0  0
   -0.0521   -2.0852    0.0000 N   0  0
   -0.3070   -1.3005    0.0000 N   0  0
   -1.3870   -2.0852    0.0000 C   0  0
   -0.7195   -2.5701    0.0000 C   0  0
   -0.7195   -3.3951    0.0000 C   0  0
   -0.3070   -4.1096    0.0000 C   0  0
   -1.1320   -4.1096    0.0000 C   0  0
   -1.9157    2.2091    0.0000 N   0  0
   -1.5801    2.9628    0.0000 C   0  0
   -2.0650    3.6302    0.0000 C   0  0
   -1.7295    4.3839    0.0000 C   0  0
   -2.2144    5.0514    0.0000 C   0  0
   -1.8788    5.8050    0.0000 C   0  0
   -1.0584    5.8913    0.0000 C   0  0
   -0.5734    5.2238    0.0000 C   0  0
   -0.9090    4.4702    0.0000 C   0  0
   -2.3638    6.4725    0.0000 F   0  0
  3  2  1  0
  1  2  2  0
  1  4  1  0
  3  6  2  0
  4  5  2  0
  5  6  1  0
  3  7  1  0
  7  8  1  0
  9 12  1  0
  9 10  1  0
 10  8  2  0
 11 12  2  0
  8 11  1  0
 12 13  1  0
 13 14  1  0
 14 15  1  0
 15 13  1  0
  5 16  1  0
 16 17  1  0
 17 18  1  0
 18 19  1  0
 19 20  1  0
 19 24  2  0
 20 21  2  0
 21 22  1  0
 22 23  2  0
 23 24  1  0
 21 25  1  0
M  END
> <IC50 uM>
0.074

> <PMID>
22469702

$$$$

  SciTegic08271217192D

 25 28  0  0  0  0            999 V2000
   -0.1452    0.9741    0.0000 C   0  0
   -0.4807    0.2204    0.0000 C   0  0
   -1.3012    0.1342    0.0000 C   0  0
   -0.6301    1.6416    0.0000 N   0  0
   -1.4506    1.5553    0.0000 C   0  0
   -1.7861    0.8016    0.0000 N   0  0
   -1.6368   -0.6195    0.0000 N   0  0
   -1.1518   -1.2869    0.0000 C   0  0
   -0.0719   -2.0715    0.0000 N   0  0
   -0.3268   -1.2869    0.0000 N   0  0
   -1.4068   -2.0715    0.0000 C   0  0
   -0.7393   -2.5565    0.0000 C   0  0
   -0.7393   -3.3815    0.0000 C   0  0
   -0.3268   -4.0959    0.0000 C   0  0
   -1.1518   -4.0959    0.0000 C   0  0
   -1.9355    2.2228    0.0000 N   0  0
   -1.5999    2.9764    0.0000 C   0  0
   -2.0849    3.6439    0.0000 C   0  0
   -1.7493    4.3975    0.0000 C   0  0
   -2.2342    5.0650    0.0000 C   0  0
   -1.8987    5.8187    0.0000 C   0  0
   -1.0782    5.9049    0.0000 C   0  0
   -0.5933    5.2375    0.0000 C   0  0
   -0.9288    4.4838    0.0000 C   0  0
   -3.0547    4.9787    0.0000 Cl  0  0
  3  2  1  0
  1  2  2  0
  1  4  1  0
  3  6  2  0
  4  5  2  0
  5  6  1  0
  3  7  1  0
  7  8  1  0
  9 12  1  0
  9 10  1  0
 10  8  2  0
 11 12  2  0
  8 11  1  0
 12 13  1  0
 13 14  1  0
 14 15  1  0
 15 13  1  0
  5 16  1  0
 16 17  1  0
 17 18  1  0
 18 19  1  0
 19 20  1  0
 19 24  2  0
 20 21  2  0
 21 22  1  0
 22 23  2  0
 23 24  1  0
 20 25  1  0
M  END
> <IC50 uM>
0.064

> <PMID>
22469702

$$$$

  SciTegic08271217192D

 20 23  0  0  0  0            999 V2000
   -0.5127    2.2913    0.0000 C   0  0
   -0.8483    1.5376    0.0000 C   0  0
   -1.6688    1.4514    0.0000 C   0  0
   -0.9977    2.9587    0.0000 N   0  0
   -1.8181    2.8725    0.0000 C   0  0
   -2.1537    2.1188    0.0000 N   0  0
   -2.0043    0.6977    0.0000 N   0  0
   -1.5194    0.0302    0.0000 C   0  0
   -0.4395   -0.7544    0.0000 N   0  0
   -0.6944    0.0302    0.0000 N   0  0
   -1.7743   -0.7544    0.0000 C   0  0
   -1.1069   -1.2393    0.0000 C   0  0
   -1.1069   -2.0643    0.0000 C   0  0
   -0.6944   -2.7788    0.0000 C   0  0
   -1.5194   -2.7788    0.0000 C   0  0
   -2.3031    3.5399    0.0000 N   0  0
   -3.1235    3.4537    0.0000 C   0  0
   -3.6085    4.1211    0.0000 C   0  0
   -4.3621    4.4567    0.0000 C   0  0
   -3.6947    4.9416    0.0000 C   0  0
  3  2  1  0
  1  2  2  0
  1  4  1  0
  3  6  2  0
  4  5  2  0
  5  6  1  0
  3  7  1  0
  7  8  1  0
  9 12  1  0
  9 10  1  0
 10  8  2  0
 11 12  2  0
  8 11  1  0
 12 13  1  0
 13 14  1  0
 14 15  1  0
 15 13  1  0
  5 16  1  0
 16 17  1  0
 17 18  1  0
 18 19  1  0
 19 20  1  0
 20 18  1  0
M  END
> <IC50 uM>
0.217

> <PMID>
22469702

$$$$

  SciTegic08271217192D

 21 24  0  0  0  0            999 V2000
   -0.9115    2.1284    0.0000 C   0  0
   -1.2471    1.3747    0.0000 C   0  0
   -2.0676    1.2885    0.0000 C   0  0
   -1.3964    2.7958    0.0000 N   0  0
   -2.2169    2.7096    0.0000 C   0  0
   -2.5525    1.9559    0.0000 N   0  0
   -2.4031    0.5348    0.0000 N   0  0
   -1.9182   -0.1327    0.0000 C   0  0
   -0.8383   -0.9173    0.0000 N   0  0
   -1.0932   -0.1327    0.0000 N   0  0
   -2.1731   -0.9173    0.0000 C   0  0
   -1.5057   -1.4022    0.0000 C   0  0
   -1.5057   -2.2272    0.0000 C   0  0
   -1.0932   -2.9417    0.0000 C   0  0
   -1.9182   -2.9417    0.0000 C   0  0
   -2.7018    3.3770    0.0000 N   0  0
   -2.3663    4.1307    0.0000 C   0  0
   -2.7788    4.8452    0.0000 C   0  0
   -2.2268    5.4582    0.0000 C   0  0
   -1.4731    5.1227    0.0000 C   0  0
   -1.5593    4.3022    0.0000 C   0  0
  3  2  1  0
  1  2  2  0
  1  4  1  0
  3  6  2  0
  4  5  2  0
  5  6  1  0
  3  7  1  0
  7  8  1  0
  9 12  1  0
  9 10  1  0
 10  8  2  0
 11 12  2  0
  8 11  1  0
 12 13  1  0
 13 14  1  0
 14 15  1  0
 15 13  1  0
  5 16  1  0
 16 17  1  0
 17 18  1  0
 17 21  1  0
 18 19  1  0
 19 20  1  0
 20 21  1  0
M  END
> <IC50 uM>
0.115

> <PMID>
22469702

$$$$

  SciTegic08271217192D

 30 33  0  0  0  0            999 V2000
   -3.8230   -0.3241    0.0000 C   0  0
   -3.8230    0.5009    0.0000 C   0  0
   -3.1086    0.9134    0.0000 C   0  0
   -3.1086   -0.7366    0.0000 N   0  0
   -2.3941   -0.3241    0.0000 C   0  0
   -2.3941    0.5009    0.0000 N   0  0
   -3.1086    1.7384    0.0000 N   0  0
   -2.5252    2.3218    0.0000 C   0  0
   -1.8108    3.5593    0.0000 C   0  0
   -2.5252    3.1468    0.0000 N   0  0
   -1.8108    1.9093    0.0000 C   0  0
   -1.0963    2.3218    0.0000 C   0  0
   -1.0963    3.1468    0.0000 C   0  0
   -0.3818    1.9093    0.0000 H   0  0
   -1.6796   -0.7366    0.0000 C   0  0
   -0.9652   -0.3241    0.0000 C   0  0
   -1.6796   -1.5616    0.0000 C   0  0
   -0.9652   -1.9741    0.0000 C   0  0
   -0.2507   -1.5616    0.0000 C   0  0
   -0.2507   -0.7366    0.0000 C   0  0
   -4.4064   -0.9075    0.0000 N   0  0
   -5.2212   -0.7784    0.0000 C   0  0
   -5.5957   -1.5135    0.0000 C   0  0
   -5.0124   -2.0968    0.0000 C   0  0  2  0  0  0
   -4.2773   -1.7223    0.0000 C   0  0
   -5.2259   -2.8937    0.0000 N   0  0
   -4.5114   -3.3062    0.0000 C   0  0
   -5.9404   -3.3062    0.0000 C   0  0
    0.4638   -0.3241    0.0000 C   0  0
    1.1782    0.0884    0.0000 N   0  0
  3  2  1  0
  1  2  2  0
  1  4  1  0
  3  6  2  0
  4  5  2  0
  5  6  1  0
  3  7  1  0
  7  8  1  0
 10  8  1  0
  8 11  2  0
  9 10  2  0
 11 12  1  0
 12 13  2  0
  9 13  1  0
 12 14  1  0
  5 15  1  0
 16 15  2  0
 15 17  1  0
 17 18  2  0
 18 19  1  0
 19 20  2  0
 16 20  1  0
  1 21  1  0
 21 22  1  0
 21 25  1  0
 22 23  1  0
 23 24  1  0
 24 25  1  0
 24 26  1  6
 26 27  1  0
 26 28  1  0
 20 29  1  0
 29 30  3  0
M  END
> <IC50 uM>
1.99

> <PMID>
22469702

$$$$

  SciTegic08271217192D

 30 33  0  0  0  0            999 V2000
   -2.5005   -1.0975    0.0000 C   0  0
   -3.2150   -0.6850    0.0000 C   0  0
   -3.2150    0.1400    0.0000 C   0  0
   -1.7860   -0.6850    0.0000 N   0  0
   -1.7860    0.1400    0.0000 C   0  0
   -2.5005    0.5525    0.0000 N   0  0
   -3.9294    0.5525    0.0000 N   0  0
   -3.9294    1.3775    0.0000 C   0  0
   -3.2150    2.6150    0.0000 C   0  0
   -3.2150    1.7900    0.0000 N   0  0
   -4.6439    1.7900    0.0000 C   0  0
   -4.6439    2.6150    0.0000 C   0  0
   -3.9294    3.0275    0.0000 C   0  0
   -5.3584    3.0275    0.0000 O   0  0
   -1.0715    0.5525    0.0000 C   0  0
   -0.3571    0.1400    0.0000 C   0  0
   -1.0715    1.3775    0.0000 C   0  0
   -0.3571    1.7900    0.0000 C   0  0
    0.3574    1.3775    0.0000 C   0  0
    0.3574    0.5525    0.0000 C   0  0
   -2.5005   -1.9225    0.0000 N   0  0
   -1.8330   -2.4074    0.0000 C   0  0
   -2.0880   -3.1921    0.0000 C   0  0
   -2.9130   -3.1921    0.0000 C   0  0  2  0  0  0
   -3.1679   -2.4074    0.0000 C   0  0
   -3.3979   -3.8595    0.0000 N   0  0
   -3.0623   -4.6132    0.0000 C   0  0
   -4.2184   -3.7733    0.0000 C   0  0
    1.0719    0.1400    0.0000 H   0  0
   -6.0728    2.6150    0.0000 C   0  0
  3  2  1  0
  1  2  2  0
  1  4  1  0
  3  6  2  0
  4  5  2  0
  5  6  1  0
  3  7  1  0
  7  8  1  0
 10  8  1  0
  8 11  2  0
  9 10  2  0
 11 12  1  0
 12 13  2  0
  9 13  1  0
 12 14  1  0
  5 15  1  0
 16 15  2  0
 15 17  1  0
 17 18  2  0
 18 19  1  0
 19 20  2  0
 16 20  1  0
  1 21  1  0
 21 22  1  0
 21 25  1  0
 22 23  1  0
 23 24  1  0
 24 25  1  0
 24 26  1  1
 26 27  1  0
 26 28  1  0
 20 29  1  0
 14 30  1  0
M  END
> <IC50 uM>
1.13

> <PMID>
22469702

$$$$

  SciTegic08271217192D

 29 32  0  0  0  0            999 V2000
   -2.7214   -1.0590    0.0000 C   0  0
   -3.4358   -0.6465    0.0000 C   0  0
   -3.4358    0.1785    0.0000 C   0  0
   -2.0069   -0.6465    0.0000 N   0  0
   -2.0069    0.1785    0.0000 C   0  0
   -2.7214    0.5910    0.0000 N   0  0
   -4.1503    0.5910    0.0000 N   0  0
   -4.1503    1.4160    0.0000 C   0  0
   -3.4358    2.6535    0.0000 C   0  0
   -3.4358    1.8285    0.0000 N   0  0
   -4.8648    1.8285    0.0000 C   0  0
   -4.8648    2.6535    0.0000 C   0  0
   -4.1503    3.0660    0.0000 C   0  0
   -1.2924    0.5910    0.0000 C   0  0
   -0.5779    0.1785    0.0000 C   0  0
   -1.2924    1.4160    0.0000 C   0  0
   -0.5779    1.8285    0.0000 C   0  0
    0.1365    1.4160    0.0000 C   0  0
    0.1365    0.5910    0.0000 C   0  0
   -2.7214   -1.8840    0.0000 N   0  0
   -2.0539   -2.3689    0.0000 C   0  0
   -2.3089   -3.1535    0.0000 C   0  0
   -3.1339   -3.1535    0.0000 C   0  0  2  0  0  0
   -3.3888   -2.3689    0.0000 C   0  0
   -3.6188   -3.8209    0.0000 N   0  0
   -3.2832   -4.5746    0.0000 C   0  0
   -4.4393   -3.7347    0.0000 C   0  0
    0.8510    0.1785    0.0000 H   0  0
   -5.5792    3.0660    0.0000 Cl  0  0
  3  2  1  0
  1  2  2  0
  1  4  1  0
  3  6  2  0
  4  5  2  0
  5  6  1  0
  3  7  1  0
  7  8  1  0
 10  8  1  0
  8 11  2  0
  9 10  2  0
 11 12  1  0
 12 13  2  0
  9 13  1  0
  5 14  1  0
 15 14  2  0
 14 16  1  0
 16 17  2  0
 17 18  1  0
 18 19  2  0
 15 19  1  0
  1 20  1  0
 20 21  1  0
 20 24  1  0
 21 22  1  0
 22 23  1  0
 23 24  1  0
 23 25  1  1
 25 26  1  0
 25 27  1  0
 19 28  1  0
 12 29  1  0
M  END
> <IC50 uM>
0.176

> <PMID>
22469702

$$$$

  SciTegic08271217192D

 33 36  0  0  0  0            999 V2000
   -2.2021   -1.1910    0.0000 C   0  0
   -2.9166   -0.7785    0.0000 C   0  0
   -2.9166    0.0465    0.0000 C   0  0
   -1.4877   -0.7785    0.0000 N   0  0
   -1.4877    0.0465    0.0000 C   0  0
   -2.2021    0.4590    0.0000 N   0  0
   -3.6311    0.4590    0.0000 N   0  0
   -3.6311    1.2840    0.0000 C   0  0
   -2.9166    2.5215    0.0000 C   0  0
   -2.9166    1.6965    0.0000 N   0  0
   -4.3455    1.6965    0.0000 C   0  0
   -4.3455    2.5215    0.0000 C   0  0
   -3.6311    2.9340    0.0000 C   0  0
   -0.7732    0.4590    0.0000 C   0  0
   -0.0587    0.0465    0.0000 C   0  0
   -0.7732    1.2840    0.0000 C   0  0
   -0.0587    1.6965    0.0000 C   0  0
    0.6558    1.2840    0.0000 C   0  0
    0.6558    0.4590    0.0000 C   0  0
   -2.2021   -2.0160    0.0000 N   0  0
   -1.5347   -2.5009    0.0000 C   0  0
   -1.7896   -3.2855    0.0000 C   0  0
   -2.6146   -3.2855    0.0000 C   0  0  2  0  0  0
   -2.8696   -2.5009    0.0000 C   0  0
   -3.0995   -3.9530    0.0000 N   0  0
   -2.7640   -4.7066    0.0000 C   0  0
   -3.9200   -3.8667    0.0000 C   0  0
    1.3702    0.0465    0.0000 C   0  0
   -5.0600    2.9340    0.0000 C   0  0
   -5.7745    3.3465    0.0000 F   0  0
   -4.6475    3.6485    0.0000 F   0  0
   -5.4725    2.2195    0.0000 F   0  0
    2.0847   -0.3660    0.0000 N   0  0
  3  2  1  0
  1  2  2  0
  1  4  1  0
  3  6  2  0
  4  5  2  0
  5  6  1  0
  3  7  1  0
  7  8  1  0
 10  8  1  0
  8 11  2  0
  9 10  2  0
 11 12  1  0
 12 13  2  0
  9 13  1  0
  5 14  1  0
 15 14  2  0
 14 16  1  0
 16 17  2  0
 17 18  1  0
 18 19  2  0
 15 19  1  0
  1 20  1  0
 20 21  1  0
 20 24  1  0
 21 22  1  0
 22 23  1  0
 23 24  1  0
 23 25  1  1
 25 26  1  0
 25 27  1  0
 19 28  1  0
 12 29  1  0
 29 30  1  0
 29 31  1  0
 29 32  1  0
 28 33  3  0
M  END
> <IC50 uM>
0.04

> <PMID>
22469702

$$$$

  SciTegic08271217192D

 28 31  0  0  0  0            999 V2000
   -4.0332    2.2625    0.0000 C   0  0
   -3.3187    1.8500    0.0000 C   0  0
   -3.3187    1.0250    0.0000 C   0  0
   -4.0332    0.6125    0.0000 N   0  0
   -4.7477    1.0250    0.0000 C   0  0
   -4.7477    1.8500    0.0000 N   0  0
   -4.0332    3.0875    0.0000 N   0  0
   -5.6409    4.4920    0.0000 N   0  0
   -4.8339    4.3205    0.0000 N   0  0
   -4.7477    3.5000    0.0000 C   0  0
   -5.5013    3.1645    0.0000 C   0  0
   -6.0534    3.7775    0.0000 C   0  0
   -6.8738    3.6913    0.0000 C   0  0
   -7.5413    3.2064    0.0000 C   0  0
   -7.6275    4.0269    0.0000 C   0  0
   -2.6042    0.6125    0.0000 N   0  0
   -5.4621    0.6125    0.0000 C   0  0
   -6.1766    1.0250    0.0000 C   0  0
   -5.4621   -0.2125    0.0000 C   0  0
   -6.1766   -0.6250    0.0000 C   0  0
   -6.8911   -0.2125    0.0000 C   0  0
   -6.8911    0.6125    0.0000 C   0  0
   -1.8898    1.0250    0.0000 N   0  0
   -1.1753    0.6125    0.0000 C   0  0
   -0.4608    1.0250    0.0000 C   0  0
    0.2536    0.6125    0.0000 N   0  0
    0.9681    1.0250    0.0000 C   0  0
    0.2536   -0.2125    0.0000 C   0  0
  1  2  2  0
  2  3  1  0
  3  4  2  0
  4  5  1  0
  5  6  2  0
  1  6  1  0
  1  7  1  0
  8  9  1  0
  9 10  2  0
 10 11  1  0
 11 12  2  0
  8 12  1  0
  7 10  1  0
 12 13  1  0
 13 14  1  0
 14 15  1  0
 15 13  1  0
  3 16  1  0
  5 17  1  0
 18 17  2  0
 17 19  1  0
 19 20  2  0
 20 21  1  0
 21 22  2  0
 18 22  1  0
 16 23  1  0
 23 24  1  0
 24 25  1  0
 25 26  1  0
 26 27  1  0
 26 28  1  0
M  END
> <IC50 uM>
0.088

> <PMID>
22469702

$$$$

  SciTegic08271217192D

 29 33  0  0  0  0            999 V2000
   -5.2224    2.2536    0.0000 C   0  0
   -4.7375    2.9210    0.0000 C   0  0
   -3.9170    2.8348    0.0000 C   0  0
   -3.5815    2.0811    0.0000 N   0  0
   -4.0664    1.4137    0.0000 C   0  0
   -4.8869    1.4999    0.0000 N   0  0
   -6.0429    2.3398    0.0000 N   0  0
   -7.6078    0.8878    0.0000 N   0  0
   -7.3528    1.6724    0.0000 N   0  0
   -6.5278    1.6724    0.0000 C   0  0
   -6.2729    0.8878    0.0000 C   0  0
   -6.9403    0.4028    0.0000 C   0  0
   -6.9403   -0.4222    0.0000 C   0  0
   -6.5278   -1.1366    0.0000 C   0  0
   -7.3528   -1.1366    0.0000 C   0  0
   -3.4321    3.5022    0.0000 N   0  0
   -3.7308    0.6600    0.0000 C   0  0
   -4.2158   -0.0074    0.0000 C   0  0
   -2.9104    0.5738    0.0000 C   0  0
   -2.5748   -0.1799    0.0000 C   0  0
   -3.0597   -0.8474    0.0000 C   0  0
   -3.8802   -0.7611    0.0000 C   0  0
   -2.6116    3.4160    0.0000 N   0  0
   -2.1267    4.0834    0.0000 C   0  0
   -1.3062    3.9972    0.0000 C   0  0
   -0.9707    3.2435    0.0000 N   0  0
   -1.4556    2.5761    0.0000 C   0  0
   -2.2761    2.6623    0.0000 C   0  0
   -0.1502    3.1573    0.0000 C   0  0
  1  2  2  0
  2  3  1  0
  3  4  2  0
  4  5  1  0
  5  6  2  0
  1  6  1  0
  1  7  1  0
  8  9  1  0
  9 10  2  0
 10 11  1  0
 11 12  2  0
  8 12  1  0
  7 10  1  0
 12 13  1  0
 13 14  1  0
 14 15  1  0
 15 13  1  0
  3 16  1  0
  5 17  1  0
 18 17  2  0
 17 19  1  0
 19 20  2  0
 20 21  1  0
 21 22  2  0
 18 22  1  0
 16 23  1  0
 28 23  1  0
 24 23  1  0
 24 25  1  0
 25 26  1  0
 26 27  1  0
 27 28  1  0
 26 29  1  0
M  END
> <IC50 uM>
0.121

> <PMID>
22469702

$$$$

  SciTegic08271217192D

 31 35  0  0  0  0            999 V2000
   -6.1449    1.9166    0.0000 C   0  0
   -5.6600    2.5840    0.0000 C   0  0
   -4.8395    2.4978    0.0000 C   0  0
   -4.5039    1.7441    0.0000 N   0  0
   -4.9888    1.0767    0.0000 C   0  0
   -5.8093    1.1629    0.0000 N   0  0
   -6.9654    2.0028    0.0000 N   0  0
   -8.5302    0.5507    0.0000 N   0  0
   -8.2753    1.3354    0.0000 N   0  0
   -7.4503    1.3354    0.0000 C   0  0
   -7.1954    0.5507    0.0000 C   0  0
   -7.8628    0.0658    0.0000 C   0  0
   -7.8628   -0.7592    0.0000 C   0  0
   -7.4503   -1.4737    0.0000 C   0  0
   -8.2753   -1.4737    0.0000 C   0  0
   -4.3546    3.1652    0.0000 N   0  0
   -4.6533    0.3230    0.0000 C   0  0
   -5.1382   -0.3445    0.0000 C   0  0
   -3.8328    0.2367    0.0000 C   0  0
   -3.4973   -0.5169    0.0000 C   0  0
   -3.9822   -1.1844    0.0000 C   0  0
   -4.8027   -1.0981    0.0000 C   0  0
   -3.5341    3.0790    0.0000 N   0  0
   -3.0492    3.7464    0.0000 C   0  0
   -2.2287    3.6602    0.0000 C   0  0
   -1.7438    4.3276    0.0000 C   0  0
   -0.9233    4.2414    0.0000 C   0  0
   -0.5877    3.4877    0.0000 N   0  0
   -1.0726    2.8203    0.0000 C   0  0
   -1.8931    2.9065    0.0000 C   0  0
    0.2328    3.4015    0.0000 C   0  0
  1  2  2  0
  2  3  1  0
  3  4  2  0
  4  5  1  0
  5  6  2  0
  1  6  1  0
  1  7  1  0
  8  9  1  0
  9 10  2  0
 10 11  1  0
 11 12  2  0
  8 12  1  0
  7 10  1  0
 12 13  1  0
 13 14  1  0
 14 15  1  0
 15 13  1  0
  3 16  1  0
  5 17  1  0
 18 17  2  0
 17 19  1  0
 19 20  2  0
 20 21  1  0
 21 22  2  0
 18 22  1  0
 16 23  1  0
 23 24  1  0
 24 25  1  0
 30 25  1  0
 26 25  1  0
 26 27  1  0
 27 28  1  0
 28 29  1  0
 29 30  1  0
 28 31  1  0
M  END
> <IC50 uM>
0.055

> <PMID>
22469702

$$$$

  SciTegic08271217192D

 30 34  0  0  0  0            999 V2000
   -5.3976    1.5457    0.0000 C   0  0
   -4.9127    2.2131    0.0000 C   0  0
   -4.0922    2.1269    0.0000 C   0  0
   -3.7567    1.3732    0.0000 N   0  0
   -4.2416    0.7058    0.0000 C   0  0
   -5.0621    0.7920    0.0000 N   0  0
   -6.2181    1.6319    0.0000 N   0  0
   -7.7830    0.1799    0.0000 N   0  0
   -7.5281    0.9645    0.0000 N   0  0
   -6.7031    0.9645    0.0000 C   0  0
   -6.4481    0.1799    0.0000 C   0  0
   -7.1156   -0.3050    0.0000 C   0  0
   -7.1156   -1.1300    0.0000 C   0  0
   -6.7031   -1.8445    0.0000 C   0  0
   -7.5281   -1.8445    0.0000 C   0  0
   -3.6073    2.7943    0.0000 N   0  0
   -3.9061   -0.0479    0.0000 C   0  0
   -4.3910   -0.7153    0.0000 C   0  0
   -3.0856   -0.1341    0.0000 C   0  0
   -2.7500   -0.8878    0.0000 C   0  0
   -3.2349   -1.5552    0.0000 C   0  0
   -4.0554   -1.4690    0.0000 C   0  0
   -3.9429    3.5480    0.0000 N   0  0
   -3.4580    4.2155    0.0000 C   0  0
   -3.7935    4.9691    0.0000 C   0  0
   -3.3086    5.6366    0.0000 C   0  0
   -2.4881    5.5503    0.0000 N   0  0
   -2.1526    4.7967    0.0000 C   0  0
   -2.6375    4.1292    0.0000 C   0  0
   -2.0032    6.2178    0.0000 C   0  0
  1  2  2  0
  2  3  1  0
  3  4  2  0
  4  5  1  0
  5  6  2  0
  1  6  1  0
  1  7  1  0
  8  9  1  0
  9 10  2  0
 10 11  1  0
 11 12  2  0
  8 12  1  0
  7 10  1  0
 12 13  1  0
 13 14  1  0
 14 15  1  0
 15 13  1  0
  3 16  1  0
  5 17  1  0
 18 17  2  0
 17 19  1  0
 19 20  2  0
 20 21  1  0
 21 22  2  0
 18 22  1  0
 16 23  1  0
 29 24  1  0
 25 24  1  0
 25 26  1  0
 26 27  1  0
 27 28  1  0
 28 29  1  0
 27 30  1  0
 23 24  1  0
M  END
> <IC50 uM>
0.073

> <PMID>
22469702

$$$$

  SciTegic08271217192D

 30 34  0  0  0  0            999 V2000
   -0.4530    0.0677    0.0000 C   0  0
    0.0319    0.7352    0.0000 C   0  0
    0.8524    0.6489    0.0000 C   0  0
    1.1879   -0.1047    0.0000 N   0  0
    0.7030   -0.7722    0.0000 C   0  0
   -0.1175   -0.6859    0.0000 N   0  0
   -1.2735    0.1540    0.0000 N   0  0
   -2.8384   -1.2981    0.0000 N   0  0
   -2.5834   -0.5135    0.0000 N   0  0
   -1.7584   -0.5135    0.0000 C   0  0
   -1.5035   -1.2981    0.0000 C   0  0
   -2.1709   -1.7830    0.0000 C   0  0
   -2.1709   -2.6080    0.0000 C   0  0
   -1.7584   -3.3225    0.0000 C   0  0
   -2.5834   -3.3225    0.0000 C   0  0
    1.3373    1.3164    0.0000 N   0  0
    1.0386   -1.5259    0.0000 C   0  0
    0.5536   -2.1933    0.0000 C   0  0
    1.8590   -1.6121    0.0000 C   0  0
    2.1946   -2.3658    0.0000 C   0  0
    1.7097   -3.0332    0.0000 C   0  0
    0.8892   -2.9470    0.0000 C   0  0
    0.8622    3.3976    0.0000 C   0  0  1  0  0  0
    1.4142    2.7845    0.0000 C   0  0
    1.0017    2.0701    0.0000 N   0  0
    0.1948    2.2416    0.0000 C   0  0
    0.1085    3.0621    0.0000 C   0  0
    1.0337    4.2046    0.0000 N   0  0
    0.4206    4.7566    0.0000 C   0  0
    1.8184    4.4595    0.0000 C   0  0
  1  2  2  0
  2  3  1  0
  3  4  2  0
  4  5  1  0
  5  6  2  0
  1  6  1  0
  1  7  1  0
  8  9  1  0
  9 10  2  0
 10 11  1  0
 11 12  2  0
  8 12  1  0
  7 10  1  0
 12 13  1  0
 13 14  1  0
 14 15  1  0
 15 13  1  0
  3 16  1  0
  5 17  1  0
 18 17  2  0
 17 19  1  0
 19 20  2  0
 20 21  1  0
 21 22  2  0
 18 22  1  0
 23 24  1  0
 24 25  1  0
 25 26  1  0
 26 27  1  0
 23 27  1  0
 25 16  1  0
 23 28  1  1
 28 29  1  0
 28 30  1  0
M  END
> <IC50 uM>
0.053

> <PMID>
22469702

$$$$

  SciTegic08271217192D

 30 33  0  0  0  0            999 V2000
   -3.6757    2.1335    0.0000 C   0  0
   -2.9612    1.7210    0.0000 C   0  0
   -2.9612    0.8960    0.0000 C   0  0
   -3.6757    0.4835    0.0000 N   0  0
   -4.3901    0.8960    0.0000 C   0  0
   -4.3901    1.7210    0.0000 N   0  0
   -3.6757    2.9585    0.0000 N   0  0
   -5.2833    4.3631    0.0000 N   0  0
   -4.4764    4.1915    0.0000 N   0  0
   -4.3901    3.3710    0.0000 C   0  0
   -5.1438    3.0355    0.0000 C   0  0
   -5.6958    3.6486    0.0000 C   0  0
   -6.5163    3.5623    0.0000 C   0  0
   -7.1838    3.0774    0.0000 C   0  0
   -7.2700    3.8979    0.0000 C   0  0
   -5.1046    0.4835    0.0000 C   0  0
   -5.8191    0.8960    0.0000 C   0  0
   -5.1046   -0.3415    0.0000 C   0  0
   -5.8191   -0.7540    0.0000 C   0  0
   -6.5335   -0.3415    0.0000 C   0  0
   -6.5335    0.4835    0.0000 C   0  0
   -7.2480    0.8960    0.0000 C   0  0
   -7.9625    1.3085    0.0000 N   0  0
   -2.2467    0.4835    0.0000 N   0  0
   -1.5322    0.8960    0.0000 N   0  0
   -0.8178    0.4835    0.0000 C   0  0
   -0.1033    0.8960    0.0000 C   0  0
    0.6112    0.4835    0.0000 N   0  0
    1.3256    0.8960    0.0000 C   0  0
    0.6112   -0.3415    0.0000 C   0  0
  1  2  1  0
  2  3  2  0
  3  4  1  0
  4  5  2  0
  5  6  1  0
  1  6  2  0
  1  7  1  0
  8  9  1  0
  9 10  2  0
 10 11  1  0
 11 12  2  0
  8 12  1  0
  7 10  1  0
 12 13  1  0
 13 14  1  0
 14 15  1  0
 15 13  1  0
  5 16  1  0
 17 16  2  0
 16 18  1  0
 18 19  2  0
 19 20  1  0
 20 21  2  0
 17 21  1  0
 21 22  1  0
 22 23  3  0
  3 24  1  0
 25 24  1  0
 25 26  1  0
 26 27  1  0
 27 28  1  0
 28 29  1  0
 28 30  1  0
M  END
> <IC50 uM>
0.039

> <PMID>
22469702

$$$$

  SciTegic08271217192D

 33 37  0  0  0  0            999 V2000
   -5.8502    2.1277    0.0000 C   0  0
   -5.3652    2.7952    0.0000 C   0  0
   -4.5448    2.7089    0.0000 C   0  0
   -4.2092    1.9552    0.0000 N   0  0
   -4.6941    1.2878    0.0000 C   0  0
   -5.5146    1.3740    0.0000 N   0  0
   -6.6706    2.2140    0.0000 N   0  0
   -8.2355    0.7619    0.0000 N   0  0
   -7.9806    1.5465    0.0000 N   0  0
   -7.1556    1.5465    0.0000 C   0  0
   -6.9006    0.7619    0.0000 C   0  0
   -7.5681    0.2770    0.0000 C   0  0
   -7.5681   -0.5480    0.0000 C   0  0
   -7.1556   -1.2625    0.0000 C   0  0
   -7.9806   -1.2625    0.0000 C   0  0
   -4.3586    0.5341    0.0000 C   0  0
   -4.8435   -0.1333    0.0000 C   0  0
   -3.5381    0.4479    0.0000 C   0  0
   -3.2025   -0.3058    0.0000 C   0  0
   -3.6875   -0.9732    0.0000 C   0  0
   -4.5079   -0.8870    0.0000 C   0  0
   -4.9929   -1.5544    0.0000 C   0  0
   -5.4778   -2.2219    0.0000 N   0  0
   -4.0598    3.3764    0.0000 N   0  0
   -3.2394    3.2901    0.0000 N   0  0
   -2.7544    3.9576    0.0000 C   0  0
   -1.9340    3.8713    0.0000 C   0  0
   -1.4490    4.5388    0.0000 C   0  0
   -0.6286    4.4525    0.0000 C   0  0
   -0.2930    3.6989    0.0000 N   0  0
   -0.7779    3.0314    0.0000 C   0  0
   -1.5984    3.1177    0.0000 C   0  0
    0.5275    3.6126    0.0000 C   0  0
  1  2  1  0
  2  3  2  0
  3  4  1  0
  4  5  2  0
  5  6  1  0
  1  6  2  0
  1  7  1  0
  8  9  1  0
  9 10  2  0
 10 11  1  0
 11 12  2  0
  8 12  1  0
  7 10  1  0
 12 13  1  0
 13 14  1  0
 14 15  1  0
 15 13  1  0
  5 16  1  0
 17 16  2  0
 16 18  1  0
 18 19  2  0
 19 20  1  0
 20 21  2  0
 17 21  1  0
 21 22  1  0
 22 23  3  0
  3 24  1  0
 24 25  1  0
 25 26  1  0
 26 27  1  0
 27 28  1  0
 27 32  1  0
 28 29  1  0
 29 30  1  0
 30 31  1  0
 31 32  1  0
 30 33  1  0
M  END
> <IC50 uM>
0.023

> <PMID>
22469702

$$$$

  SciTegic08271217192D

 34 38  0  0  0  0            999 V2000
   -5.3548    2.1697    0.0000 C   0  0
   -4.8698    2.8371    0.0000 C   0  0
   -4.0494    2.7509    0.0000 C   0  0
   -3.7138    1.9972    0.0000 N   0  0
   -4.1987    1.3298    0.0000 C   0  0
   -5.0192    1.4160    0.0000 N   0  0
   -6.1752    2.2559    0.0000 N   0  0
   -7.7401    0.8039    0.0000 N   0  0
   -7.4852    1.5885    0.0000 N   0  0
   -6.6602    1.5885    0.0000 C   0  0
   -6.4052    0.8039    0.0000 C   0  0
   -7.0727    0.3189    0.0000 C   0  0
   -7.0727   -0.5061    0.0000 C   0  0
   -6.6602   -1.2205    0.0000 C   0  0
   -7.4852   -1.2205    0.0000 C   0  0
   -3.8632    0.5761    0.0000 C   0  0
   -4.3481   -0.0913    0.0000 C   0  0
   -3.0427    0.4899    0.0000 C   0  0
   -2.7071   -0.2638    0.0000 C   0  0
   -3.1921   -0.9313    0.0000 C   0  0
   -4.0125   -0.8450    0.0000 C   0  0
   -4.4975   -1.5125    0.0000 S   0  0
   -3.5644    3.4183    0.0000 N   0  0
   -4.9824   -2.1799    0.0000 O   0  0
   -5.1649   -1.0275    0.0000 O   0  0
   -3.8300   -1.9974    0.0000 C   0  0
   -3.9000    4.1720    0.0000 C   0  0
   -3.4151    4.8394    0.0000 C   0  0
   -3.2657    6.2606    0.0000 C   0  0
   -3.7506    5.5931    0.0000 C   0  0
   -2.5946    4.7532    0.0000 C   0  0
   -2.1097    5.4206    0.0000 C   0  0
   -2.4452    6.1743    0.0000 N   0  0
   -1.9603    6.8418    0.0000 C   0  0
  1  2  1  0
  2  3  2  0
  3  4  1  0
  4  5  2  0
  5  6  1  0
  1  6  2  0
  1  7  1  0
  8  9  1  0
  9 10  2  0
 10 11  1  0
 11 12  2  0
  8 12  1  0
  7 10  1  0
 12 13  1  0
 13 14  1  0
 14 15  1  0
 15 13  1  0
  5 16  1  0
 17 16  2  0
 16 18  1  0
 18 19  2  0
 19 20  1  0
 20 21  2  0
 17 21  1  0
 21 22  1  0
  3 23  1  0
 22 24  2  0
 22 25  2  0
 22 26  1  0
 23 27  1  0
 27 28  1  0
 30 28  1  0
 28 31  1  0
 29 30  1  0
 31 32  1  0
 32 33  1  0
 29 33  1  0
 33 34  1  0
M  END
> <IC50 uM>
0.04

> <PMID>
22469702

$$$$

  SciTegic08271217192D

 29 33  0  0  0  0            999 V2000
   -5.5070    2.0155    0.0000 C   0  0
   -5.0221    2.6829    0.0000 C   0  0
   -4.2016    2.5967    0.0000 C   0  0
   -3.8660    1.8430    0.0000 N   0  0
   -4.3509    1.1756    0.0000 C   0  0
   -5.1714    1.2618    0.0000 N   0  0
   -6.3275    2.1017    0.0000 N   0  0
   -7.8923    0.6496    0.0000 N   0  0
   -7.6374    1.4343    0.0000 N   0  0
   -6.8124    1.4343    0.0000 C   0  0
   -6.5574    0.6496    0.0000 C   0  0
   -7.2249    0.1647    0.0000 C   0  0
   -7.2249   -0.6603    0.0000 C   0  0
   -6.8124   -1.3748    0.0000 C   0  0
   -7.6374   -1.3748    0.0000 C   0  0
   -4.0154    0.4219    0.0000 C   0  0
   -4.5003   -0.2456    0.0000 C   0  0
   -3.1949    0.3356    0.0000 C   0  0
   -2.8593   -0.4180    0.0000 C   0  0
   -3.3443   -1.0855    0.0000 C   0  0
   -4.1648   -0.9992    0.0000 C   0  0
   -3.7167    3.2641    0.0000 O   0  0
   -2.8962    3.1779    0.0000 C   0  0
   -2.4113    3.8453    0.0000 C   0  0
   -1.5908    3.7591    0.0000 N   0  0
   -1.0387    4.3722    0.0000 C   0  0
   -0.2851    4.0366    0.0000 C   0  0
   -0.3713    3.2161    0.0000 C   0  0
   -1.1783    3.0446    0.0000 C   0  0
  1  2  1  0
  2  3  2  0
  3  4  1  0
  4  5  2  0
  5  6  1  0
  1  6  2  0
  1  7  1  0
  8  9  1  0
  9 10  2  0
 10 11  1  0
 11 12  2  0
  8 12  1  0
  7 10  1  0
 12 13  1  0
 13 14  1  0
 14 15  1  0
 15 13  1  0
  5 16  1  0
 17 16  2  0
 16 18  1  0
 18 19  2  0
 19 20  1  0
 20 21  2  0
 17 21  1  0
  3 22  1  0
 22 23  1  0
 23 24  1  0
 24 25  1  0
 25 26  1  0
 25 29  1  0
 26 27  1  0
 27 28  1  0
 28 29  1  0
M  END
> <IC50 uM>
0.056

> <PMID>
22469702

$$$$

  SciTegic08271217192D

 27 29  0  0  0  0            999 V2000
   -2.3054    1.8884    0.0000 C   0  0
   -3.0198    2.3009    0.0000 C   0  0
   -3.0198    3.1259    0.0000 C   0  0
   -2.3054    3.5384    0.0000 C   0  0
   -1.5909    3.1259    0.0000 C   0  0
   -1.5909    2.3009    0.0000 C   0  0
   -0.8764    3.5384    0.0000 N   0  0
   -0.1619    3.1259    0.0000 C   0  0
   -3.7343    3.5384    0.0000 N   0  3
    1.2670    3.1259    0.0000 C   0  0
    0.5525    3.5384    0.0000 N   0  0
   -0.1619    2.3009    0.0000 N   0  0
    0.5525    1.8884    0.0000 C   0  0
    1.2670    2.3009    0.0000 C   0  0
    1.2200    0.5785    0.0000 S   0  0
    0.9650   -0.2061    0.0000 C   0  0
    0.1400   -0.2061    0.0000 N   0  0
   -0.1149    0.5785    0.0000 C   0  0
    0.5525    1.0634    0.0000 C   0  0
   -0.8995    0.8334    0.0000 C   0  0
    1.4500   -0.8736    0.0000 N   0  0
    1.1144   -1.6272    0.0000 C   0  0
    1.5993   -2.2947    0.0000 C   0  0
    1.2638   -3.0484    0.0000 N   0  0
    0.2939   -1.7135    0.0000 O   0  0
   -4.4488    3.1259    0.0000 O   0  0
   -3.7343    4.3634    0.0000 O   0  5
  1  2  2  0
  1  6  1  0
  2  3  1  0
  3  4  2  0
  4  5  1  0
  5  6  2  0
  5  7  1  0
  7  8  1  0
  3  9  1  0
 11  8  2  0
  8 12  1  0
 10 11  1  0
 10 14  2  0
 12 13  2  0
 13 14  1  0
 15 16  1  0
 15 19  1  0
 16 17  2  0
 17 18  1  0
 18 19  2  0
 13 19  1  0
 18 20  1  0
 16 21  1  0
 21 22  1  0
 22 23  1  0
 23 24  1  0
 22 25  2  0
  9 26  2  0
  9 27  1  0
M  CHG  2   9   1  27  -1
M  END
> <IC50 uM>
5

> <PMID>
20934382

$$$$
4212(mitoxantrone)
  SciTegic08271217193D

 60 62  0  0  0  0            999 V2000
   -2.6717    1.7820   -0.0134 O   0  0
    2.6714    1.7825    0.0118 O   0  0
   -2.7582    4.3322   -0.0141 O   0  0
    2.7575    4.3326    0.0161 O   0  0
   -9.3289   -3.8626    0.0368 O   0  0
    9.3293   -3.8621   -0.0309 O   0  0
   -2.8079   -0.8013   -0.0142 N   0  0
    2.8079   -0.8013    0.0117 N   0  0
   -5.7402   -3.0499   -0.0213 N   0  0
    5.7404   -3.0497    0.0223 N   0  0
   -0.6982    0.4966   -0.0048 C   0  0
    0.6983    0.4968    0.0012 C   0  0
   -1.3963   -0.7169   -0.0085 C   0  0
    1.3966   -0.7167    0.0038 C   0  0
   -0.6984    3.0428   -0.0032 C   0  0
    0.6981    3.0429    0.0033 C   0  0
   -1.4475    1.7697   -0.0072 C   0  0
    1.4474    1.7699    0.0055 C   0  0
   -0.6964   -1.9238   -0.0061 C   0  0
    0.6969   -1.9238    0.0001 C   0  0
   -3.5077   -2.0464   -0.0176 C   0  0
    3.5079   -2.0463    0.0156 C   0  0
   -1.3967    4.2563   -0.0057 C   0  0
    1.3962    4.2565    0.0078 C   0  0
   -5.0090   -1.7894    0.0096 C   0  0
    5.0092   -1.7892   -0.0092 C   0  0
   -0.6970    5.4632   -0.0015 C   0  0
    0.6964    5.4634    0.0053 C   0  0
   -7.1777   -2.8177   -0.0064 C   0  0
    7.1779   -2.8174    0.0096 C   0  0
   -7.9343   -4.1364    0.0052 C   0  0
    7.9347   -4.1361   -0.0013 C   0  0
   -1.1814   -2.8949   -0.0103 H   0  0
    1.1819   -2.8949    0.0033 H   0  0
   -3.3355    0.0625   -0.0215 H   0  0
    3.3355    0.0625    0.0177 H   0  0
   -3.2631   -2.6225   -0.9191 H   0  0
   -3.2398   -2.6430    0.8638 H   0  0
    3.2414   -2.6424   -0.8665 H   0  0
    3.2619   -2.6227    0.9165 H   0  0
   -5.2666   -1.2202    0.9120 H   0  0
   -5.2865   -1.1743   -0.8560 H   0  0
    5.2681   -1.2196   -0.9111 H   0  0
    5.2854   -1.1744    0.8570 H   0  0
   -1.2321    6.4093   -0.0038 H   0  0
    1.2220    6.4149    0.0088 H   0  0
   -5.4743   -3.6216    0.7802 H   0  0
    5.4758   -3.6211   -0.7797 H   0  0
   -7.4706   -2.2310    0.8736 H   0  0
   -7.4850   -2.2377   -0.8856 H   0  0
    7.4687   -2.2291   -0.8700 H   0  0
    7.4842   -2.2374    0.8891 H   0  0
   -3.1528    3.4476   -0.0196 H   0  0
    3.0333    5.2651    0.0182 H   0  0
   -7.7159   -4.7243   -0.8927 H   0  0
   -7.6799   -4.7306    0.8893 H   0  0
    7.7225   -4.7223    0.8985 H   0  0
    7.6826   -4.7435   -0.8771 H   0  0
   -9.7877   -4.7199    0.0431 H   0  0
    9.5159   -3.3750   -0.8515 H   0  0
  1 17  2  0
  2 18  2  0
  3 23  1  0
  3 53  1  0
  4 24  1  0
  4 54  1  0
  5 31  1  0
  5 59  1  0
  6 32  1  0
  6 60  1  0
  7 13  1  0
  7 21  1  0
  7 35  1  0
  8 14  1  0
  8 22  1  0
  8 36  1  0
  9 25  1  0
  9 29  1  0
  9 47  1  0
 10 26  1  0
 10 30  1  0
 10 48  1  0
 11 12  1  0
 11 13  2  0
 11 17  1  0
 12 14  2  0
 12 18  1  0
 13 19  1  0
 14 20  1  0
 15 16  1  0
 15 17  1  0
 15 23  2  0
 16 18  1  0
 16 24  2  0
 19 20  2  0
 19 33  1  0
 20 34  1  0
 21 25  1  0
 21 37  1  0
 21 38  1  0
 22 26  1  0
 22 39  1  0
 22 40  1  0
 23 27  1  0
 24 28  1  0
 25 41  1  0
 25 42  1  0
 26 43  1  0
 26 44  1  0
 27 28  2  0
 27 45  1  0
 28 46  1  0
 29 31  1  0
 29 49  1  0
 29 50  1  0
 30 32  1  0
 30 51  1  0
 30 52  1  0
 31 55  1  0
 31 56  1  0
 32 57  1  0
 32 58  1  0
M  END
> <Name>
4212(mitoxantrone)

> <Target>
Pknb

> <PMID>
20934382

> <PUBCHEM_COMPOUND_CID>
4212

> <PUBCHEM_CONFORMER_RMSD>
1.2

> <PUBCHEM_CONFORMER_DIVERSEORDER>
1
15
23
14
13
3
21
19
12
20
22
9
7
10
6
2
17
18
16
5
11
8
4

> <PUBCHEM_MMFF94_PARTIAL_CHARGES>
44
1 -0.57
10 -0.9
11 0.09
12 0.09
13 0.1
14 0.1
15 0.09
16 0.09
17 0.4
18 0.4
19 -0.15
2 -0.57
20 -0.15
21 0.37
22 0.37
23 0.08
24 0.08
25 0.27
26 0.27
27 -0.15
28 -0.15
29 0.27
3 -0.53
30 0.27
31 0.28
32 0.28
33 0.15
34 0.15
35 0.4
36 0.4
4 -0.53
45 0.15
46 0.15
47 0.36
48 0.36
5 -0.68
53 0.45
54 0.45
59 0.4
6 -0.68
60 0.4
7 -0.87
8 -0.87
9 -0.9

> <PUBCHEM_EFFECTIVE_ROTOR_COUNT>
12

> <PUBCHEM_PHARMACOPHORE_FEATURES>
19
1 1 acceptor
1 10 cation
1 10 donor
1 2 acceptor
1 3 donor
1 4 donor
1 5 acceptor
1 5 donor
1 6 acceptor
1 6 donor
1 7 cation
1 7 donor
1 8 cation
1 8 donor
1 9 cation
1 9 donor
6 11 12 13 14 19 20 rings
6 11 12 15 16 17 18 rings
6 15 16 23 24 27 28 rings

> <PUBCHEM_HEAVY_ATOM_COUNT>
32

> <PUBCHEM_ATOM_DEF_STEREO_COUNT>
0

> <PUBCHEM_ATOM_UDEF_STEREO_COUNT>
0

> <PUBCHEM_BOND_DEF_STEREO_COUNT>
0

> <PUBCHEM_BOND_UDEF_STEREO_COUNT>
0

> <PUBCHEM_ISOTOPIC_ATOM_COUNT>
0

> <PUBCHEM_COMPONENT_COUNT>
1

> <PUBCHEM_CACTVS_TAUTO_COUNT>
90

> <PUBCHEM_CONFORMER_ID>
107400000001

> <PUBCHEM_MMFF94_ENERGY>
94.2072

> <PUBCHEM_FEATURE_SELFOVERLAP>
96.453

> <PUBCHEM_SHAPE_FINGERPRINT>
10411042 1 18410573989446892647
1100329 8 18339359790053640177
11672396 167 18263932051950514031
13140716 1 18409729607477087297
13248334 5 18050568447769411936
13692115 27 18187917409166120822
13785724 45 18410577249622261891
138480 1 14879753410601997444
13911987 19 17551244290300992732
14114211 68 17770770217722364085
15483637 11 18411985733705233901
15773216 30 18125436419666666932
15876981 60 18198615717728953052
16087824 20 18122344851364568389
16992752 21 18339072792091839622
19301679 30 18411429410268633058
20771845 65 18334011653573306779
21133410 32 16127221460741531194
21927370 108 18410564115776262435
22311459 1 18122344841708386700
22899556 105 18339346506067356526
23523766 6 18342455906916327742
25242607 90 18335428945294760090
255183 451 18334850585029471855
6700243 42 17825357891214335006
77188 2 18410573955166171741
9981440 41 17259897945561830888

> <PUBCHEM_SHAPE_MULTIPOLES>
603.41
18.56
9.53
0.59
0
-41.23
0.04
-0.06
0
25.27
0.03
0.21
0.01
-130.32

> <PUBCHEM_SHAPE_SELFOVERLAP>
1284.824

> <PUBCHEM_SHAPE_VOLUME>
333.4

> <PUBCHEM_COORDINATE_TYPE>
2
5
255

> <IC50 PKNB>
0.053

> <IC50 uM>
0.8

$$$$
44259
  SciTegic08271217193D

 61 68  0  0  1  0            999 V2000
    1.0062   -1.8861    1.7744 O   0  0
    3.8309   -1.5858   -0.6276 O   0  0
   -4.5061    2.5010   -0.3836 O   0  0
    1.6026    0.0691    0.5964 N   0  0
   -0.9290   -1.5419    0.5465 N   0  0
    1.3058   -1.8286   -1.9654 N   0  0
   -2.7953    4.0928   -0.5013 N   0  0
    2.0824   -1.2137    1.1146 C   0  0  2  0  0  0
    2.7349   -2.1610    0.0680 C   0  0  1  0  0  0
    0.0507   -2.5145    0.9512 C   0  0  1  0  0  0
    1.7605   -2.7709   -0.9444 C   0  0  1  0  0  0
    0.6047   -3.3962   -0.1717 C   0  0
    0.3307    0.5719    0.3981 C   0  0
   -0.8740   -0.1904    0.3831 C   0  0
    0.1351    1.9766    0.1128 C   0  0
   -2.0915    0.5595    0.1213 C   0  0
    2.3817    1.2164    0.3258 C   0  0
    3.0539   -1.0045    2.3026 C   0  0
   -2.2895   -1.8040    0.3711 C   0  0
    1.5405    2.3465    0.0881 C   0  0
   -1.0448    2.6868   -0.0926 C   0  0
   -2.2052    1.9314   -0.0778 C   0  0
   -3.0018   -0.5916    0.1334 C   0  0
   -1.3534    4.1195   -0.3757 C   0  0
    3.7832    1.3913    0.2773 C   0  0
   -3.3349    2.8214   -0.3344 C   0  0
    2.1452    3.6067   -0.1603 C   0  0
   -2.9608   -3.0445    0.4139 C   0  0
   -4.4035   -0.6918   -0.0595 C   0  0
    0.4400   -2.4902   -2.9293 C   0  0
    4.5278   -2.5558   -1.3986 C   0  0
    4.3387    2.6486    0.0238 C   0  0
    3.5302    3.7487   -0.1872 C   0  0
   -4.3406   -3.0893    0.2203 C   0  0
   -5.0555   -1.9274   -0.0135 C   0  0
    3.1308   -3.0065    0.6532 H   0  0
   -0.4831   -3.1853    1.6356 H   0  0
    2.2594   -3.5980   -1.4657 H   0  0
   -0.1945   -3.7882   -0.8070 H   0  0
    1.0222   -4.2885    0.3198 H   0  0
    2.6651   -0.2560    3.0041 H   0  0
    3.1641   -1.9330    2.8781 H   0  0
    4.0586   -0.7058    2.0019 H   0  0
    2.1149   -1.4391   -2.4478 H   0  0
   -1.0796    4.7768    0.4529 H   0  0
   -0.9221    4.4609   -1.3198 H   0  0
    4.4659    0.5629    0.4226 H   0  0
    1.5270    4.4820   -0.3435 H   0  0
   -2.4186   -3.9686    0.5928 H   0  0
   -3.3569    4.9164   -0.6931 H   0  0
   -5.0039    0.1902   -0.2507 H   0  0
    0.3115   -1.8294   -3.7937 H   0  0
   -0.5655   -2.6637   -2.5362 H   0  0
    0.8630   -3.4285   -3.3031 H   0  0
    4.6803   -3.4912   -0.8505 H   0  0
    5.5151   -2.1423   -1.6269 H   0  0
    4.0346   -2.7380   -2.3571 H   0  0
    5.4195    2.7586   -0.0079 H   0  0
    3.9715    4.7215   -0.3828 H   0  0
   -4.8566   -4.0450    0.2524 H   0  0
   -6.1304   -1.9734   -0.1647 H   0  0
  1  8  1  0
  1 10  1  0
  2  9  1  0
  2 31  1  0
  3 26  2  0
  4  8  1  0
  4 13  1  0
  4 17  1  0
  5 10  1  0
  5 14  1  0
  5 19  1  0
  6 11  1  0
  6 30  1  0
  6 44  1  0
  7 24  1  0
  7 26  1  0
  7 50  1  0
  8  9  1  0
  8 18  1  0
  9 11  1  0
  9 36  1  0
 10 12  1  0
 10 37  1  0
 11 12  1  0
 11 38  1  0
 12 39  1  0
 12 40  1  0
 13 14  2  0
 13 15  1  0
 14 16  1  0
 15 20  1  0
 15 21  2  0
 16 22  2  0
 16 23  1  0
 17 20  1  0
 17 25  2  0
 18 41  1  0
 18 42  1  0
 18 43  1  0
 19 23  1  0
 19 28  2  0
 20 27  2  0
 21 22  1  0
 21 24  1  0
 22 26  1  0
 23 29  2  0
 24 45  1  0
 24 46  1  0
 25 32  1  0
 25 47  1  0
 27 33  1  0
 27 48  1  0
 28 34  1  0
 28 49  1  0
 29 35  1  0
 29 51  1  0
 30 52  1  0
 30 53  1  0
 30 54  1  0
 31 55  1  0
 31 56  1  0
 31 57  1  0
 32 33  2  0
 32 58  1  0
 33 59  1  0
 34 35  2  0
 34 60  1  0
 35 61  1  0
M  END
> <Name>
44259

> <PUBCHEM_COMPOUND_CID>
44259

> <PUBCHEM_CONFORMER_RMSD>
0.8

> <PUBCHEM_CONFORMER_DIVERSEORDER>
1
2

> <PUBCHEM_MMFF94_PARTIAL_CHARGES>
41
1 -0.56
10 0.54
11 0.27
13 -0.05
14 -0.05
15 -0.01
16 -0.01
17 -0.15
19 -0.15
2 -0.56
21 -0.14
22 0.09
24 0.44
25 -0.15
26 0.54
27 -0.15
28 -0.15
29 -0.15
3 -0.57
30 0.27
31 0.28
32 -0.15
33 -0.15
34 -0.15
35 -0.15
4 -0.04
44 0.36
47 0.15
48 0.15
49 0.15
5 -0.04
50 0.37
51 0.15
58 0.15
59 0.15
6 -0.9
60 0.15
61 0.15
7 -0.73
8 0.54
9 0.28

> <PUBCHEM_EFFECTIVE_ROTOR_COUNT>
3.2

> <PUBCHEM_PHARMACOPHORE_FEATURES>
16
1 1 acceptor
1 2 acceptor
1 3 acceptor
1 4 cation
1 5 cation
1 6 cation
1 6 donor
1 7 donor
5 4 13 15 17 20 rings
5 5 14 16 19 23 rings
5 7 21 22 24 26 rings
6 1 8 9 10 11 12 rings
6 13 14 15 16 21 22 rings
6 17 20 25 27 32 33 rings
6 19 23 28 29 34 35 rings
7 1 4 5 8 10 13 14 rings

> <PUBCHEM_HEAVY_ATOM_COUNT>
35

> <PUBCHEM_ATOM_DEF_STEREO_COUNT>
4

> <PUBCHEM_ATOM_UDEF_STEREO_COUNT>
0

> <PUBCHEM_BOND_DEF_STEREO_COUNT>
0

> <PUBCHEM_BOND_UDEF_STEREO_COUNT>
0

> <PUBCHEM_ISOTOPIC_ATOM_COUNT>
0

> <PUBCHEM_COMPONENT_COUNT>
1

> <PUBCHEM_CACTVS_TAUTO_COUNT>
2

> <PUBCHEM_CONFORMER_ID>
0000ACE300000001

> <PUBCHEM_MMFF94_ENERGY>
150.9392

> <PUBCHEM_FEATURE_SELFOVERLAP>
82.312

> <PUBCHEM_SHAPE_FINGERPRINT>
10006869 2 18196107554968926993
10675989 125 18127994064634347407
10967382 1 17981046310528621457
1100329 8 18196659716006939185
11513181 2 18260548879216655286
11578080 2 14496313656080671161
12107698 1 18411422812661003538
12553582 1 17907587178583993128
12788726 201 17983294829283282928
13140716 1 18340503251606697704
1361 2 17760086211985494823
140371 6 17899976324810661984
14223421 5 18411419501193381881
14790565 3 17980474560520097929
15081414 286 18196082253923221739
15274700 242 17474974029810541128
15324884 4 17896897627991922914
19319366 153 17269207059779670144
19591789 44 17548417008119060769
20028762 73 17181648477667523751
20600515 1 17834702743137781482
20642791 35 18341331171599769123
20764821 26 18339921622961591245
20775438 99 17975163094618049247
20905425 154 18410571764658633868
23558518 356 18272649060683826297
23559900 14 18335707203624951320
3178227 256 17834660966608896657
3298306 158 18192143790076311900
34934 24 17763749793382534768
350125 39 18341054038344631336
4280585 95 18193838378435330894
6823239 73 18334857277041855114
9709674 26 18410295830342904233

> <PUBCHEM_SHAPE_MULTIPOLES>
682.75
8.17
6.03
1.39
3.1
3.5
0.46
-0.18
0.1
-0.24
1.53
-0.97
-1.53
1.05

> <PUBCHEM_SHAPE_SELFOVERLAP>
1573.044

> <PUBCHEM_SHAPE_VOLUME>
348.3

> <PUBCHEM_COORDINATE_TYPE>
2
5
10

> <IC50 uM>
0.6

> <PMID>
1636329

> <Target>
20934382

$$$$
