# Supplementary material for: Enhanced ranking of PknB Inhibitors using data fusion methods
Source: J Cheminform. 2013 Jan 14;5:2. doi: 10.1186/1758-2946-5-2 (PMC3600029; doi:10.1186/1758-2946-5-2)
Supplement: Additional file 2 — The validation dataset of 1035 compounds in which 35 are active compounds and 1000 are decoys. [file 1758-2946-5-2-S2.sdf]

schrod_3254545
  SciTegic08271218213D

 22 22  0  0  1  0            999 V2000
   -0.0475    1.4148    0.0226 C   0  0
   -0.0505    0.0100    0.0146 C   0  0
    1.1024    2.1342    0.0329 N   0  3
    1.1872   -0.6620   -0.0291 C   0  0
   -1.3461   -0.7486    0.0477 C   0  0
    2.3653    0.0891   -0.0204 C   0  0
    2.2816    1.4737    0.0097 C   0  0
   -2.1964   -0.4638   -0.8521 O   0  0
   -1.2409    2.1286    0.1015 N   0  0
    1.2850   -2.1622   -0.0595 C   0  0
    3.5307    2.3006    0.0195 C   0  0
    3.3349   -0.4001   -0.0385 H   0  0
   -1.2246    3.2285    0.1069 H   0  0
   -2.1997    1.5925    0.1584 H   0  0
    2.3434   -2.4600   -0.0917 H   0  0
    0.7689   -2.5452   -0.9522 H   0  0
    0.8142   -2.5787    0.8432 H   0  0
    4.4089    1.6385   -0.0016 H   0  0
    3.5565    2.9150    0.9316 H   0  0
    3.5438    2.9554   -0.8642 H   0  0
   -1.4881   -1.6048    0.9743 O   0  5
    1.0634    3.2332    0.0597 H   0  0
  1  2  2  0
  1  3  1  0
  1  9  1  0
  2  4  1  0
  2  5  1  0
  3  7  2  0
  3 22  1  0
  4 10  1  0
  4  6  2  0
  5  8  2  0
  5 21  1  0
  6  7  1  0
  6 12  1  0
  7 11  1  0
  9 13  1  0
  9 14  1  0
 10 15  1  0
 10 16  1  0
 10 17  1  0
 11 18  1  0
 11 19  1  0
 11 20  1  0
M  CHG  2   3   1  21  -1
M  END
> <Name>
schrod_3254545

> <s_m_entry_id>
194938

> <s_m_entry_name>
actives.1

> <r_epik_Ionization_Penalty>
188.797

> <r_epik_Ionization_Penalty_Charging>
1

> <r_epik_Ionization_Penalty_Neutral>
0.043102

> <r_epik_State_Penalty>
1

> <i_epik_Tot_Q>
0

> <i_m_Num_rings>
1

> <i_m_Num_heteroaromatic_rings>
1

> <i_m_Num_aromatic_rings>
30

> <i_m_Num_aliphatic_rings>
20934382

> <i_m_Num_rotatable_bonds>
1035

> <i_m_Num_atoms>
-11.0084

> <i_m_Molecular_weight>
-11.0084

> <i_m_Num_chiral_centers>
-11.0084

> <i_m_Num_neutral_amines>
-47.4476

> <i_m_Num_amide_hydrogens>
-19.1979

> <i_m_Num_divalent_oxygen_atomsB>
-66.6455

> <i_m_Num_neutral_donor_groups>
1.00034

> <i_m_Num_charged_donor_groups>
-92.532

> <i_m_Num_neutral_acceptor_groups>
-3.98668

> <i_m_Num_charged_acceptor_groups>
0

> <i_m_Num_reactive_groups>
16

> <i_m_Num_acidic_hydrogens>
0

> <i_m_Num_donor_groups>
0

> <i_m_Num_acceptor_groups>
0

> <i_m_H>
0

> <i_m_B>
0

> <i_m_C>
0

> <i_m_N>
0

> <i_m_O>
0

> <i_m_F>
0

> <i_m_Si>
0

> <i_m_P>
-0.835151

> <i_m_S>
0

> <i_m_Cl>
-0.018397

> <i_m_Fe>
0.520637

> <i_m_Br>
-4.80854

> <i_m_I>
0

> <i_m_Num_H-N>
-1.43984

> <i_m_Num_H-O>
-0.581984

> <i_m_Charged_amines>
0

> <i_m_Charged_imines>
0

> <i_m_Charged_amidine>
0

> <i_m_Charged_HN-imidazole>
0.14151

> <i_m_Charged_imidazole>
0

> <i_m_Charged_pyridine>
0

> <i_m_Aliphatic_carbon>
0

> <i_m_Aromatic_carbon>
0

> <i_m_Num_amine/amide_Hydrogens>
-0.344014

> <i_m_Num_imine_Hydrogens>
-1.09218

> <i_m_Catch_for_uncharged_guanine_H>
-2.46509

> <i_m_Num_heteroarom_atoms>
1

> <i_m_Num_divalent_oxygen_atoms>
15

> <i_m_Num_heteroaromatic_n_w.outH>
1

> <i_m_Num_N=N=N-H>
4212

> <i_m_Neutral_Sulfones>
1.2

> <i_m_Neutral_Sulfenes>
1
15
23
14
13
3
21
19
12
20
22
9
7
10
6
2
17
18
16
5
11
8
4

> <i_m_Neutral_Carbonyls>
44
1 -0.57
10 -0.9
11 0.09
12 0.09
13 0.1
14 0.1
15 0.09
16 0.09
17 0.4
18 0.4
19 -0.15
2 -0.57
20 -0.15
21 0.37
22 0.37
23 0.08
24 0.08
25 0.27
26 0.27
27 -0.15
28 -0.15
29 0.27
3 -0.53
30 0.27
31 0.28
32 0.28
33 0.15
34 0.15
35 0.4
36 0.4
4 -0.53
45 0.15
46 0.15
47 0.36
48 0.36
5 -0.68
53 0.45
54 0.45
59 0.4
6 -0.68
60 0.4
7 -0.87
8 -0.87
9 -0.9

> <i_m_Neutral_P=O-R3>
12

> <i_m_Neutral_P(=O)2-R2>
19
1 1 acceptor
1 10 cation
1 10 donor
1 2 acceptor
1 3 donor
1 4 donor
1 5 acceptor
1 5 donor
1 6 acceptor
1 6 donor
1 7 cation
1 7 donor
1 8 cation
1 8 donor
1 9 cation
1 9 donor
6 11 12 13 14 19 20 rings
6 11 12 15 16 17 18 rings
6 15 16 23 24 27 28 rings

> <i_m_Num_imine_N_donors>
32

> <i_m_Num_imine_NH>
0

> <i_m_Carbonyls>
0

> <i_m_P=O>
0

> <i_m_S=O>
0

> <i_m_Nitro>
0

> <i_m_Ethers>
1

> <i_m_Charged_N-O>
90

> <i_m_Neutral_N-O>
107400000000

> <i_m_aromatic_N-O>
94.2072

> <i_m_Neutral_NR3-O>
96.453

> <i_m_Neutral_halo-phosphoric_acid>
10411042 1 18410573989446892647
1100329 8 18339359790053640177
11672396 167 18263932051950514031
13140716 1 18409729607477087297
13248334 5 18050568447769411936
13692115 27 18187917409166120822
13785724 45 18410577249622261891
138480 1 14879753410601997444
13911987 19 17551244290300992732
14114211 68 17770770217722364085
15483637 11 18411985733705233901
15773216 30 18125436419666666932
15876981 60 18198615717728953052
16087824 20 18122344851364568389
16992752 21 18339072792091839622
19301679 30 18411429410268633058
20771845 65 18334011653573306779
21133410 32 16127221460741531194
21927370 108 18410564115776262435
22311459 1 18122344841708386700
22899556 105 18339346506067356526
23523766 6 18342455906916327742
25242607 90 18335428945294760090
255183 451 18334850585029471855
6700243 42 17825357891214335006
77188 2 18410573955166171741
9981440 41 17259897945561830888

> <i_m_Alcohols>
603.41
18.56
9.53
0.59
0
-41.23
0.04
-0.06
0
25.27
0.03
0.21
0.01
-130.32

> <i_m_Thiols>
1284.82

> <i_m_Amine/Amides>
333.4

> <i_m_Num_Amine/Amides_w.H>
2
5
255

> <i_m_N-Pyrrole_H>
0.8

> <i_m_O_in_=O_in_nitro>
Pknb

> <i_m_N_in_R%N>
0.053

> <i_m_sulfonyl-halide>
0.225094

> <i_m_acyl_halide>
0.803

> <i_m_alkyl_halide>
-7.05537

> <i_m_halopyrimidine>
456

> <i_m_anhydride>
132

> <i_m_1.2-dicarbonyl>
95

> <i_m_perhalo-ketone>
0

> <i_m_aliphatic_ketone>
0

> <i_m_epoxide>
0

> <i_m_aziridine>
0

> <i_m_aliphatic_ester>
0

> <i_m_aliphatic_thioester>
0

> <i_m_sulphonate_ester>
0

> <i_m_phosphonate_ester>
0

> <i_m_imine>
0

> <i_m_aldehyde>
0

> <i_m_michael_acceptor>
0

> <i_m_b-heterosubstituted_carbonyl>
0

> <i_m_R-O-O-R>
0

> <i_m_R-S-O-R>
0

> <i_m_R-N-N-R>
0

> <i_m_R-N-S-R>
0

> <i_m_R-S-S-R>
0

> <i_m_Guanidine>
0

> <i_m_Amidine>
0

> <i_m_Charged_-N-S(=O)(=O)->
0

> <i_m_Charged_carboxylic_acid>
2

> <i_m_Charged_phosphoric_acid>
0

> <i_m_Charged_halo-phosphoric_acid>
0

> <i_m_Charged_O-PO3>
0

> <i_m_Charged_C-PO3->
0

> <i_m_Charged_phosphorylamide>
0

> <i_m_Charged_phosphonic_acid>
0

> <i_m_Charged_phosphonamide>
0

> <i_m_Charged_sulfuric_acid>
0

> <i_m_Charged_sulfenic_acid>
0

> <i_m_Charged_sulfonic_acid>
0

> <i_m_Charged_hydroxamic_acid>
0

> <i_m_Charged_sulfonamide>
0

> <i_m_Charged_tetrazole>
0

> <i_m_Charged_alkylthiol>
0

> <i_m_Charged_2-nitrophenol>
0

> <i_m_Charged_4-nitrophenol>
0

> <i_m_Charged_3.5-nitrophenol>
0

> <i_m_Acidic_Hydrogens>
0

> <i_m_Charged_amidines>
0

> <i_m_Charged_guanidines>
0

> <i_m_Charged_enamines>
0

> <i_m_Charged_aniline>
0

> <i_m_Charged_dialkyl_aniline>
0

> <i_m_Charged_diaminobenzene>
0

> <i_m_Charged_2-aminopyridine>
0

> <i_m_Charged_4-aminopyridine>
0

> <i_m_Charged_4-methoxypyridine>
0

> <i_m_Neu_amines>
0

> <i_m_Catch_for_R-CN4>
0

> <i_m_CF3>
0

> <i_m_CCl3>
0

> <i_m_CBr3>
0

> <i_m_CI3>
0

> <i_m_t-Butyl>
0

> <i_m_#stars>
0

> <i_m_#amine>
0

> <i_m_#amidine>
0

> <i_m_#acid>
1

> <i_m_#amide>
0

> <i_m_#rotor>
2

> <i_m_#rctvFG>
0

> <i_m_CNS>
-1

> <r_m_MW>
166.179

> <r_m_dipole>
2.768

> <r_m_SASA>
372.302

> <r_m_FOSA>
165.791

> <r_m_FISA>
155.342

> <r_m_PISA>
51.169

> <r_m_WPSA>
0

> <r_m_volume>
585.325

> <r_m_donorHB>
2

> <r_m_accptHB>
2.5

> <r_m_dip^2/V>
0.013086

> <r_m_ACxDN^.5/SA>
0.009496

> <r_m_glob>
0.908939

> <r_m_QPpolrz>
16.475

> <r_m_QPlogPC16>
5.602

> <r_m_QPlogPoct>
9.395

> <r_m_QPlogPw>
6.97

> <r_m_QPlogPo/w>
1.218

> <r_m_QPlogS>
-1.784

> <r_m_CIlogS>
-1.853

> <r_m_QPlogHERG>
-1.442

> <r_m_QPPCaco>
84.41

> <r_m_QPlogBB>
-0.811

> <r_m_QPPMDCK>
43.486

> <r_m_QPlogKp>
-4.01

> <r_m_IP(eV)>
8.657

> <r_m_EA(eV)>
0.28

> <i_m_#metabol>
3

> <r_m_QPlogKhsa>
-0.555

> <i_m_HumanAbs>
3

> <r_m_QP%HumanAbs>
53.983

> <r_m_SAfluorine>
0

> <r_m_SAamideO>
0

> <r_m_PSA>
80.991

> <i_m_#NandO>
4

> <i_m_RuleOf5>
0

> <PharmFit>
0

> <RocsTanimoto>
0.506

> <GlideScore>
-5.543319

> <SumScoreRank>
956

> <SumRank>
985

> <ReciprocalRank>
990

$$$$
schrod_400399
  SciTegic08271218213D

 23 24  0  0  1  0            999 V2000
   -0.0967    1.4857   -0.0746 C   0  0
   -0.1371    0.0208   -0.1572 C   0  0
    1.1275    2.1687   -0.0258 C   0  0
   -1.2762    2.2417   -0.0451 C   0  0
   -1.2823   -0.8309   -0.1759 C   0  0
    0.9895   -0.7117   -0.2280 N   0  0
    1.1683    3.5656    0.0533 C   0  0
   -1.2302    3.6391    0.0340 C   0  0
   -0.7908   -2.1086   -0.2617 C   0  0
    0.5626   -1.9815   -0.2897 N   0  0
   -0.0093    4.3158    0.0923 C   0  0
    0.0327    5.6996    0.1499 N   0  0
    2.0725    1.6302   -0.0492 H   0  0
   -2.2538    1.7690   -0.0854 H   0  0
   -2.3259   -0.5540   -0.1320 H   0  0
    2.1356    4.0619    0.0854 H   0  0
   -2.1650    4.1950    0.0506 H   0  0
   -0.7684   -4.2215   -0.3829 H   0  0
   -0.9028    6.2775    0.1801 H   0  0
    1.0015    6.2203    0.1654 H   0  0
   -1.3810   -3.3104   -0.3148 N   0  0
   -2.4781   -3.3859   -0.2903 H   0  0
    1.9704   -0.2138   -0.2247 H   0  0
  1  2  1  0
  1  3  2  0
  1  4  1  0
  2  5  2  0
  2  6  1  0
  3  7  1  0
  3 13  1  0
  4  8  2  0
  4 14  1  0
  5  9  1  0
  5 15  1  0
  6 10  1  0
  6 23  1  0
  7 11  2  0
  7 16  1  0
  8 11  1  0
  8 17  1  0
  9 10  2  0
  9 21  1  0
 11 12  1  0
 12 19  1  0
 12 20  1  0
 18 21  1  0
 21 22  1  0
M  END
> <Name>
schrod_400399

> <s_m_entry_id>
201420

> <s_m_entry_name>
schrod_400399

> <r_epik_Ionization_Penalty>
0.024

> <r_epik_Ionization_Penalty_Charging>
0

> <r_epik_Ionization_Penalty_Neutral>
0.024

> <r_epik_State_Penalty>
0.0234

> <i_epik_Tot_Q>
0

> <i_m_Num_rings>
2

> <i_m_Num_heteroaromatic_rings>
1

> <i_m_Num_aromatic_rings>
2

> <i_m_Num_aliphatic_rings>
0

> <i_m_Num_rotatable_bonds>
3

> <i_m_Num_atoms>
23

> <i_m_Molecular_weight>
174

> <i_m_Num_chiral_centers>
0

> <i_m_Num_neutral_amines>
0

> <i_m_Num_amide_hydrogens>
0

> <i_m_Num_divalent_oxygen_atomsB>
0

> <i_m_Num_neutral_donor_groups>
7

> <i_m_Num_charged_donor_groups>
2

> <i_m_Num_neutral_acceptor_groups>
0

> <i_m_Num_charged_acceptor_groups>
0

> <i_m_Num_reactive_groups>
0

> <i_m_Num_acidic_hydrogens>
0

> <i_m_Num_donor_groups>
5

> <i_m_Num_acceptor_groups>
0

> <i_m_H>
10

> <i_m_B>
0

> <i_m_C>
9

> <i_m_N>
4

> <i_m_O>
0

> <i_m_F>
0

> <i_m_Si>
0

> <i_m_P>
0

> <i_m_S>
0

> <i_m_Cl>
0

> <i_m_Fe>
0

> <i_m_Br>
0

> <i_m_I>
0

> <i_m_Num_H-N>
5

> <i_m_Num_H-O>
0

> <i_m_Charged_amines>
0

> <i_m_Charged_imines>
0

> <i_m_Charged_amidine>
0

> <i_m_Charged_HN-imidazole>
2

> <i_m_Charged_imidazole>
0

> <i_m_Charged_pyridine>
0

> <i_m_Aliphatic_carbon>
0

> <i_m_Aromatic_carbon>
9

> <i_m_Num_amine/amide_Hydrogens>
4

> <i_m_Num_imine_Hydrogens>
0

> <i_m_Catch_for_uncharged_guanine_H>
0

> <i_m_Num_heteroarom_atoms>
2

> <i_m_Num_divalent_oxygen_atoms>
0

> <i_m_Num_heteroaromatic_n_w.outH>
1

> <i_m_Num_N=N=N-H>
0

> <i_m_Neutral_Sulfones>
0

> <i_m_Neutral_Sulfenes>
0

> <i_m_Neutral_Carbonyls>
0

> <i_m_Neutral_P=O-R3>
0

> <i_m_Neutral_P(=O)2-R2>
0

> <i_m_Num_imine_N_donors>
0

> <i_m_Num_imine_NH>
0

> <i_m_Carbonyls>
0

> <i_m_P=O>
0

> <i_m_S=O>
0

> <i_m_Nitro>
0

> <i_m_Ethers>
0

> <i_m_Charged_N-O>
0

> <i_m_Neutral_N-O>
0

> <i_m_aromatic_N-O>
0

> <i_m_Neutral_NR3-O>
0

> <i_m_Neutral_halo-phosphoric_acid>
0

> <i_m_Alcohols>
0

> <i_m_Thiols>
0

> <i_m_Amine/Amides>
2

> <i_m_Num_Amine/Amides_w.H>
0

> <i_m_N-Pyrrole_H>
0

> <i_m_O_in_=O_in_nitro>
0

> <i_m_N_in_R%N>
0

> <i_m_sulfonyl-halide>
0

> <i_m_acyl_halide>
0

> <i_m_alkyl_halide>
0

> <i_m_halopyrimidine>
0

> <i_m_anhydride>
0

> <i_m_1.2-dicarbonyl>
0

> <i_m_perhalo-ketone>
0

> <i_m_aliphatic_ketone>
0

> <i_m_epoxide>
0

> <i_m_aziridine>
0

> <i_m_aliphatic_ester>
0

> <i_m_aliphatic_thioester>
0

> <i_m_sulphonate_ester>
0

> <i_m_phosphonate_ester>
0

> <i_m_imine>
0

> <i_m_aldehyde>
0

> <i_m_michael_acceptor>
0

> <i_m_b-heterosubstituted_carbonyl>
0

> <i_m_R-O-O-R>
0

> <i_m_R-S-O-R>
0

> <i_m_R-N-N-R>
0

> <i_m_R-N-S-R>
0

> <i_m_R-S-S-R>
0

> <i_m_Guanidine>
0

> <i_m_Amidine>
0

> <i_m_Charged_-N-S(=O)(=O)->
0

> <i_m_Charged_carboxylic_acid>
0

> <i_m_Charged_phosphoric_acid>
0

> <i_m_Charged_halo-phosphoric_acid>
0

> <i_m_Charged_O-PO3>
0

> <i_m_Charged_C-PO3->
0

> <i_m_Charged_phosphorylamide>
0

> <i_m_Charged_phosphonic_acid>
0

> <i_m_Charged_phosphonamide>
0

> <i_m_Charged_sulfuric_acid>
0

> <i_m_Charged_sulfenic_acid>
0

> <i_m_Charged_sulfonic_acid>
0

> <i_m_Charged_hydroxamic_acid>
0

> <i_m_Charged_sulfonamide>
0

> <i_m_Charged_tetrazole>
0

> <i_m_Charged_alkylthiol>
0

> <i_m_Charged_2-nitrophenol>
0

> <i_m_Charged_4-nitrophenol>
0

> <i_m_Charged_3.5-nitrophenol>
0

> <i_m_Acidic_Hydrogens>
0

> <i_m_Charged_amidines>
0

> <i_m_Charged_guanidines>
0

> <i_m_Charged_enamines>
0

> <i_m_Charged_aniline>
0

> <i_m_Charged_dialkyl_aniline>
0

> <i_m_Charged_diaminobenzene>
0

> <i_m_Charged_2-aminopyridine>
0

> <i_m_Charged_4-aminopyridine>
0

> <i_m_Charged_4-methoxypyridine>
0

> <i_m_Neu_amines>
0

> <i_m_Catch_for_R-CN4>
0

> <i_m_CF3>
0

> <i_m_CCl3>
0

> <i_m_CBr3>
0

> <i_m_CI3>
0

> <i_m_t-Butyl>
0

> <i_m_#stars>
1

> <i_m_#amine>
0

> <i_m_#amidine>
0

> <i_m_#acid>
0

> <i_m_#amide>
0

> <i_m_#rotor>
2

> <i_m_#rctvFG>
0

> <i_m_CNS>
-2

> <r_m_MW>
174.205

> <r_m_dipole>
1.738

> <r_m_SASA>
382.621

> <r_m_FOSA>
0

> <r_m_FISA>
181.109

> <r_m_PISA>
201.512

> <r_m_WPSA>
0

> <r_m_volume>
602.881

> <r_m_donorHB>
4.5

> <r_m_accptHB>
2.5

> <r_m_dip^2/V>
0.005013

> <r_m_ACxDN^.5/SA>
0.01386

> <r_m_glob>
0.902022

> <r_m_QPpolrz>
18.614

> <r_m_QPlogPC16>
7.535

> <r_m_QPlogPoct>
14.026

> <r_m_QPlogPw>
11.855

> <r_m_QPlogPo/w>
0.259

> <r_m_QPlogS>
-1.412

> <r_m_CIlogS>
-1.458

> <r_m_QPlogHERG>
-4.078

> <r_m_QPPCaco>
189.862

> <r_m_QPlogBB>
-1.041

> <r_m_QPPMDCK>
82.116

> <r_m_QPlogKp>
-3.955

> <r_m_IP(eV)>
7.664

> <r_m_EA(eV)>
-0.453

> <i_m_#metabol>
2

> <r_m_QPlogKhsa>
-0.616

> <i_m_HumanAbs>
3

> <r_m_QP%HumanAbs>
67.279

> <r_m_SAfluorine>
0

> <r_m_SAamideO>
0

> <r_m_PSA>
80.937

> <i_m_#NandO>
4

> <i_m_RuleOf5>
0

> <PharmFit>
0

> <RocsTanimoto>
0.66

> <GlideScore>
-7.212488

> <SumScoreRank>
586

> <SumRank>
583

> <ReciprocalRank>
950

$$$$
schrod_396585
  SciTegic08271218213D

 31 32  0  0  1  0            999 V2000
   -0.0038    1.2393    0.0335 C   0  0
    0.0793   -0.1383   -0.0080 C   0  0
    1.2804    1.7250   -0.0222 N   0  0
   -1.1919    2.1447    0.0917 C   0  0
    1.4541   -0.4970   -0.0650 C   0  0
    2.1860    0.6903   -0.0710 C   0  0
   -1.6734    2.4767    1.5212 C   0  0
    2.1476   -1.7224   -0.1141 C   0  0
    3.5842    0.7156   -0.1229 C   0  0
   -2.1610    1.2452    2.2909 C   0  0
   -0.6346    3.2533    2.3362 C   0  0
    3.5462   -1.7137   -0.1655 C   0  0
    4.2515   -0.5119   -0.1696 C   0  0
   -0.7625   -0.8179    0.0071 H   0  0
    1.4583    2.8105   -0.0229 H   0  0
   -0.9483    3.1010   -0.3943 H   0  0
   -2.0380    1.6734   -0.4298 H   0  0
    1.6092   -2.6657   -0.1120 H   0  0
    4.1349    1.6504   -0.1276 H   0  0
   -2.4886    1.5474    3.2966 H   0  0
   -1.3406    0.5173    2.3758 H   0  0
   -3.0039    0.7866    1.7530 H   0  0
   -1.0349    3.4586    3.3400 H   0  0
   -0.4076    4.2035    1.8306 H   0  0
    0.2847    2.6555    2.4233 H   0  0
   -3.2518    3.6553    2.3653 H   0  0
   -3.6534    2.8691    0.8010 H   0  0
    4.0869   -2.6558   -0.2031 H   0  0
    5.3378   -0.5278   -0.2105 H   0  0
   -2.8674    3.3868    1.3703 N   0  3
   -2.5674    4.2995    0.8346 H   0  0
  1  2  2  0
  1  3  1  0
  1  4  1  0
  2  5  1  0
  2 14  1  0
  3  6  1  0
  3 15  1  0
  4  7  1  0
  4 16  1  0
  4 17  1  0
  5  8  1  0
  5  6  2  0
  6  9  1  0
  7 10  1  0
  7 11  1  0
  7 30  1  0
  8 12  2  0
  8 18  1  0
  9 13  2  0
  9 19  1  0
 10 20  1  0
 10 21  1  0
 10 22  1  0
 11 23  1  0
 11 24  1  0
 11 25  1  0
 12 13  1  0
 12 28  1  0
 13 29  1  0
 26 30  1  0
 27 30  1  0
 30 31  1  0
M  CHG  1  30   1
M  END
> <Name>
schrod_396585

> <s_m_entry_id>
201421

> <s_m_entry_name>
schrod_396585

> <r_epik_Ionization_Penalty>
0.0037

> <r_epik_Ionization_Penalty_Charging>
0.0037

> <r_epik_Ionization_Penalty_Neutral>
0

> <r_epik_State_Penalty>
0

> <i_epik_Tot_Q>
1

> <i_m_Num_rings>
2

> <i_m_Num_heteroaromatic_rings>
1

> <i_m_Num_aromatic_rings>
2

> <i_m_Num_aliphatic_rings>
0

> <i_m_Num_rotatable_bonds>
2

> <i_m_Num_atoms>
31

> <i_m_Molecular_weight>
189

> <i_m_Num_chiral_centers>
0

> <i_m_Num_neutral_amines>
0

> <i_m_Num_amide_hydrogens>
0

> <i_m_Num_divalent_oxygen_atomsB>
0

> <i_m_Num_neutral_donor_groups>
7

> <i_m_Num_charged_donor_groups>
3

> <i_m_Num_neutral_acceptor_groups>
0

> <i_m_Num_charged_acceptor_groups>
0

> <i_m_Num_reactive_groups>
0

> <i_m_Num_acidic_hydrogens>
0

> <i_m_Num_donor_groups>
4

> <i_m_Num_acceptor_groups>
0

> <i_m_H>
17

> <i_m_B>
0

> <i_m_C>
12

> <i_m_N>
2

> <i_m_O>
0

> <i_m_F>
0

> <i_m_Si>
0

> <i_m_P>
0

> <i_m_S>
0

> <i_m_Cl>
0

> <i_m_Fe>
0

> <i_m_Br>
0

> <i_m_I>
0

> <i_m_Num_H-N>
4

> <i_m_Num_H-O>
0

> <i_m_Charged_amines>
3

> <i_m_Charged_imines>
0

> <i_m_Charged_amidine>
0

> <i_m_Charged_HN-imidazole>
0

> <i_m_Charged_imidazole>
0

> <i_m_Charged_pyridine>
0

> <i_m_Aliphatic_carbon>
4

> <i_m_Aromatic_carbon>
8

> <i_m_Num_amine/amide_Hydrogens>
0

> <i_m_Num_imine_Hydrogens>
0

> <i_m_Catch_for_uncharged_guanine_H>
0

> <i_m_Num_heteroarom_atoms>
1

> <i_m_Num_divalent_oxygen_atoms>
0

> <i_m_Num_heteroaromatic_n_w.outH>
0

> <i_m_Num_N=N=N-H>
0

> <i_m_Neutral_Sulfones>
0

> <i_m_Neutral_Sulfenes>
0

> <i_m_Neutral_Carbonyls>
0

> <i_m_Neutral_P=O-R3>
0

> <i_m_Neutral_P(=O)2-R2>
0

> <i_m_Num_imine_N_donors>
0

> <i_m_Num_imine_NH>
0

> <i_m_Carbonyls>
0

> <i_m_P=O>
0

> <i_m_S=O>
0

> <i_m_Nitro>
0

> <i_m_Ethers>
0

> <i_m_Charged_N-O>
0

> <i_m_Neutral_N-O>
0

> <i_m_aromatic_N-O>
0

> <i_m_Neutral_NR3-O>
0

> <i_m_Neutral_halo-phosphoric_acid>
0

> <i_m_Alcohols>
0

> <i_m_Thiols>
0

> <i_m_Amine/Amides>
0

> <i_m_Num_Amine/Amides_w.H>
0

> <i_m_N-Pyrrole_H>
0

> <i_m_O_in_=O_in_nitro>
0

> <i_m_N_in_R%N>
0

> <i_m_sulfonyl-halide>
0

> <i_m_acyl_halide>
0

> <i_m_alkyl_halide>
0

> <i_m_halopyrimidine>
0

> <i_m_anhydride>
0

> <i_m_1.2-dicarbonyl>
0

> <i_m_perhalo-ketone>
0

> <i_m_aliphatic_ketone>
0

> <i_m_epoxide>
0

> <i_m_aziridine>
0

> <i_m_aliphatic_ester>
0

> <i_m_aliphatic_thioester>
0

> <i_m_sulphonate_ester>
0

> <i_m_phosphonate_ester>
0

> <i_m_imine>
0

> <i_m_aldehyde>
0

> <i_m_michael_acceptor>
0

> <i_m_b-heterosubstituted_carbonyl>
0

> <i_m_R-O-O-R>
0

> <i_m_R-S-O-R>
0

> <i_m_R-N-N-R>
0

> <i_m_R-N-S-R>
0

> <i_m_R-S-S-R>
0

> <i_m_Guanidine>
0

> <i_m_Amidine>
0

> <i_m_Charged_-N-S(=O)(=O)->
0

> <i_m_Charged_carboxylic_acid>
0

> <i_m_Charged_phosphoric_acid>
0

> <i_m_Charged_halo-phosphoric_acid>
0

> <i_m_Charged_O-PO3>
0

> <i_m_Charged_C-PO3->
0

> <i_m_Charged_phosphorylamide>
0

> <i_m_Charged_phosphonic_acid>
0

> <i_m_Charged_phosphonamide>
0

> <i_m_Charged_sulfuric_acid>
0

> <i_m_Charged_sulfenic_acid>
0

> <i_m_Charged_sulfonic_acid>
0

> <i_m_Charged_hydroxamic_acid>
0

> <i_m_Charged_sulfonamide>
0

> <i_m_Charged_tetrazole>
0

> <i_m_Charged_alkylthiol>
0

> <i_m_Charged_2-nitrophenol>
0

> <i_m_Charged_4-nitrophenol>
0

> <i_m_Charged_3.5-nitrophenol>
0

> <i_m_Acidic_Hydrogens>
0

> <i_m_Charged_amidines>
0

> <i_m_Charged_guanidines>
0

> <i_m_Charged_enamines>
0

> <i_m_Charged_aniline>
0

> <i_m_Charged_dialkyl_aniline>
0

> <i_m_Charged_diaminobenzene>
0

> <i_m_Charged_2-aminopyridine>
0

> <i_m_Charged_4-aminopyridine>
0

> <i_m_Charged_4-methoxypyridine>
0

> <i_m_Neu_amines>
0

> <i_m_Catch_for_R-CN4>
0

> <i_m_CF3>
0

> <i_m_CCl3>
0

> <i_m_CBr3>
0

> <i_m_CI3>
0

> <i_m_t-Butyl>
0

> <i_m_#stars>
1

> <i_m_#amine>
1

> <i_m_#amidine>
0

> <i_m_#acid>
0

> <i_m_#amide>
0

> <i_m_#rotor>
3

> <i_m_#rctvFG>
0

> <i_m_CNS>
1

> <r_m_MW>
188.272

> <r_m_dipole>
1.374

> <r_m_SASA>
427.124

> <r_m_FOSA>
163.031

> <r_m_FISA>
59.676

> <r_m_PISA>
204.417

> <r_m_WPSA>
0

> <r_m_volume>
710.872

> <r_m_donorHB>
3

> <r_m_accptHB>
1

> <r_m_dip^2/V>
0.002654

> <r_m_ACxDN^.5/SA>
0.004055

> <r_m_glob>
0.90186

> <r_m_QPpolrz>
22.321

> <r_m_QPlogPC16>
7.486

> <r_m_QPlogPoct>
11.682

> <r_m_QPlogPw>
7.261

> <r_m_QPlogPo/w>
2.025

> <r_m_QPlogS>
-1.28

> <r_m_CIlogS>
-1.265

> <r_m_QPlogHERG>
-4.821

> <r_m_QPPCaco>
671.259

> <r_m_QPlogBB>
0.292

> <r_m_QPPMDCK>
355.728

> <r_m_QPlogKp>
-3.674

> <r_m_IP(eV)>
8.268

> <r_m_EA(eV)>
-0.03

> <i_m_#metabol>
2

> <r_m_QPlogKhsa>
-0.092

> <i_m_HumanAbs>
3

> <r_m_QP%HumanAbs>
96.646

> <r_m_SAfluorine>
0

> <r_m_SAamideO>
0

> <r_m_PSA>
36.973

> <i_m_#NandO>
2

> <i_m_RuleOf5>
0

> <PharmFit>
0

> <RocsTanimoto>
0.635

> <GlideScore>
-5.203528

> <SumScoreRank>
896

> <SumRank>
922

> <ReciprocalRank>
955

$$$$
schrod_843045
  SciTegic08271218213D

 23 24  0  0  1  0            999 V2000
   -0.1848    1.0239    0.0843 C   0  0
   -0.0872   -0.2479    0.4180 N   0  0
    1.0467    1.5440   -0.2381 N   0  0
    1.9782    0.5465   -0.1174 C   0  0
    1.2462   -0.5603    0.2947 C   0  0
   -1.4223    1.8488    0.0666 C   0  0
   -1.7338    2.2749   -1.3661 C   0  0
    3.3587    0.5208   -0.3256 C   0  0
   -1.1106    3.3000   -1.7667 O   0  0
    1.9124   -1.7743    0.5226 C   0  0
    4.0172   -0.7014   -0.1106 C   0  0
    3.2984   -1.8266    0.3204 C   0  0
    5.5061   -0.7866   -0.2856 C   0  0
    1.1384    2.6009   -0.5290 H   0  0
   -2.2618    1.2589    0.4631 H   0  0
   -1.2758    2.7431    0.6901 H   0  0
    3.8959    1.4089   -0.6418 H   0  0
    1.3687   -2.6541    0.8507 H   0  0
    3.8170   -2.7655    0.5035 H   0  0
    5.8417   -1.8131   -0.0764 H   0  0
    5.9975   -0.0911    0.4107 H   0  0
    5.7697   -0.5181   -1.3192 H   0  0
   -2.5857    1.5631   -1.9688 O   0  5
  1  2  2  0
  1  3  1  0
  1  6  1  0
  2  5  1  0
  3  4  1  0
  3 14  1  0
  4  8  1  0
  4  5  2  0
  5 10  1  0
  6  7  1  0
  6 15  1  0
  6 16  1  0
  7  9  2  0
  7 23  1  0
  8 11  2  0
  8 17  1  0
 10 12  2  0
 10 18  1  0
 11 13  1  0
 11 12  1  0
 12 19  1  0
 13 20  1  0
 13 21  1  0
 13 22  1  0
M  CHG  1  23  -1
M  END
> <Name>
schrod_843045

> <s_m_entry_id>
201422

> <s_m_entry_name>
schrod_843045

> <r_epik_Ionization_Penalty>
0.1625

> <r_epik_Ionization_Penalty_Charging>
0.0003

> <r_epik_Ionization_Penalty_Neutral>
0.1622

> <r_epik_State_Penalty>
0.4527

> <i_epik_Tot_Q>
-1

> <i_m_Num_rings>
2

> <i_m_Num_heteroaromatic_rings>
1

> <i_m_Num_aromatic_rings>
2

> <i_m_Num_aliphatic_rings>
0

> <i_m_Num_rotatable_bonds>
2

> <i_m_Num_atoms>
23

> <i_m_Molecular_weight>
189

> <i_m_Num_chiral_centers>
0

> <i_m_Num_neutral_amines>
0

> <i_m_Num_amide_hydrogens>
0

> <i_m_Num_divalent_oxygen_atomsB>
0

> <i_m_Num_neutral_donor_groups>
1

> <i_m_Num_charged_donor_groups>
0

> <i_m_Num_neutral_acceptor_groups>
0

> <i_m_Num_charged_acceptor_groups>
2

> <i_m_Num_reactive_groups>
0

> <i_m_Num_acidic_hydrogens>
0

> <i_m_Num_donor_groups>
1

> <i_m_Num_acceptor_groups>
2

> <i_m_H>
9

> <i_m_B>
0

> <i_m_C>
10

> <i_m_N>
2

> <i_m_O>
2

> <i_m_F>
0

> <i_m_Si>
0

> <i_m_P>
0

> <i_m_S>
0

> <i_m_Cl>
0

> <i_m_Fe>
0

> <i_m_Br>
0

> <i_m_I>
0

> <i_m_Num_H-N>
1

> <i_m_Num_H-O>
0

> <i_m_Charged_amines>
0

> <i_m_Charged_imines>
0

> <i_m_Charged_amidine>
0

> <i_m_Charged_HN-imidazole>
0

> <i_m_Charged_imidazole>
0

> <i_m_Charged_pyridine>
0

> <i_m_Aliphatic_carbon>
3

> <i_m_Aromatic_carbon>
7

> <i_m_Num_amine/amide_Hydrogens>
0

> <i_m_Num_imine_Hydrogens>
0

> <i_m_Catch_for_uncharged_guanine_H>
0

> <i_m_Num_heteroarom_atoms>
2

> <i_m_Num_divalent_oxygen_atoms>
0

> <i_m_Num_heteroaromatic_n_w.outH>
1

> <i_m_Num_N=N=N-H>
0

> <i_m_Neutral_Sulfones>
0

> <i_m_Neutral_Sulfenes>
0

> <i_m_Neutral_Carbonyls>
0

> <i_m_Neutral_P=O-R3>
0

> <i_m_Neutral_P(=O)2-R2>
0

> <i_m_Num_imine_N_donors>
0

> <i_m_Num_imine_NH>
0

> <i_m_Carbonyls>
1

> <i_m_P=O>
0

> <i_m_S=O>
0

> <i_m_Nitro>
0

> <i_m_Ethers>
0

> <i_m_Charged_N-O>
0

> <i_m_Neutral_N-O>
0

> <i_m_aromatic_N-O>
0

> <i_m_Neutral_NR3-O>
0

> <i_m_Neutral_halo-phosphoric_acid>
0

> <i_m_Alcohols>
0

> <i_m_Thiols>
0

> <i_m_Amine/Amides>
0

> <i_m_Num_Amine/Amides_w.H>
0

> <i_m_N-Pyrrole_H>
0

> <i_m_O_in_=O_in_nitro>
0

> <i_m_N_in_R%N>
0

> <i_m_sulfonyl-halide>
0

> <i_m_acyl_halide>
0

> <i_m_alkyl_halide>
0

> <i_m_halopyrimidine>
0

> <i_m_anhydride>
0

> <i_m_1.2-dicarbonyl>
0

> <i_m_perhalo-ketone>
0

> <i_m_aliphatic_ketone>
0

> <i_m_epoxide>
0

> <i_m_aziridine>
0

> <i_m_aliphatic_ester>
0

> <i_m_aliphatic_thioester>
0

> <i_m_sulphonate_ester>
0

> <i_m_phosphonate_ester>
0

> <i_m_imine>
0

> <i_m_aldehyde>
0

> <i_m_michael_acceptor>
0

> <i_m_b-heterosubstituted_carbonyl>
0

> <i_m_R-O-O-R>
0

> <i_m_R-S-O-R>
0

> <i_m_R-N-N-R>
0

> <i_m_R-N-S-R>
0

> <i_m_R-S-S-R>
0

> <i_m_Guanidine>
0

> <i_m_Amidine>
0

> <i_m_Charged_-N-S(=O)(=O)->
0

> <i_m_Charged_carboxylic_acid>
2

> <i_m_Charged_phosphoric_acid>
0

> <i_m_Charged_halo-phosphoric_acid>
0

> <i_m_Charged_O-PO3>
0

> <i_m_Charged_C-PO3->
0

> <i_m_Charged_phosphorylamide>
0

> <i_m_Charged_phosphonic_acid>
0

> <i_m_Charged_phosphonamide>
0

> <i_m_Charged_sulfuric_acid>
0

> <i_m_Charged_sulfenic_acid>
0

> <i_m_Charged_sulfonic_acid>
0

> <i_m_Charged_hydroxamic_acid>
0

> <i_m_Charged_sulfonamide>
0

> <i_m_Charged_tetrazole>
0

> <i_m_Charged_alkylthiol>
0

> <i_m_Charged_2-nitrophenol>
0

> <i_m_Charged_4-nitrophenol>
0

> <i_m_Charged_3.5-nitrophenol>
0

> <i_m_Acidic_Hydrogens>
0

> <i_m_Charged_amidines>
0

> <i_m_Charged_guanidines>
0

> <i_m_Charged_enamines>
0

> <i_m_Charged_aniline>
0

> <i_m_Charged_dialkyl_aniline>
0

> <i_m_Charged_diaminobenzene>
0

> <i_m_Charged_2-aminopyridine>
0

> <i_m_Charged_4-aminopyridine>
0

> <i_m_Charged_4-methoxypyridine>
0

> <i_m_Neu_amines>
0

> <i_m_Catch_for_R-CN4>
0

> <i_m_CF3>
0

> <i_m_CCl3>
0

> <i_m_CBr3>
0

> <i_m_CI3>
0

> <i_m_t-Butyl>
0

> <i_m_#stars>
1

> <i_m_#amine>
0

> <i_m_#amidine>
0

> <i_m_#acid>
1

> <i_m_#amide>
0

> <i_m_#rotor>
2

> <i_m_#rctvFG>
0

> <i_m_CNS>
-1

> <r_m_MW>
190.201

> <r_m_dipole>
0.406

> <r_m_SASA>
415.789

> <r_m_FOSA>
136.194

> <r_m_FISA>
144.174

> <r_m_PISA>
135.422

> <r_m_WPSA>
0

> <r_m_volume>
660.159

> <r_m_donorHB>
1

> <r_m_accptHB>
2.5

> <r_m_dip^2/V>
0.00025

> <r_m_ACxDN^.5/SA>
0.006013

> <r_m_glob>
0.881842

> <r_m_QPpolrz>
20.275

> <r_m_QPlogPC16>
6.451

> <r_m_QPlogPoct>
9.122

> <r_m_QPlogPw>
6.107

> <r_m_QPlogPo/w>
2.028

> <r_m_QPlogS>
-2.661

> <r_m_CIlogS>
-2.564

> <r_m_QPlogHERG>
-2.282

> <r_m_QPPCaco>
107.721

> <r_m_QPlogBB>
-0.793

> <r_m_QPPMDCK>
56.6

> <r_m_QPlogKp>
-3.508

> <r_m_IP(eV)>
8.744

> <r_m_EA(eV)>
0.221

> <i_m_#metabol>
2

> <r_m_QPlogKhsa>
-0.304

> <i_m_HumanAbs>
3

> <r_m_QP%HumanAbs>
62.048

> <r_m_SAfluorine>
0

> <r_m_SAamideO>
0

> <r_m_PSA>
77.135

> <i_m_#NandO>
4

> <i_m_RuleOf5>
0

> <PharmFit>
0.167955

> <RocsTanimoto>
0.542

> <GlideScore>
-5.570621

> <SumScoreRank>
870

> <SumRank>
893

> <ReciprocalRank>
625

$$$$
schrod_385632
  SciTegic08271218213D

 29 30  0  0  1  0            999 V2000
   -0.0274    1.4749   -0.0112 C   0  0
   -0.1008    0.0807    0.0076 C   0  0
    1.3600    1.8356   -0.0182 C   0  0
   -1.2289    2.2107   -0.0215 C   0  0
   -1.3125   -0.6314    0.0173 C   0  0
    1.1952   -0.3861    0.0144 N   0  0
    2.0786    0.6572   -0.0019 C   0  0
    1.9310    3.2159   -0.0414 C   0  0
   -2.4476    1.5271   -0.0123 C   0  0
   -2.4882    0.1325    0.0066 C   0  0
   -1.2436   -1.9968    0.0356 O   0  0
    2.0322    3.7633   -1.4590 C   0  0
   -2.4788   -2.7024    0.0498 C   0  0
   -1.2184    3.2966   -0.0357 H   0  0
    1.3898   -1.4686    0.0310 H   0  0
    3.1439    0.4712    0.0001 H   0  0
    1.2867    3.8891    0.5432 H   0  0
    2.9401    3.2027    0.3962 H   0  0
   -3.3771    2.0910   -0.0197 H   0  0
   -3.4670   -0.3390    0.0129 H   0  0
    2.6795    3.1076   -2.0599 H   0  0
    1.0295    3.8016   -1.9097 H   0  0
   -2.2827   -3.7847    0.0638 H   0  0
   -3.0577   -2.4462   -0.8498 H   0  0
   -3.0510   -2.4218    0.9464 H   0  0
    2.6841    5.5258   -2.4426 H   0  0
    3.6127    5.0898   -0.9681 H   0  0
    2.6103    5.1290   -1.4193 N   0  3
    1.9627    5.7839   -0.8178 H   0  0
  1  2  2  0
  1  3  1  0
  1  4  1  0
  2  5  1  0
  2  6  1  0
  3  7  2  0
  3  8  1  0
  4  9  2  0
  4 14  1  0
  5 10  2  0
  5 11  1  0
  6  7  1  0
  6 15  1  0
  7 16  1  0
  8 12  1  0
  8 17  1  0
  8 18  1  0
  9 10  1  0
  9 19  1  0
 10 20  1  0
 11 13  1  0
 12 21  1  0
 12 22  1  0
 12 28  1  0
 13 23  1  0
 13 24  1  0
 13 25  1  0
 26 28  1  0
 27 28  1  0
 28 29  1  0
M  CHG  1  28   1
M  END
> <Name>
schrod_385632

> <s_m_entry_id>
201423

> <s_m_entry_name>
schrod_385632

> <r_epik_Ionization_Penalty>
0.0033

> <r_epik_Ionization_Penalty_Charging>
0.0033

> <r_epik_Ionization_Penalty_Neutral>
0

> <r_epik_State_Penalty>
0

> <i_epik_Tot_Q>
1

> <i_m_Num_rings>
2

> <i_m_Num_heteroaromatic_rings>
1

> <i_m_Num_aromatic_rings>
2

> <i_m_Num_aliphatic_rings>
0

> <i_m_Num_rotatable_bonds>
3

> <i_m_Num_atoms>
29

> <i_m_Molecular_weight>
191

> <i_m_Num_chiral_centers>
0

> <i_m_Num_neutral_amines>
0

> <i_m_Num_amide_hydrogens>
0

> <i_m_Num_divalent_oxygen_atomsB>
1

> <i_m_Num_neutral_donor_groups>
7

> <i_m_Num_charged_donor_groups>
3

> <i_m_Num_neutral_acceptor_groups>
0

> <i_m_Num_charged_acceptor_groups>
0

> <i_m_Num_reactive_groups>
0

> <i_m_Num_acidic_hydrogens>
0

> <i_m_Num_donor_groups>
4

> <i_m_Num_acceptor_groups>
0

> <i_m_H>
15

> <i_m_B>
0

> <i_m_C>
11

> <i_m_N>
2

> <i_m_O>
1

> <i_m_F>
0

> <i_m_Si>
0

> <i_m_P>
0

> <i_m_S>
0

> <i_m_Cl>
0

> <i_m_Fe>
0

> <i_m_Br>
0

> <i_m_I>
0

> <i_m_Num_H-N>
4

> <i_m_Num_H-O>
0

> <i_m_Charged_amines>
3

> <i_m_Charged_imines>
0

> <i_m_Charged_amidine>
0

> <i_m_Charged_HN-imidazole>
0

> <i_m_Charged_imidazole>
0

> <i_m_Charged_pyridine>
0

> <i_m_Aliphatic_carbon>
3

> <i_m_Aromatic_carbon>
8

> <i_m_Num_amine/amide_Hydrogens>
0

> <i_m_Num_imine_Hydrogens>
0

> <i_m_Catch_for_uncharged_guanine_H>
0

> <i_m_Num_heteroarom_atoms>
1

> <i_m_Num_divalent_oxygen_atoms>
1

> <i_m_Num_heteroaromatic_n_w.outH>
0

> <i_m_Num_N=N=N-H>
0

> <i_m_Neutral_Sulfones>
0

> <i_m_Neutral_Sulfenes>
0

> <i_m_Neutral_Carbonyls>
0

> <i_m_Neutral_P=O-R3>
0

> <i_m_Neutral_P(=O)2-R2>
0

> <i_m_Num_imine_N_donors>
0

> <i_m_Num_imine_NH>
0

> <i_m_Carbonyls>
0

> <i_m_P=O>
0

> <i_m_S=O>
0

> <i_m_Nitro>
0

> <i_m_Ethers>
1

> <i_m_Charged_N-O>
0

> <i_m_Neutral_N-O>
0

> <i_m_aromatic_N-O>
0

> <i_m_Neutral_NR3-O>
0

> <i_m_Neutral_halo-phosphoric_acid>
0

> <i_m_Alcohols>
0

> <i_m_Thiols>
0

> <i_m_Amine/Amides>
0

> <i_m_Num_Amine/Amides_w.H>
0

> <i_m_N-Pyrrole_H>
0

> <i_m_O_in_=O_in_nitro>
0

> <i_m_N_in_R%N>
0

> <i_m_sulfonyl-halide>
0

> <i_m_acyl_halide>
0

> <i_m_alkyl_halide>
0

> <i_m_halopyrimidine>
0

> <i_m_anhydride>
0

> <i_m_1.2-dicarbonyl>
0

> <i_m_perhalo-ketone>
0

> <i_m_aliphatic_ketone>
0

> <i_m_epoxide>
0

> <i_m_aziridine>
0

> <i_m_aliphatic_ester>
0

> <i_m_aliphatic_thioester>
0

> <i_m_sulphonate_ester>
0

> <i_m_phosphonate_ester>
0

> <i_m_imine>
0

> <i_m_aldehyde>
0

> <i_m_michael_acceptor>
0

> <i_m_b-heterosubstituted_carbonyl>
0

> <i_m_R-O-O-R>
0

> <i_m_R-S-O-R>
0

> <i_m_R-N-N-R>
0

> <i_m_R-N-S-R>
0

> <i_m_R-S-S-R>
0

> <i_m_Guanidine>
0

> <i_m_Amidine>
0

> <i_m_Charged_-N-S(=O)(=O)->
0

> <i_m_Charged_carboxylic_acid>
0

> <i_m_Charged_phosphoric_acid>
0

> <i_m_Charged_halo-phosphoric_acid>
0

> <i_m_Charged_O-PO3>
0

> <i_m_Charged_C-PO3->
0

> <i_m_Charged_phosphorylamide>
0

> <i_m_Charged_phosphonic_acid>
0

> <i_m_Charged_phosphonamide>
0

> <i_m_Charged_sulfuric_acid>
0

> <i_m_Charged_sulfenic_acid>
0

> <i_m_Charged_sulfonic_acid>
0

> <i_m_Charged_hydroxamic_acid>
0

> <i_m_Charged_sulfonamide>
0

> <i_m_Charged_tetrazole>
0

> <i_m_Charged_alkylthiol>
0

> <i_m_Charged_2-nitrophenol>
0

> <i_m_Charged_4-nitrophenol>
0

> <i_m_Charged_3.5-nitrophenol>
0

> <i_m_Acidic_Hydrogens>
0

> <i_m_Charged_amidines>
0

> <i_m_Charged_guanidines>
0

> <i_m_Charged_enamines>
0

> <i_m_Charged_aniline>
0

> <i_m_Charged_dialkyl_aniline>
0

> <i_m_Charged_diaminobenzene>
0

> <i_m_Charged_2-aminopyridine>
0

> <i_m_Charged_4-aminopyridine>
0

> <i_m_Charged_4-methoxypyridine>
0

> <i_m_Neu_amines>
0

> <i_m_Catch_for_R-CN4>
0

> <i_m_CF3>
0

> <i_m_CCl3>
0

> <i_m_CBr3>
0

> <i_m_CI3>
0

> <i_m_t-Butyl>
0

> <i_m_#stars>
1

> <i_m_#amine>
1

> <i_m_#amidine>
0

> <i_m_#acid>
0

> <i_m_#amide>
0

> <i_m_#rotor>
4

> <i_m_#rctvFG>
0

> <i_m_CNS>
0

> <r_m_MW>
190.244

> <r_m_dipole>
2.002

> <r_m_SASA>
417.561

> <r_m_FOSA>
171.561

> <r_m_FISA>
88.062

> <r_m_PISA>
157.938

> <r_m_WPSA>
0

> <r_m_volume>
684.494

> <r_m_donorHB>
3

> <r_m_accptHB>
1.75

> <r_m_dip^2/V>
0.005857

> <r_m_ACxDN^.5/SA>
0.007259

> <r_m_glob>
0.89955

> <r_m_QPpolrz>
20.179

> <r_m_QPlogPC16>
7.069

> <r_m_QPlogPoct>
11.403

> <r_m_QPlogPw>
7.633

> <r_m_QPlogPo/w>
1.379

> <r_m_QPlogS>
-0.864

> <r_m_CIlogS>
-1.128

> <r_m_QPlogHERG>
-4.637

> <r_m_QPPCaco>
361.169

> <r_m_QPlogBB>
-0.005

> <r_m_QPPMDCK>
182.04

> <r_m_QPlogKp>
-4.265

> <r_m_IP(eV)>
7.997

> <r_m_EA(eV)>
-0.112

> <i_m_#metabol>
5

> <r_m_QPlogKhsa>
-0.273

> <i_m_HumanAbs>
3

> <r_m_QP%HumanAbs>
86.856

> <r_m_SAfluorine>
0

> <r_m_SAamideO>
0

> <r_m_PSA>
49.133

> <i_m_#NandO>
3

> <i_m_RuleOf5>
0

> <PharmFit>
0

> <RocsTanimoto>
0.475

> <GlideScore>
-2.950331

> <SumScoreRank>
1033

> <SumRank>
1032

> <ReciprocalRank>
959

$$$$
schrod_453628
  SciTegic08271218213D

 28 28  0  0  1  0            999 V2000
   -0.1219    0.2631   -0.7157 C   0  0
   -2.1410    0.0655    0.8697 C   0  0
    4.3506   -2.4081   -0.6351 C   0  0
    4.1048   -1.0421   -0.6686 C   0  0
    2.7962   -0.5631   -0.5692 C   0  0
    1.7034   -1.4375   -0.4326 C   0  0
    1.9649   -2.8300   -0.4022 C   0  0
    3.2878   -3.2970   -0.5010 C   0  0
    0.8584   -3.8430   -0.2644 C   0  0
    0.3724   -0.9658   -0.3441 N   0  0
   -1.4355    0.5820   -0.2093 N   0  0
   -3.4679    0.4144    1.0311 N   0  0
    5.3675   -2.7818   -0.7113 H   0  0
    4.9307   -0.3433   -0.7679 H   0  0
    2.6575    0.5143   -0.5770 H   0  0
    3.4982   -4.3639   -0.4763 H   0  0
    1.2868   -4.8561   -0.2635 H   0  0
    0.1605   -3.7407   -1.1085 H   0  0
    0.3200   -3.6718    0.6794 H   0  0
   -0.3012   -1.7233    0.0831 H   0  0
   -2.0441    1.3524   -0.7053 H   0  0
   -4.0423    0.0149    1.8799 H   0  0
   -3.9500    1.0917    0.3108 H   0  0
   -2.1465   -1.1482    2.6465 H   0  0
    0.4377    1.1236   -1.5022 N   0  0
   -1.5530   -0.7595    1.8058 N   0  3
   -0.4906   -1.0287    1.7116 H   0  0
   -0.0652    2.0771   -1.7211 H   0  0
  1 10  1  0
  1 11  1  0
  1 25  2  0
  2 11  1  0
  2 12  1  0
  2 26  2  0
  3  4  2  0
  3  8  1  0
  3 13  1  0
  4  5  1  0
  4 14  1  0
  5  6  2  0
  5 15  1  0
  6  7  1  0
  6 10  1  0
  7  8  2  0
  7  9  1  0
  8 16  1  0
  9 17  1  0
  9 18  1  0
  9 19  1  0
 10 20  1  0
 11 21  1  0
 12 22  1  0
 12 23  1  0
 24 26  1  0
 25 28  1  0
 26 27  1  0
M  CHG  1  26   1
M  END
> <Name>
schrod_453628

> <s_m_entry_id>
201424

> <s_m_entry_name>
schrod_453628

> <r_epik_Ionization_Penalty>
0.2336

> <r_epik_Ionization_Penalty_Charging>
0.1097

> <r_epik_Ionization_Penalty_Neutral>
0.124

> <r_epik_State_Penalty>
0.105

> <i_epik_Tot_Q>
1

> <i_m_Num_rings>
1

> <i_m_Num_heteroaromatic_rings>
0

> <i_m_Num_aromatic_rings>
1

> <i_m_Num_aliphatic_rings>
0

> <i_m_Num_rotatable_bonds>
5

> <i_m_Num_atoms>
28

> <i_m_Molecular_weight>
192

> <i_m_Num_chiral_centers>
0

> <i_m_Num_neutral_amines>
0

> <i_m_Num_amide_hydrogens>
0

> <i_m_Num_divalent_oxygen_atomsB>
0

> <i_m_Num_neutral_donor_groups>
9

> <i_m_Num_charged_donor_groups>
2

> <i_m_Num_neutral_acceptor_groups>
1

> <i_m_Num_charged_acceptor_groups>
0

> <i_m_Num_reactive_groups>
0

> <i_m_Num_acidic_hydrogens>
0

> <i_m_Num_donor_groups>
7

> <i_m_Num_acceptor_groups>
1

> <i_m_H>
14

> <i_m_B>
0

> <i_m_C>
9

> <i_m_N>
5

> <i_m_O>
0

> <i_m_F>
0

> <i_m_Si>
0

> <i_m_P>
0

> <i_m_S>
0

> <i_m_Cl>
0

> <i_m_Fe>
0

> <i_m_Br>
0

> <i_m_I>
0

> <i_m_Num_H-N>
7

> <i_m_Num_H-O>
0

> <i_m_Charged_amines>
0

> <i_m_Charged_imines>
2

> <i_m_Charged_amidine>
3

> <i_m_Charged_HN-imidazole>
0

> <i_m_Charged_imidazole>
0

> <i_m_Charged_pyridine>
0

> <i_m_Aliphatic_carbon>
3

> <i_m_Aromatic_carbon>
6

> <i_m_Num_amine/amide_Hydrogens>
4

> <i_m_Num_imine_Hydrogens>
1

> <i_m_Catch_for_uncharged_guanine_H>
3

> <i_m_Num_heteroarom_atoms>
0

> <i_m_Num_divalent_oxygen_atoms>
0

> <i_m_Num_heteroaromatic_n_w.outH>
0

> <i_m_Num_N=N=N-H>
0

> <i_m_Neutral_Sulfones>
0

> <i_m_Neutral_Sulfenes>
0

> <i_m_Neutral_Carbonyls>
0

> <i_m_Neutral_P=O-R3>
0

> <i_m_Neutral_P(=O)2-R2>
0

> <i_m_Num_imine_N_donors>
0

> <i_m_Num_imine_NH>
1

> <i_m_Carbonyls>
0

> <i_m_P=O>
0

> <i_m_S=O>
0

> <i_m_Nitro>
0

> <i_m_Ethers>
0

> <i_m_Charged_N-O>
0

> <i_m_Neutral_N-O>
0

> <i_m_aromatic_N-O>
0

> <i_m_Neutral_NR3-O>
0

> <i_m_Neutral_halo-phosphoric_acid>
0

> <i_m_Alcohols>
0

> <i_m_Thiols>
0

> <i_m_Amine/Amides>
3

> <i_m_Num_Amine/Amides_w.H>
2

> <i_m_N-Pyrrole_H>
0

> <i_m_O_in_=O_in_nitro>
0

> <i_m_N_in_R%N>
0

> <i_m_sulfonyl-halide>
0

> <i_m_acyl_halide>
0

> <i_m_alkyl_halide>
0

> <i_m_halopyrimidine>
0

> <i_m_anhydride>
0

> <i_m_1.2-dicarbonyl>
0

> <i_m_perhalo-ketone>
0

> <i_m_aliphatic_ketone>
0

> <i_m_epoxide>
0

> <i_m_aziridine>
0

> <i_m_aliphatic_ester>
0

> <i_m_aliphatic_thioester>
0

> <i_m_sulphonate_ester>
0

> <i_m_phosphonate_ester>
0

> <i_m_imine>
0

> <i_m_aldehyde>
0

> <i_m_michael_acceptor>
0

> <i_m_b-heterosubstituted_carbonyl>
0

> <i_m_R-O-O-R>
0

> <i_m_R-S-O-R>
0

> <i_m_R-N-N-R>
0

> <i_m_R-N-S-R>
0

> <i_m_R-S-S-R>
0

> <i_m_Guanidine>
2

> <i_m_Amidine>
0

> <i_m_Charged_-N-S(=O)(=O)->
0

> <i_m_Charged_carboxylic_acid>
0

> <i_m_Charged_phosphoric_acid>
0

> <i_m_Charged_halo-phosphoric_acid>
0

> <i_m_Charged_O-PO3>
0

> <i_m_Charged_C-PO3->
0

> <i_m_Charged_phosphorylamide>
0

> <i_m_Charged_phosphonic_acid>
0

> <i_m_Charged_phosphonamide>
0

> <i_m_Charged_sulfuric_acid>
0

> <i_m_Charged_sulfenic_acid>
0

> <i_m_Charged_sulfonic_acid>
0

> <i_m_Charged_hydroxamic_acid>
0

> <i_m_Charged_sulfonamide>
0

> <i_m_Charged_tetrazole>
0

> <i_m_Charged_alkylthiol>
0

> <i_m_Charged_2-nitrophenol>
0

> <i_m_Charged_4-nitrophenol>
0

> <i_m_Charged_3.5-nitrophenol>
0

> <i_m_Acidic_Hydrogens>
0

> <i_m_Charged_amidines>
0

> <i_m_Charged_guanidines>
2

> <i_m_Charged_enamines>
0

> <i_m_Charged_aniline>
0

> <i_m_Charged_dialkyl_aniline>
0

> <i_m_Charged_diaminobenzene>
0

> <i_m_Charged_2-aminopyridine>
0

> <i_m_Charged_4-aminopyridine>
0

> <i_m_Charged_4-methoxypyridine>
0

> <i_m_Neu_amines>
0

> <i_m_Catch_for_R-CN4>
0

> <i_m_CF3>
0

> <i_m_CCl3>
0

> <i_m_CBr3>
0

> <i_m_CI3>
0

> <i_m_t-Butyl>
0

> <i_m_#stars>
0

> <i_m_#amine>
0

> <i_m_#amidine>
2

> <i_m_#acid>
0

> <i_m_#amide>
0

> <i_m_#rotor>
3

> <i_m_#rctvFG>
0

> <i_m_CNS>
-2

> <r_m_MW>
191.235

> <r_m_dipole>
3.08

> <r_m_SASA>
423.883

> <r_m_FOSA>
73.407

> <r_m_FISA>
193.871

> <r_m_PISA>
156.606

> <r_m_WPSA>
0

> <r_m_volume>
685.856

> <r_m_donorHB>
6

> <r_m_accptHB>
3.5

> <r_m_dip^2/V>
0.013829

> <r_m_ACxDN^.5/SA>
0.020225

> <r_m_glob>
0.887308

> <r_m_QPpolrz>
20.863

> <r_m_QPlogPC16>
8.402

> <r_m_QPlogPoct>
17.587

> <r_m_QPlogPw>
14.697

> <r_m_QPlogPo/w>
0.005

> <r_m_QPlogS>
-1.541

> <r_m_CIlogS>
1.14

> <r_m_QPlogHERG>
-4.102

> <r_m_QPPCaco>
143.689

> <r_m_QPlogBB>
-1.259

> <r_m_QPPMDCK>
60.761

> <r_m_QPlogKp>
-8.378

> <r_m_IP(eV)>
8.092

> <r_m_EA(eV)>
-0.282

> <i_m_#metabol>
2

> <r_m_QPlogKhsa>
-0.686

> <i_m_HumanAbs>
3

> <r_m_QP%HumanAbs>
61.344

> <r_m_SAfluorine>
0

> <r_m_SAamideO>
0

> <r_m_PSA>
109.996

> <i_m_#NandO>
5

> <i_m_RuleOf5>
1

> <PharmFit>
0

> <RocsTanimoto>
0.687

> <GlideScore>
-7.829989

> <SumScoreRank>
506

> <SumRank>
420

> <ReciprocalRank>
922

$$$$
schrod_428758
  SciTegic08271218213D

 26 27  0  0  1  0            999 V2000
    0.1528    1.2317   -0.0653 C   0  0
    0.0049   -0.0985   -0.2197 N   0  0
    2.3492   -0.1796   -0.6493 N   0  0
    1.1322   -0.7754   -0.5145 C   0  0
    1.3698    1.8867   -0.1936 C   0  0
    2.5172    1.1632   -0.4965 C   0  0
    1.0615    3.2022    0.0403 N   0  0
   -0.2819    3.2814    0.2908 C   0  0
    1.0522   -2.1582   -0.6849 N   0  0
    3.7726    1.7146   -0.6452 N   0  0
    1.9630    4.3271    0.0323 C   0  0
    2.2131   -2.8774   -1.1777 C   0  0
   -0.2543   -2.7906   -0.7247 C   0  0
   -0.7817    4.2162    0.5071 H   0  0
    3.9152    2.7985   -0.5231 H   0  0
    4.6312    1.0705   -0.8859 H   0  0
    1.4034    5.2470    0.2573 H   0  0
    2.4303    4.4154   -0.9596 H   0  0
    2.7432    4.1771    0.7931 H   0  0
    1.9765   -3.9491   -1.2511 H   0  0
    3.0547   -2.7343   -0.4840 H   0  0
    2.4876   -2.4936   -2.1714 H   0  0
   -0.1327   -3.8750   -0.8639 H   0  0
   -0.8367   -2.3766   -1.5610 H   0  0
   -0.7832   -2.5993    0.2206 H   0  0
   -0.8614    2.1039    0.2342 N   0  0
  1  2  1  0
  1  5  2  0
  1 26  1  0
  2  4  2  0
  3  6  2  0
  3  4  1  0
  4  9  1  0
  5  6  1  0
  5  7  1  0
  6 10  1  0
  7 11  1  0
  7  8  1  0
  8 14  1  0
  8 26  2  0
  9 12  1  0
  9 13  1  0
 10 15  1  0
 10 16  1  0
 11 17  1  0
 11 18  1  0
 11 19  1  0
 12 20  1  0
 12 21  1  0
 12 22  1  0
 13 23  1  0
 13 24  1  0
 13 25  1  0
M  END
> <Name>
schrod_428758

> <s_m_entry_id>
201425

> <s_m_entry_name>
schrod_428758

> <r_epik_Ionization_Penalty>
0.4577

> <r_epik_Ionization_Penalty_Charging>
0

> <r_epik_Ionization_Penalty_Neutral>
0.4577

> <r_epik_State_Penalty>
0.4308

> <i_epik_Tot_Q>
0

> <i_m_Num_rings>
2

> <i_m_Num_heteroaromatic_rings>
2

> <i_m_Num_aromatic_rings>
2

> <i_m_Num_aliphatic_rings>
0

> <i_m_Num_rotatable_bonds>
2

> <i_m_Num_atoms>
26

> <i_m_Molecular_weight>
192

> <i_m_Num_chiral_centers>
0

> <i_m_Num_neutral_amines>
0

> <i_m_Num_amide_hydrogens>
0

> <i_m_Num_divalent_oxygen_atomsB>
0

> <i_m_Num_neutral_donor_groups>
2

> <i_m_Num_charged_donor_groups>
0

> <i_m_Num_neutral_acceptor_groups>
0

> <i_m_Num_charged_acceptor_groups>
0

> <i_m_Num_reactive_groups>
0

> <i_m_Num_acidic_hydrogens>
0

> <i_m_Num_donor_groups>
2

> <i_m_Num_acceptor_groups>
0

> <i_m_H>
12

> <i_m_B>
0

> <i_m_C>
8

> <i_m_N>
6

> <i_m_O>
0

> <i_m_F>
0

> <i_m_Si>
0

> <i_m_P>
0

> <i_m_S>
0

> <i_m_Cl>
0

> <i_m_Fe>
0

> <i_m_Br>
0

> <i_m_I>
0

> <i_m_Num_H-N>
2

> <i_m_Num_H-O>
0

> <i_m_Charged_amines>
0

> <i_m_Charged_imines>
0

> <i_m_Charged_amidine>
0

> <i_m_Charged_HN-imidazole>
0

> <i_m_Charged_imidazole>
0

> <i_m_Charged_pyridine>
0

> <i_m_Aliphatic_carbon>
3

> <i_m_Aromatic_carbon>
5

> <i_m_Num_amine/amide_Hydrogens>
2

> <i_m_Num_imine_Hydrogens>
0

> <i_m_Catch_for_uncharged_guanine_H>
0

> <i_m_Num_heteroarom_atoms>
4

> <i_m_Num_divalent_oxygen_atoms>
0

> <i_m_Num_heteroaromatic_n_w.outH>
3

> <i_m_Num_N=N=N-H>
0

> <i_m_Neutral_Sulfones>
0

> <i_m_Neutral_Sulfenes>
0

> <i_m_Neutral_Carbonyls>
0

> <i_m_Neutral_P=O-R3>
0

> <i_m_Neutral_P(=O)2-R2>
0

> <i_m_Num_imine_N_donors>
0

> <i_m_Num_imine_NH>
0

> <i_m_Carbonyls>
0

> <i_m_P=O>
0

> <i_m_S=O>
0

> <i_m_Nitro>
0

> <i_m_Ethers>
0

> <i_m_Charged_N-O>
0

> <i_m_Neutral_N-O>
0

> <i_m_aromatic_N-O>
0

> <i_m_Neutral_NR3-O>
0

> <i_m_Neutral_halo-phosphoric_acid>
0

> <i_m_Alcohols>
0

> <i_m_Thiols>
0

> <i_m_Amine/Amides>
2

> <i_m_Num_Amine/Amides_w.H>
0

> <i_m_N-Pyrrole_H>
0

> <i_m_O_in_=O_in_nitro>
0

> <i_m_N_in_R%N>
0

> <i_m_sulfonyl-halide>
0

> <i_m_acyl_halide>
0

> <i_m_alkyl_halide>
0

> <i_m_halopyrimidine>
0

> <i_m_anhydride>
0

> <i_m_1.2-dicarbonyl>
0

> <i_m_perhalo-ketone>
0

> <i_m_aliphatic_ketone>
0

> <i_m_epoxide>
0

> <i_m_aziridine>
0

> <i_m_aliphatic_ester>
0

> <i_m_aliphatic_thioester>
0

> <i_m_sulphonate_ester>
0

> <i_m_phosphonate_ester>
0

> <i_m_imine>
0

> <i_m_aldehyde>
0

> <i_m_michael_acceptor>
0

> <i_m_b-heterosubstituted_carbonyl>
0

> <i_m_R-O-O-R>
0

> <i_m_R-S-O-R>
0

> <i_m_R-N-N-R>
0

> <i_m_R-N-S-R>
0

> <i_m_R-S-S-R>
0

> <i_m_Guanidine>
0

> <i_m_Amidine>
0

> <i_m_Charged_-N-S(=O)(=O)->
0

> <i_m_Charged_carboxylic_acid>
0

> <i_m_Charged_phosphoric_acid>
0

> <i_m_Charged_halo-phosphoric_acid>
0

> <i_m_Charged_O-PO3>
0

> <i_m_Charged_C-PO3->
0

> <i_m_Charged_phosphorylamide>
0

> <i_m_Charged_phosphonic_acid>
0

> <i_m_Charged_phosphonamide>
0

> <i_m_Charged_sulfuric_acid>
0

> <i_m_Charged_sulfenic_acid>
0

> <i_m_Charged_sulfonic_acid>
0

> <i_m_Charged_hydroxamic_acid>
0

> <i_m_Charged_sulfonamide>
0

> <i_m_Charged_tetrazole>
0

> <i_m_Charged_alkylthiol>
0

> <i_m_Charged_2-nitrophenol>
0

> <i_m_Charged_4-nitrophenol>
0

> <i_m_Charged_3.5-nitrophenol>
0

> <i_m_Acidic_Hydrogens>
0

> <i_m_Charged_amidines>
0

> <i_m_Charged_guanidines>
0

> <i_m_Charged_enamines>
0

> <i_m_Charged_aniline>
0

> <i_m_Charged_dialkyl_aniline>
0

> <i_m_Charged_diaminobenzene>
0

> <i_m_Charged_2-aminopyridine>
0

> <i_m_Charged_4-aminopyridine>
0

> <i_m_Charged_4-methoxypyridine>
0

> <i_m_Neu_amines>
0

> <i_m_Catch_for_R-CN4>
0

> <i_m_CF3>
0

> <i_m_CCl3>
0

> <i_m_CBr3>
0

> <i_m_CI3>
0

> <i_m_t-Butyl>
0

> <i_m_#stars>
1

> <i_m_#amine>
0

> <i_m_#amidine>
0

> <i_m_#acid>
0

> <i_m_#amide>
0

> <i_m_#rotor>
2

> <i_m_#rctvFG>
0

> <i_m_CNS>
0

> <r_m_MW>
192.223

> <r_m_dipole>
4.931

> <r_m_SASA>
418.975

> <r_m_FOSA>
241.228

> <r_m_FISA>
98.327

> <r_m_PISA>
79.42

> <r_m_WPSA>
0

> <r_m_volume>
673.986

> <r_m_donorHB>
2

> <r_m_accptHB>
4.5

> <r_m_dip^2/V>
0.036078

> <r_m_ACxDN^.5/SA>
0.015189

> <r_m_glob>
0.887315

> <r_m_QPpolrz>
20.293

> <r_m_QPlogPC16>
6.151

> <r_m_QPlogPoct>
11.849

> <r_m_QPlogPw>
8.857

> <r_m_QPlogPo/w>
0.987

> <r_m_QPlogS>
-2.19

> <r_m_CIlogS>
-1.836

> <r_m_QPlogHERG>
-3.734

> <r_m_QPPCaco>
1157.347

> <r_m_QPlogBB>
-0.39

> <r_m_QPPMDCK>
579.358

> <r_m_QPlogKp>
-2.86

> <r_m_IP(eV)>
7.884

> <r_m_EA(eV)>
0.083

> <i_m_#metabol>
1

> <r_m_QPlogKhsa>
-0.425

> <i_m_HumanAbs>
3

> <r_m_QP%HumanAbs>
79.375

> <r_m_SAfluorine>
0

> <r_m_SAamideO>
0

> <r_m_PSA>
64.316

> <i_m_#NandO>
6

> <i_m_RuleOf5>
0

> <PharmFit>
1.20776

> <RocsTanimoto>
0.757

> <GlideScore>
-4.917387

> <SumScoreRank>
383

> <SumRank>
442

> <ReciprocalRank>
391

$$$$
schrod_774602
  SciTegic08271218213D

 34 35  0  0  1  0            999 V2000
   -0.0018    1.3775   -0.0171 N   0  0
    1.3786   -0.3644    0.0105 C   0  0
    0.0317    0.0011    0.0033 C   0  0
    2.1577    0.8398   -0.0060 C   0  0
    1.2662    1.8992   -0.0175 C   0  0
   -1.0191   -0.9344    0.0111 C   0  0
    1.7079   -1.7366    0.0300 C   0  0
   -0.6475   -2.2927    0.0298 C   0  0
    0.6900   -2.7003    0.0529 C   0  0
    3.6510    0.9317   -0.0045 C   0  0
    1.4978    3.3657   -0.0355 C   0  0
   -2.4753   -0.5725   -0.0075 C   0  0
    1.0352   -4.1603    0.0394 C   0  0
    4.2170    0.9048    1.4092 C   0  0
   -0.9675    1.9040   -0.0304 H   0  0
    2.7501   -2.0450    0.0280 H   0  0
   -1.4316   -3.0494    0.0271 H   0  0
    4.0712    0.0812   -0.5613 H   0  0
    3.9610    1.8724   -0.4831 H   0  0
    2.5794    3.5661   -0.0326 H   0  0
    1.0382    3.8204    0.8545 H   0  0
    1.0473    3.7969   -0.9417 H   0  0
    6.1066    0.9828    2.3693 H   0  0
   -3.0814   -1.4904    0.0037 H   0  0
   -2.6984    0.0032   -0.9179 H   0  0
   -2.7135    0.0350    0.8781 H   0  0
    0.1106   -4.7559    0.0611 H   0  0
    1.6469   -4.4006    0.9215 H   0  0
    1.6011   -4.3948   -0.8743 H   0  0
    3.8157    1.7545    1.9810 H   0  0
    3.9303   -0.0364    1.9011 H   0  0
    5.9819    1.9432    0.8565 H   0  0
    5.6961    1.0021    1.3490 N   0  3
    6.0964    0.1524    0.7765 H   0  0
  1  3  1  0
  1  5  1  0
  1 15  1  0
  2  3  2  0
  2  7  1  0
  2  4  1  0
  3  6  1  0
  4  5  2  0
  4 10  1  0
  5 11  1  0
  6  8  2  0
  6 12  1  0
  7  9  2  0
  7 16  1  0
  8  9  1  0
  8 17  1  0
  9 13  1  0
 10 14  1  0
 10 18  1  0
 10 19  1  0
 11 20  1  0
 11 21  1  0
 11 22  1  0
 12 24  1  0
 12 25  1  0
 12 26  1  0
 13 27  1  0
 13 28  1  0
 13 29  1  0
 14 30  1  0
 14 31  1  0
 14 33  1  0
 23 33  1  0
 32 33  1  0
 33 34  1  0
M  CHG  1  33   1
M  END
> <Name>
schrod_774602

> <s_m_entry_id>
201426

> <s_m_entry_name>
schrod_774602

> <r_epik_Ionization_Penalty>
0.0033

> <r_epik_Ionization_Penalty_Charging>
0.0033

> <r_epik_Ionization_Penalty_Neutral>
0

> <r_epik_State_Penalty>
0

> <i_epik_Tot_Q>
1

> <i_m_Num_rings>
2

> <i_m_Num_heteroaromatic_rings>
1

> <i_m_Num_aromatic_rings>
2

> <i_m_Num_aliphatic_rings>
0

> <i_m_Num_rotatable_bonds>
2

> <i_m_Num_atoms>
34

> <i_m_Molecular_weight>
203

> <i_m_Num_chiral_centers>
0

> <i_m_Num_neutral_amines>
0

> <i_m_Num_amide_hydrogens>
0

> <i_m_Num_divalent_oxygen_atomsB>
0

> <i_m_Num_neutral_donor_groups>
7

> <i_m_Num_charged_donor_groups>
3

> <i_m_Num_neutral_acceptor_groups>
0

> <i_m_Num_charged_acceptor_groups>
0

> <i_m_Num_reactive_groups>
0

> <i_m_Num_acidic_hydrogens>
0

> <i_m_Num_donor_groups>
4

> <i_m_Num_acceptor_groups>
0

> <i_m_H>
19

> <i_m_B>
0

> <i_m_C>
13

> <i_m_N>
2

> <i_m_O>
0

> <i_m_F>
0

> <i_m_Si>
0

> <i_m_P>
0

> <i_m_S>
0

> <i_m_Cl>
0

> <i_m_Fe>
0

> <i_m_Br>
0

> <i_m_I>
0

> <i_m_Num_H-N>
4

> <i_m_Num_H-O>
0

> <i_m_Charged_amines>
3

> <i_m_Charged_imines>
0

> <i_m_Charged_amidine>
0

> <i_m_Charged_HN-imidazole>
0

> <i_m_Charged_imidazole>
0

> <i_m_Charged_pyridine>
0

> <i_m_Aliphatic_carbon>
5

> <i_m_Aromatic_carbon>
8

> <i_m_Num_amine/amide_Hydrogens>
0

> <i_m_Num_imine_Hydrogens>
0

> <i_m_Catch_for_uncharged_guanine_H>
0

> <i_m_Num_heteroarom_atoms>
1

> <i_m_Num_divalent_oxygen_atoms>
0

> <i_m_Num_heteroaromatic_n_w.outH>
0

> <i_m_Num_N=N=N-H>
0

> <i_m_Neutral_Sulfones>
0

> <i_m_Neutral_Sulfenes>
0

> <i_m_Neutral_Carbonyls>
0

> <i_m_Neutral_P=O-R3>
0

> <i_m_Neutral_P(=O)2-R2>
0

> <i_m_Num_imine_N_donors>
0

> <i_m_Num_imine_NH>
0

> <i_m_Carbonyls>
0

> <i_m_P=O>
0

> <i_m_S=O>
0

> <i_m_Nitro>
0

> <i_m_Ethers>
0

> <i_m_Charged_N-O>
0

> <i_m_Neutral_N-O>
0

> <i_m_aromatic_N-O>
0

> <i_m_Neutral_NR3-O>
0

> <i_m_Neutral_halo-phosphoric_acid>
0

> <i_m_Alcohols>
0

> <i_m_Thiols>
0

> <i_m_Amine/Amides>
0

> <i_m_Num_Amine/Amides_w.H>
0

> <i_m_N-Pyrrole_H>
0

> <i_m_O_in_=O_in_nitro>
0

> <i_m_N_in_R%N>
0

> <i_m_sulfonyl-halide>
0

> <i_m_acyl_halide>
0

> <i_m_alkyl_halide>
0

> <i_m_halopyrimidine>
0

> <i_m_anhydride>
0

> <i_m_1.2-dicarbonyl>
0

> <i_m_perhalo-ketone>
0

> <i_m_aliphatic_ketone>
0

> <i_m_epoxide>
0

> <i_m_aziridine>
0

> <i_m_aliphatic_ester>
0

> <i_m_aliphatic_thioester>
0

> <i_m_sulphonate_ester>
0

> <i_m_phosphonate_ester>
0

> <i_m_imine>
0

> <i_m_aldehyde>
0

> <i_m_michael_acceptor>
0

> <i_m_b-heterosubstituted_carbonyl>
0

> <i_m_R-O-O-R>
0

> <i_m_R-S-O-R>
0

> <i_m_R-N-N-R>
0

> <i_m_R-N-S-R>
0

> <i_m_R-S-S-R>
0

> <i_m_Guanidine>
0

> <i_m_Amidine>
0

> <i_m_Charged_-N-S(=O)(=O)->
0

> <i_m_Charged_carboxylic_acid>
0

> <i_m_Charged_phosphoric_acid>
0

> <i_m_Charged_halo-phosphoric_acid>
0

> <i_m_Charged_O-PO3>
0

> <i_m_Charged_C-PO3->
0

> <i_m_Charged_phosphorylamide>
0

> <i_m_Charged_phosphonic_acid>
0

> <i_m_Charged_phosphonamide>
0

> <i_m_Charged_sulfuric_acid>
0

> <i_m_Charged_sulfenic_acid>
0

> <i_m_Charged_sulfonic_acid>
0

> <i_m_Charged_hydroxamic_acid>
0

> <i_m_Charged_sulfonamide>
0

> <i_m_Charged_tetrazole>
0

> <i_m_Charged_alkylthiol>
0

> <i_m_Charged_2-nitrophenol>
0

> <i_m_Charged_4-nitrophenol>
0

> <i_m_Charged_3.5-nitrophenol>
0

> <i_m_Acidic_Hydrogens>
0

> <i_m_Charged_amidines>
0

> <i_m_Charged_guanidines>
0

> <i_m_Charged_enamines>
0

> <i_m_Charged_aniline>
0

> <i_m_Charged_dialkyl_aniline>
0

> <i_m_Charged_diaminobenzene>
0

> <i_m_Charged_2-aminopyridine>
0

> <i_m_Charged_4-aminopyridine>
0

> <i_m_Charged_4-methoxypyridine>
0

> <i_m_Neu_amines>
0

> <i_m_Catch_for_R-CN4>
0

> <i_m_CF3>
0

> <i_m_CCl3>
0

> <i_m_CBr3>
0

> <i_m_CI3>
0

> <i_m_t-Butyl>
0

> <i_m_#stars>
1

> <i_m_#amine>
1

> <i_m_#amidine>
0

> <i_m_#acid>
0

> <i_m_#amide>
0

> <i_m_#rotor>
3

> <i_m_#rctvFG>
0

> <i_m_CNS>
1

> <r_m_MW>
202.299

> <r_m_dipole>
1.904

> <r_m_SASA>
469.881

> <r_m_FOSA>
320.362

> <r_m_FISA>
77.55

> <r_m_PISA>
71.97

> <r_m_WPSA>
0

> <r_m_volume>
780.28

> <r_m_donorHB>
3

> <r_m_accptHB>
1

> <r_m_dip^2/V>
0.004646

> <r_m_ACxDN^.5/SA>
0.003686

> <r_m_glob>
0.872323

> <r_m_QPpolrz>
23.834

> <r_m_QPlogPC16>
7.171

> <r_m_QPlogPoct>
12.05

> <r_m_QPlogPw>
6.584

> <r_m_QPlogPo/w>
2.183

> <r_m_QPlogS>
-2.054

> <r_m_CIlogS>
-1.595

> <r_m_QPlogHERG>
-4.667

> <r_m_QPPCaco>
454.356

> <r_m_QPlogBB>
0.102

> <r_m_QPPMDCK>
233.3

> <r_m_QPlogKp>
-4.47

> <r_m_IP(eV)>
7.977

> <r_m_EA(eV)>
-0.1

> <i_m_#metabol>
7

> <r_m_QPlogKhsa>
0.094

> <i_m_HumanAbs>
3

> <r_m_QP%HumanAbs>
83.892

> <r_m_SAfluorine>
0

> <r_m_SAamideO>
0

> <r_m_PSA>
39.711

> <i_m_#NandO>
2

> <i_m_RuleOf5>
0

> <PharmFit>
0

> <RocsTanimoto>
0.514

> <GlideScore>
-6.328038

> <SumScoreRank>
880

> <SumRank>
871

> <ReciprocalRank>
781

$$$$
schrod_11572
  SciTegic08271218213D

 28 29  0  0  1  0            999 V2000
   -0.0953    1.2734    0.2889 C   0  0
    2.0934    0.6614    0.0888 N   0  0
   -0.0554   -0.0825    0.0208 C   0  0
   -2.5351    3.8940    1.1356 N   0  0
    1.2767   -0.3923   -0.0723 N   0  0
    1.2629    1.6955    0.2760 C   0  0
   -1.4935    3.0905    1.1838 C   0  0
   -2.3031    4.8017    2.1399 C   0  0
   -1.1787    4.5793    2.8296 N   0  0
   -1.2426    1.9853    0.4398 N   0  0
   -0.6999    3.4848    2.2236 N   0  0
   -3.1869    5.7925    2.3455 N   0  0
   -1.1331   -1.0936   -0.1335 C   0  0
    1.8506   -1.6926   -0.3219 C   0  0
    1.8460    3.0561    0.3723 C   0  0
   -2.1544    1.6786   -0.0936 H   0  0
   -3.0138    6.5265    3.1463 H   0  0
   -4.0836    5.8697    1.7131 H   0  0
   -0.6863   -2.0763   -0.3450 H   0  0
   -1.7917   -0.8035   -0.9654 H   0  0
   -1.7191   -1.1496    0.7957 H   0  0
    1.0454   -2.4345   -0.4279 H   0  0
    2.5003   -1.9743    0.5198 H   0  0
    2.4435   -1.6601   -1.2478 H   0  0
    2.9430    2.9889    0.3266 H   0  0
    1.5462    3.5169    1.3251 H   0  0
    1.4812    3.6713   -0.4634 H   0  0
   -0.8981    5.2499    3.6551 H   0  0
  1  3  2  0
  1  6  1  0
  1 10  1  0
  2  6  2  0
  2  5  1  0
  3  5  1  0
  3 13  1  0
  4  7  1  0
  4  8  2  0
  5 14  1  0
  6 15  1  0
  7 10  1  0
  7 11  2  0
  8 12  1  0
  8  9  1  0
  9 11  1  0
  9 28  1  0
 10 16  1  0
 12 17  1  0
 12 18  1  0
 13 19  1  0
 13 20  1  0
 13 21  1  0
 14 22  1  0
 14 23  1  0
 14 24  1  0
 15 25  1  0
 15 26  1  0
 15 27  1  0
M  END
> <Name>
schrod_11572

> <s_m_entry_id>
201427

> <s_m_entry_name>
schrod_11572

> <r_epik_Ionization_Penalty>
0.0339

> <r_epik_Ionization_Penalty_Charging>
0

> <r_epik_Ionization_Penalty_Neutral>
0.0339

> <r_epik_State_Penalty>
0.2291

> <i_epik_Tot_Q>
0

> <i_m_Num_rings>
2

> <i_m_Num_heteroaromatic_rings>
2

> <i_m_Num_aromatic_rings>
2

> <i_m_Num_aliphatic_rings>
0

> <i_m_Num_rotatable_bonds>
3

> <i_m_Num_atoms>
28

> <i_m_Molecular_weight>
207

> <i_m_Num_chiral_centers>
0

> <i_m_Num_neutral_amines>
0

> <i_m_Num_amide_hydrogens>
0

> <i_m_Num_divalent_oxygen_atomsB>
0

> <i_m_Num_neutral_donor_groups>
5

> <i_m_Num_charged_donor_groups>
1

> <i_m_Num_neutral_acceptor_groups>
0

> <i_m_Num_charged_acceptor_groups>
0

> <i_m_Num_reactive_groups>
0

> <i_m_Num_acidic_hydrogens>
0

> <i_m_Num_donor_groups>
4

> <i_m_Num_acceptor_groups>
0

> <i_m_H>
13

> <i_m_B>
0

> <i_m_C>
8

> <i_m_N>
7

> <i_m_O>
0

> <i_m_F>
0

> <i_m_Si>
0

> <i_m_P>
0

> <i_m_S>
0

> <i_m_Cl>
0

> <i_m_Fe>
0

> <i_m_Br>
0

> <i_m_I>
0

> <i_m_Num_H-N>
4

> <i_m_Num_H-O>
0

> <i_m_Charged_amines>
0

> <i_m_Charged_imines>
0

> <i_m_Charged_amidine>
0

> <i_m_Charged_HN-imidazole>
1

> <i_m_Charged_imidazole>
0

> <i_m_Charged_pyridine>
0

> <i_m_Aliphatic_carbon>
3

> <i_m_Aromatic_carbon>
5

> <i_m_Num_amine/amide_Hydrogens>
3

> <i_m_Num_imine_Hydrogens>
0

> <i_m_Catch_for_uncharged_guanine_H>
0

> <i_m_Num_heteroarom_atoms>
5

> <i_m_Num_divalent_oxygen_atoms>
0

> <i_m_Num_heteroaromatic_n_w.outH>
3

> <i_m_Num_N=N=N-H>
0

> <i_m_Neutral_Sulfones>
0

> <i_m_Neutral_Sulfenes>
0

> <i_m_Neutral_Carbonyls>
0

> <i_m_Neutral_P=O-R3>
0

> <i_m_Neutral_P(=O)2-R2>
0

> <i_m_Num_imine_N_donors>
0

> <i_m_Num_imine_NH>
0

> <i_m_Carbonyls>
0

> <i_m_P=O>
0

> <i_m_S=O>
0

> <i_m_Nitro>
0

> <i_m_Ethers>
0

> <i_m_Charged_N-O>
0

> <i_m_Neutral_N-O>
0

> <i_m_aromatic_N-O>
0

> <i_m_Neutral_NR3-O>
0

> <i_m_Neutral_halo-phosphoric_acid>
0

> <i_m_Alcohols>
0

> <i_m_Thiols>
0

> <i_m_Amine/Amides>
2

> <i_m_Num_Amine/Amides_w.H>
1

> <i_m_N-Pyrrole_H>
0

> <i_m_O_in_=O_in_nitro>
0

> <i_m_N_in_R%N>
0

> <i_m_sulfonyl-halide>
0

> <i_m_acyl_halide>
0

> <i_m_alkyl_halide>
0

> <i_m_halopyrimidine>
0

> <i_m_anhydride>
0

> <i_m_1.2-dicarbonyl>
0

> <i_m_perhalo-ketone>
0

> <i_m_aliphatic_ketone>
0

> <i_m_epoxide>
0

> <i_m_aziridine>
0

> <i_m_aliphatic_ester>
0

> <i_m_aliphatic_thioester>
0

> <i_m_sulphonate_ester>
0

> <i_m_phosphonate_ester>
0

> <i_m_imine>
0

> <i_m_aldehyde>
0

> <i_m_michael_acceptor>
0

> <i_m_b-heterosubstituted_carbonyl>
0

> <i_m_R-O-O-R>
0

> <i_m_R-S-O-R>
0

> <i_m_R-N-N-R>
0

> <i_m_R-N-S-R>
0

> <i_m_R-S-S-R>
0

> <i_m_Guanidine>
0

> <i_m_Amidine>
0

> <i_m_Charged_-N-S(=O)(=O)->
0

> <i_m_Charged_carboxylic_acid>
0

> <i_m_Charged_phosphoric_acid>
0

> <i_m_Charged_halo-phosphoric_acid>
0

> <i_m_Charged_O-PO3>
0

> <i_m_Charged_C-PO3->
0

> <i_m_Charged_phosphorylamide>
0

> <i_m_Charged_phosphonic_acid>
0

> <i_m_Charged_phosphonamide>
0

> <i_m_Charged_sulfuric_acid>
0

> <i_m_Charged_sulfenic_acid>
0

> <i_m_Charged_sulfonic_acid>
0

> <i_m_Charged_hydroxamic_acid>
0

> <i_m_Charged_sulfonamide>
0

> <i_m_Charged_tetrazole>
0

> <i_m_Charged_alkylthiol>
0

> <i_m_Charged_2-nitrophenol>
0

> <i_m_Charged_4-nitrophenol>
0

> <i_m_Charged_3.5-nitrophenol>
0

> <i_m_Acidic_Hydrogens>
0

> <i_m_Charged_amidines>
0

> <i_m_Charged_guanidines>
0

> <i_m_Charged_enamines>
0

> <i_m_Charged_aniline>
0

> <i_m_Charged_dialkyl_aniline>
0

> <i_m_Charged_diaminobenzene>
0

> <i_m_Charged_2-aminopyridine>
0

> <i_m_Charged_4-aminopyridine>
0

> <i_m_Charged_4-methoxypyridine>
0

> <i_m_Neu_amines>
0

> <i_m_Catch_for_R-CN4>
0

> <i_m_CF3>
0

> <i_m_CCl3>
0

> <i_m_CBr3>
0

> <i_m_CI3>
0

> <i_m_t-Butyl>
0

> <i_m_#stars>
1

> <i_m_#amine>
0

> <i_m_#amidine>
0

> <i_m_#acid>
0

> <i_m_#amide>
0

> <i_m_#rotor>
3

> <i_m_#rctvFG>
0

> <i_m_CNS>
-2

> <r_m_MW>
207.238

> <r_m_dipole>
4.337

> <r_m_SASA>
439.579

> <r_m_FOSA>
232.55

> <r_m_FISA>
172.366

> <r_m_PISA>
34.662

> <r_m_WPSA>
0

> <r_m_volume>
709.216

> <r_m_donorHB>
4

> <r_m_accptHB>
4.5

> <r_m_dip^2/V>
0.026522

> <r_m_ACxDN^.5/SA>
0.020474

> <r_m_glob>
0.874945

> <r_m_QPpolrz>
20.634

> <r_m_QPlogPC16>
7.087

> <r_m_QPlogPoct>
14.98

> <r_m_QPlogPw>
11.814

> <r_m_QPlogPo/w>
0.287

> <r_m_QPlogS>
-2.143

> <r_m_CIlogS>
-1.815

> <r_m_QPlogHERG>
-3.721

> <r_m_QPPCaco>
229.8

> <r_m_QPlogBB>
-1.118

> <r_m_QPPMDCK>
100.936

> <r_m_QPlogKp>
-4.286

> <r_m_IP(eV)>
7.808

> <r_m_EA(eV)>
-0.177

> <i_m_#metabol>
3

> <r_m_QPlogKhsa>
-0.506

> <i_m_HumanAbs>
3

> <r_m_QP%HumanAbs>
58.724

> <r_m_SAfluorine>
0

> <r_m_SAamideO>
0

> <r_m_PSA>
95.349

> <i_m_#NandO>
7

> <i_m_RuleOf5>
0

> <PharmFit>
2.32805

> <RocsTanimoto>
0.815

> <GlideScore>
-4.379071

> <SumScoreRank>
64

> <SumRank>
242

> <ReciprocalRank>
17

$$$$
schrod_126150
  SciTegic08271218213D

 31 32  0  0  1  0            999 V2000
    0.0758    1.3745   -0.0599 C   0  0
   -0.0102    0.0340   -0.0262 N   0  0
    1.2506    2.0283   -0.0513 N   0  0
    2.3518   -0.0617    0.0306 N   0  0
    2.3627    1.2788   -0.0053 C   0  0
    1.1454   -0.6476    0.0185 C   0  0
   -1.1167    2.0745   -0.1043 N   0  0
    1.0887   -2.0276    0.0541 N   0  0
    3.5846    1.9237    0.0058 N   0  0
   -1.1860    3.5247   -0.0537 C   0  0
   -2.4861    3.9833   -0.7306 C   0  0
   -1.1383    4.0021    1.4033 C   0  0
   -1.3253    5.5140    1.5064 C   0  0
   -2.6704    5.4953   -0.6292 C   0  0
   -2.6079    5.9719    0.8187 C   0  0
   -2.0403    1.4821   -0.1815 H   0  0
    2.0177   -2.6155    0.0911 H   0  0
    0.1146   -2.5384    0.0454 H   0  0
    4.5151    1.3383    0.0432 H   0  0
    3.6268    3.0225   -0.0227 H   0  0
   -0.3079    3.9064   -0.5952 H   0  0
   -2.4623    3.7074   -1.7952 H   0  0
   -3.3442    3.4959   -0.2447 H   0  0
   -1.9405    3.5134    1.9757 H   0  0
   -0.1639    3.7423    1.8426 H   0  0
   -1.3773    5.8056    2.5658 H   0  0
   -0.4753    6.0221    1.0276 H   0  0
   -1.8745    6.0005   -1.1960 H   0  0
   -3.6500    5.7740   -1.0448 H   0  0
   -3.4773    5.5649    1.3558 H   0  0
   -2.6549    7.0709    0.8246 H   0  0
  1  2  2  0
  1  3  1  0
  1  7  1  0
  2  6  1  0
  3  5  2  0
  4  5  1  0
  4  6  2  0
  5  9  1  0
  6  8  1  0
  7 10  1  0
  7 16  1  0
  8 17  1  0
  8 18  1  0
  9 19  1  0
  9 20  1  0
 10 11  1  0
 10 12  1  0
 10 21  1  0
 11 14  1  0
 11 22  1  0
 11 23  1  0
 12 13  1  0
 12 24  1  0
 12 25  1  0
 13 15  1  0
 13 26  1  0
 13 27  1  0
 14 15  1  0
 14 28  1  0
 14 29  1  0
 15 30  1  0
 15 31  1  0
M  END
> <Name>
schrod_126150

> <s_m_entry_id>
201428

> <s_m_entry_name>
schrod_126150

> <r_epik_Ionization_Penalty>
0.0433

> <r_epik_Ionization_Penalty_Charging>
0

> <r_epik_Ionization_Penalty_Neutral>
0.0433

> <r_epik_State_Penalty>
0.0344

> <i_epik_Tot_Q>
0

> <i_m_Num_rings>
2

> <i_m_Num_heteroaromatic_rings>
1

> <i_m_Num_aromatic_rings>
1

> <i_m_Num_aliphatic_rings>
1

> <i_m_Num_rotatable_bonds>
4

> <i_m_Num_atoms>
31

> <i_m_Molecular_weight>
208

> <i_m_Num_chiral_centers>
0

> <i_m_Num_neutral_amines>
0

> <i_m_Num_amide_hydrogens>
0

> <i_m_Num_divalent_oxygen_atomsB>
0

> <i_m_Num_neutral_donor_groups>
5

> <i_m_Num_charged_donor_groups>
0

> <i_m_Num_neutral_acceptor_groups>
0

> <i_m_Num_charged_acceptor_groups>
0

> <i_m_Num_reactive_groups>
0

> <i_m_Num_acidic_hydrogens>
0

> <i_m_Num_donor_groups>
5

> <i_m_Num_acceptor_groups>
0

> <i_m_H>
16

> <i_m_B>
0

> <i_m_C>
9

> <i_m_N>
6

> <i_m_O>
0

> <i_m_F>
0

> <i_m_Si>
0

> <i_m_P>
0

> <i_m_S>
0

> <i_m_Cl>
0

> <i_m_Fe>
0

> <i_m_Br>
0

> <i_m_I>
0

> <i_m_Num_H-N>
5

> <i_m_Num_H-O>
0

> <i_m_Charged_amines>
0

> <i_m_Charged_imines>
0

> <i_m_Charged_amidine>
0

> <i_m_Charged_HN-imidazole>
0

> <i_m_Charged_imidazole>
0

> <i_m_Charged_pyridine>
0

> <i_m_Aliphatic_carbon>
6

> <i_m_Aromatic_carbon>
3

> <i_m_Num_amine/amide_Hydrogens>
5

> <i_m_Num_imine_Hydrogens>
0

> <i_m_Catch_for_uncharged_guanine_H>
0

> <i_m_Num_heteroarom_atoms>
3

> <i_m_Num_divalent_oxygen_atoms>
0

> <i_m_Num_heteroaromatic_n_w.outH>
3

> <i_m_Num_N=N=N-H>
0

> <i_m_Neutral_Sulfones>
0

> <i_m_Neutral_Sulfenes>
0

> <i_m_Neutral_Carbonyls>
0

> <i_m_Neutral_P=O-R3>
0

> <i_m_Neutral_P(=O)2-R2>
0

> <i_m_Num_imine_N_donors>
0

> <i_m_Num_imine_NH>
0

> <i_m_Carbonyls>
0

> <i_m_P=O>
0

> <i_m_S=O>
0

> <i_m_Nitro>
0

> <i_m_Ethers>
0

> <i_m_Charged_N-O>
0

> <i_m_Neutral_N-O>
0

> <i_m_aromatic_N-O>
0

> <i_m_Neutral_NR3-O>
0

> <i_m_Neutral_halo-phosphoric_acid>
0

> <i_m_Alcohols>
0

> <i_m_Thiols>
0

> <i_m_Amine/Amides>
3

> <i_m_Num_Amine/Amides_w.H>
1

> <i_m_N-Pyrrole_H>
0

> <i_m_O_in_=O_in_nitro>
0

> <i_m_N_in_R%N>
0

> <i_m_sulfonyl-halide>
0

> <i_m_acyl_halide>
0

> <i_m_alkyl_halide>
0

> <i_m_halopyrimidine>
0

> <i_m_anhydride>
0

> <i_m_1.2-dicarbonyl>
0

> <i_m_perhalo-ketone>
0

> <i_m_aliphatic_ketone>
0

> <i_m_epoxide>
0

> <i_m_aziridine>
0

> <i_m_aliphatic_ester>
0

> <i_m_aliphatic_thioester>
0

> <i_m_sulphonate_ester>
0

> <i_m_phosphonate_ester>
0

> <i_m_imine>
0

> <i_m_aldehyde>
0

> <i_m_michael_acceptor>
0

> <i_m_b-heterosubstituted_carbonyl>
0

> <i_m_R-O-O-R>
0

> <i_m_R-S-O-R>
0

> <i_m_R-N-N-R>
0

> <i_m_R-N-S-R>
0

> <i_m_R-S-S-R>
0

> <i_m_Guanidine>
0

> <i_m_Amidine>
0

> <i_m_Charged_-N-S(=O)(=O)->
0

> <i_m_Charged_carboxylic_acid>
0

> <i_m_Charged_phosphoric_acid>
0

> <i_m_Charged_halo-phosphoric_acid>
0

> <i_m_Charged_O-PO3>
0

> <i_m_Charged_C-PO3->
0

> <i_m_Charged_phosphorylamide>
0

> <i_m_Charged_phosphonic_acid>
0

> <i_m_Charged_phosphonamide>
0

> <i_m_Charged_sulfuric_acid>
0

> <i_m_Charged_sulfenic_acid>
0

> <i_m_Charged_sulfonic_acid>
0

> <i_m_Charged_hydroxamic_acid>
0

> <i_m_Charged_sulfonamide>
0

> <i_m_Charged_tetrazole>
0

> <i_m_Charged_alkylthiol>
0

> <i_m_Charged_2-nitrophenol>
0

> <i_m_Charged_4-nitrophenol>
0

> <i_m_Charged_3.5-nitrophenol>
0

> <i_m_Acidic_Hydrogens>
0

> <i_m_Charged_amidines>
0

> <i_m_Charged_guanidines>
0

> <i_m_Charged_enamines>
0

> <i_m_Charged_aniline>
0

> <i_m_Charged_dialkyl_aniline>
0

> <i_m_Charged_diaminobenzene>
0

> <i_m_Charged_2-aminopyridine>
0

> <i_m_Charged_4-aminopyridine>
0

> <i_m_Charged_4-methoxypyridine>
0

> <i_m_Neu_amines>
0

> <i_m_Catch_for_R-CN4>
0

> <i_m_CF3>
0

> <i_m_CCl3>
0

> <i_m_CBr3>
0

> <i_m_CI3>
0

> <i_m_t-Butyl>
0

> <i_m_#stars>
2

> <i_m_#amine>
0

> <i_m_#amidine>
0

> <i_m_#acid>
0

> <i_m_#amide>
0

> <i_m_#rotor>
4

> <i_m_#rctvFG>
0

> <i_m_CNS>
-2

> <r_m_MW>
208.266

> <r_m_dipole>
0.85

> <r_m_SASA>
449.91

> <r_m_FOSA>
232.553

> <r_m_FISA>
187.097

> <r_m_PISA>
30.26

> <r_m_WPSA>
0

> <r_m_volume>
729.422

> <r_m_donorHB>
5

> <r_m_accptHB>
4.5

> <r_m_dip^2/V>
0.000991

> <r_m_ACxDN^.5/SA>
0.022365

> <r_m_glob>
0.871014

> <r_m_QPpolrz>
20.758

> <r_m_QPlogPC16>
7.57

> <r_m_QPlogPoct>
16.153

> <r_m_QPlogPw>
13.154

> <r_m_QPlogPo/w>
0.096

> <r_m_QPlogS>
-1.963

> <r_m_CIlogS>
-1.636

> <r_m_QPlogHERG>
-3.763

> <r_m_QPPCaco>
166.593

> <r_m_QPlogBB>
-1.322

> <r_m_QPPMDCK>
71.294

> <r_m_QPlogKp>
-4.477

> <r_m_IP(eV)>
8.709

> <r_m_EA(eV)>
-0.635

> <i_m_#metabol>
0

> <r_m_QPlogKhsa>
-0.592

> <i_m_HumanAbs>
3

> <r_m_QP%HumanAbs>
54.902

> <r_m_SAfluorine>
0

> <r_m_SAamideO>
0

> <r_m_PSA>
98.071

> <i_m_#NandO>
6

> <i_m_RuleOf5>
0

> <PharmFit>
1.70259

> <RocsTanimoto>
0.838

> <GlideScore>
-4.996452

> <SumScoreRank>
155

> <SumRank>
209

> <ReciprocalRank>
90

$$$$
schrod_820706
  SciTegic08271218213D

 28 30  0  0  1  0            999 V2000
   -0.0339    1.3352   -0.1806 N   0  3
    0.0003   -0.0111   -0.1539 C   0  0
    1.1141    2.0391   -0.1540 C   0  0
    1.2094   -0.7218   -0.0970 C   0  0
    2.3684    1.4115   -0.0972 C   0  0
   -1.1880   -0.7381   -0.1819 C   0  0
    1.0775    3.4317   -0.1823 C   0  0
    2.3988    0.0135   -0.0689 C   0  0
    1.2051   -2.1252   -0.0679 C   0  0
    3.5435    2.1788   -0.0683 C   0  0
    2.2413    4.2137   -0.1618 C   0  0
   -1.2107   -2.1401   -0.1612 C   0  0
    3.4768    3.5705   -0.0976 C   0  0
    0.0012   -2.8266   -0.0970 C   0  0
   -2.1312   -0.1942   -0.2226 H   0  0
    0.1079    3.9270   -0.2230 H   0  0
    3.3548   -0.5059   -0.0241 H   0  0
    2.1385   -2.6817   -0.0208 H   0  0
    4.5183    1.6985   -0.0212 H   0  0
    3.0831    6.2006   -0.1578 H   0  0
   -2.4196   -3.9276   -0.1569 H   0  0
    4.3982    4.1468   -0.0708 H   0  0
    0.0191   -3.9133   -0.0701 H   0  0
    2.1632    5.5976   -0.1741 N   0  0
    1.1813    6.0929   -0.2002 H   0  0
   -2.4143   -2.8277   -0.1734 N   0  0
   -3.3641   -2.2735   -0.1996 H   0  0
   -0.9996    1.8601   -0.2241 H   0  0
  1  2  1  0
  1  3  2  0
  1 28  1  0
  2  4  2  0
  2  6  1  0
  3  5  1  0
  3  7  1  0
  4  9  1  0
  4  8  1  0
  5  8  2  0
  5 10  1  0
  6 12  2  0
  6 15  1  0
  7 11  2  0
  7 16  1  0
  8 17  1  0
  9 14  2  0
  9 18  1  0
 10 13  2  0
 10 19  1  0
 11 13  1  0
 11 24  1  0
 12 14  1  0
 12 26  1  0
 13 22  1  0
 14 23  1  0
 20 24  1  0
 21 26  1  0
 24 25  1  0
 26 27  1  0
M  CHG  1   1   1
M  END
> <Name>
schrod_820706

> <s_m_entry_id>
201429

> <s_m_entry_name>
schrod_820706

> <r_epik_Ionization_Penalty>
0.0158

> <r_epik_Ionization_Penalty_Charging>
0.0158

> <r_epik_Ionization_Penalty_Neutral>
0

> <r_epik_State_Penalty>
0.0158

> <i_epik_Tot_Q>
1

> <i_m_Num_rings>
3

> <i_m_Num_heteroaromatic_rings>
1

> <i_m_Num_aromatic_rings>
3

> <i_m_Num_aliphatic_rings>
0

> <i_m_Num_rotatable_bonds>
2

> <i_m_Num_atoms>
27

> <i_m_Molecular_weight>
209

> <i_m_Num_chiral_centers>
0

> <i_m_Num_neutral_amines>
0

> <i_m_Num_amide_hydrogens>
0

> <i_m_Num_divalent_oxygen_atomsB>
0

> <i_m_Num_neutral_donor_groups>
4

> <i_m_Num_charged_donor_groups>
0

> <i_m_Num_neutral_acceptor_groups>
0

> <i_m_Num_charged_acceptor_groups>
0

> <i_m_Num_reactive_groups>
0

> <i_m_Num_acidic_hydrogens>
0

> <i_m_Num_donor_groups>
4

> <i_m_Num_acceptor_groups>
0

> <i_m_H>
11

> <i_m_B>
0

> <i_m_C>
13

> <i_m_N>
3

> <i_m_O>
0

> <i_m_F>
0

> <i_m_Si>
0

> <i_m_P>
0

> <i_m_S>
0

> <i_m_Cl>
0

> <i_m_Fe>
0

> <i_m_Br>
0

> <i_m_I>
0

> <i_m_Num_H-N>
4

> <i_m_Num_H-O>
0

> <i_m_Charged_amines>
0

> <i_m_Charged_imines>
0

> <i_m_Charged_amidine>
0

> <i_m_Charged_HN-imidazole>
0

> <i_m_Charged_imidazole>
0

> <i_m_Charged_pyridine>
0

> <i_m_Aliphatic_carbon>
0

> <i_m_Aromatic_carbon>
13

> <i_m_Num_amine/amide_Hydrogens>
4

> <i_m_Num_imine_Hydrogens>
0

> <i_m_Catch_for_uncharged_guanine_H>
0

> <i_m_Num_heteroarom_atoms>
1

> <i_m_Num_divalent_oxygen_atoms>
0

> <i_m_Num_heteroaromatic_n_w.outH>
1

> <i_m_Num_N=N=N-H>
0

> <i_m_Neutral_Sulfones>
0

> <i_m_Neutral_Sulfenes>
0

> <i_m_Neutral_Carbonyls>
0

> <i_m_Neutral_P=O-R3>
0

> <i_m_Neutral_P(=O)2-R2>
0

> <i_m_Num_imine_N_donors>
0

> <i_m_Num_imine_NH>
0

> <i_m_Carbonyls>
0

> <i_m_P=O>
0

> <i_m_S=O>
0

> <i_m_Nitro>
0

> <i_m_Ethers>
0

> <i_m_Charged_N-O>
0

> <i_m_Neutral_N-O>
0

> <i_m_aromatic_N-O>
0

> <i_m_Neutral_NR3-O>
0

> <i_m_Neutral_halo-phosphoric_acid>
0

> <i_m_Alcohols>
0

> <i_m_Thiols>
0

> <i_m_Amine/Amides>
2

> <i_m_Num_Amine/Amides_w.H>
0

> <i_m_N-Pyrrole_H>
0

> <i_m_O_in_=O_in_nitro>
0

> <i_m_N_in_R%N>
0

> <i_m_sulfonyl-halide>
0

> <i_m_acyl_halide>
0

> <i_m_alkyl_halide>
0

> <i_m_halopyrimidine>
0

> <i_m_anhydride>
0

> <i_m_1.2-dicarbonyl>
0

> <i_m_perhalo-ketone>
0

> <i_m_aliphatic_ketone>
0

> <i_m_epoxide>
0

> <i_m_aziridine>
0

> <i_m_aliphatic_ester>
0

> <i_m_aliphatic_thioester>
0

> <i_m_sulphonate_ester>
0

> <i_m_phosphonate_ester>
0

> <i_m_imine>
0

> <i_m_aldehyde>
0

> <i_m_michael_acceptor>
0

> <i_m_b-heterosubstituted_carbonyl>
0

> <i_m_R-O-O-R>
0

> <i_m_R-S-O-R>
0

> <i_m_R-N-N-R>
0

> <i_m_R-N-S-R>
0

> <i_m_R-S-S-R>
0

> <i_m_Guanidine>
0

> <i_m_Amidine>
0

> <i_m_Charged_-N-S(=O)(=O)->
0

> <i_m_Charged_carboxylic_acid>
0

> <i_m_Charged_phosphoric_acid>
0

> <i_m_Charged_halo-phosphoric_acid>
0

> <i_m_Charged_O-PO3>
0

> <i_m_Charged_C-PO3->
0

> <i_m_Charged_phosphorylamide>
0

> <i_m_Charged_phosphonic_acid>
0

> <i_m_Charged_phosphonamide>
0

> <i_m_Charged_sulfuric_acid>
0

> <i_m_Charged_sulfenic_acid>
0

> <i_m_Charged_sulfonic_acid>
0

> <i_m_Charged_hydroxamic_acid>
0

> <i_m_Charged_sulfonamide>
0

> <i_m_Charged_tetrazole>
0

> <i_m_Charged_alkylthiol>
0

> <i_m_Charged_2-nitrophenol>
0

> <i_m_Charged_4-nitrophenol>
0

> <i_m_Charged_3.5-nitrophenol>
0

> <i_m_Acidic_Hydrogens>
0

> <i_m_Charged_amidines>
0

> <i_m_Charged_guanidines>
0

> <i_m_Charged_enamines>
0

> <i_m_Charged_aniline>
0

> <i_m_Charged_dialkyl_aniline>
0

> <i_m_Charged_diaminobenzene>
0

> <i_m_Charged_2-aminopyridine>
0

> <i_m_Charged_4-aminopyridine>
0

> <i_m_Charged_4-methoxypyridine>
0

> <i_m_Neu_amines>
0

> <i_m_Catch_for_R-CN4>
0

> <i_m_CF3>
0

> <i_m_CCl3>
0

> <i_m_CBr3>
0

> <i_m_CI3>
0

> <i_m_t-Butyl>
0

> <i_m_#stars>
2

> <i_m_#amine>
0

> <i_m_#amidine>
0

> <i_m_#acid>
0

> <i_m_#amide>
0

> <i_m_#rotor>
2

> <i_m_#rctvFG>
0

> <i_m_CNS>
-1

> <r_m_MW>
209.25

> <r_m_dipole>
0.434

> <r_m_SASA>
432.713

> <r_m_FOSA>
0

> <r_m_FISA>
138.679

> <r_m_PISA>
294.034

> <r_m_WPSA>
0

> <r_m_volume>
703.826

> <r_m_donorHB>
3

> <r_m_accptHB>
3

> <r_m_dip^2/V>
0.000268

> <r_m_ACxDN^.5/SA>
0.012008

> <r_m_glob>
0.884317

> <r_m_QPpolrz>
23.537

> <r_m_QPlogPC16>
8.464

> <r_m_QPlogPoct>
13.682

> <r_m_QPlogPw>
10.611

> <r_m_QPlogPo/w>
1.443

> <r_m_QPlogS>
-2.516

> <r_m_CIlogS>
-2.433

> <r_m_QPlogHERG>
-4.806

> <r_m_QPPCaco>
479.52

> <r_m_QPlogBB>
-0.739

> <r_m_QPPMDCK>
223.532

> <r_m_QPlogKp>
-2.848

> <r_m_IP(eV)>
7.586

> <r_m_EA(eV)>
1.055

> <i_m_#metabol>
3

> <r_m_QPlogKhsa>
-0.26

> <i_m_HumanAbs>
3

> <r_m_QP%HumanAbs>
83.385

> <r_m_SAfluorine>
0

> <r_m_SAamideO>
0

> <r_m_PSA>
64.298

> <i_m_#NandO>
3

> <i_m_RuleOf5>
0

> <PharmFit>
1.39491

> <RocsTanimoto>
0.74

> <GlideScore>
-5.606239

> <SumScoreRank>
278

> <SumRank>
311

> <ReciprocalRank>
321

$$$$
schrod_392112
  SciTegic08271218213D

 25 27  0  0  1  0            999 V2000
   -0.0188    1.4738    0.5312 C   0  0
    0.0445    0.2440   -0.1123 C   0  0
    1.2396    1.9977    0.7118 N   0  0
   -1.2713    1.9911    0.8960 C   0  0
    1.3835    0.0347   -0.3152 N   0  0
   -1.0827   -0.5179   -0.4262 C   0  0
    2.0685    1.1167    0.1868 C   0  0
   -2.4187    1.2457    0.5917 C   0  0
   -2.3345    0.0126   -0.0722 C   0  0
    3.5553    1.2112    0.1361 C   0  0
   -3.5831   -0.7728   -0.3530 C   0  0
    4.0819    1.3200   -1.2435 C   0  0
    4.3999    0.2456   -1.9964 N   0  0
    4.7705    2.1360   -3.0850 N   0  0
    4.8308    0.7851   -3.1635 N   0  0
   -1.3524    2.9460    1.4047 H   0  0
    1.7276   -0.8860   -0.8090 H   0  0
   -0.9916   -1.4775   -0.9242 H   0  0
   -3.3899    1.6425    0.8800 H   0  0
    3.8852    2.1021    0.6906 H   0  0
    3.9956    0.3120    0.5916 H   0  0
   -4.4594   -0.2034   -0.0097 H   0  0
   -3.5390   -1.7343    0.1795 H   0  0
   -3.6656   -0.9560   -1.4345 H   0  0
    4.2981    2.4972   -1.8659 N   0  5
  1  2  2  0
  1  3  1  0
  1  4  1  0
  2  5  1  0
  2  6  1  0
  3  7  2  0
  4  8  2  0
  4 16  1  0
  5  7  1  0
  5 17  1  0
  6  9  2  0
  6 18  1  0
  7 10  1  0
  8  9  1  0
  8 19  1  0
  9 11  1  0
 10 12  1  0
 10 20  1  0
 10 21  1  0
 11 22  1  0
 11 23  1  0
 11 24  1  0
 12 13  2  0
 12 25  1  0
 13 15  1  0
 14 15  2  0
 14 25  1  0
M  CHG  1  25  -1
M  END
> <Name>
schrod_392112

> <s_m_entry_id>
201430

> <s_m_entry_name>
schrod_392112

> <r_epik_Ionization_Penalty>
0.1507

> <r_epik_Ionization_Penalty_Charging>
0.0011

> <r_epik_Ionization_Penalty_Neutral>
0.1497

> <r_epik_State_Penalty>
0.4234

> <i_epik_Tot_Q>
-1

> <i_m_Num_rings>
3

> <i_m_Num_heteroaromatic_rings>
2

> <i_m_Num_aromatic_rings>
3

> <i_m_Num_aliphatic_rings>
0

> <i_m_Num_rotatable_bonds>
2

> <i_m_Num_atoms>
25

> <i_m_Molecular_weight>
213

> <i_m_Num_chiral_centers>
0

> <i_m_Num_neutral_amines>
0

> <i_m_Num_amide_hydrogens>
0

> <i_m_Num_divalent_oxygen_atomsB>
0

> <i_m_Num_neutral_donor_groups>
1

> <i_m_Num_charged_donor_groups>
0

> <i_m_Num_neutral_acceptor_groups>
0

> <i_m_Num_charged_acceptor_groups>
0

> <i_m_Num_reactive_groups>
0

> <i_m_Num_acidic_hydrogens>
0

> <i_m_Num_donor_groups>
1

> <i_m_Num_acceptor_groups>
0

> <i_m_H>
9

> <i_m_B>
0

> <i_m_C>
10

> <i_m_N>
6

> <i_m_O>
0

> <i_m_F>
0

> <i_m_Si>
0

> <i_m_P>
0

> <i_m_S>
0

> <i_m_Cl>
0

> <i_m_Fe>
0

> <i_m_Br>
0

> <i_m_I>
0

> <i_m_Num_H-N>
1

> <i_m_Num_H-O>
0

> <i_m_Charged_amines>
0

> <i_m_Charged_imines>
0

> <i_m_Charged_amidine>
0

> <i_m_Charged_HN-imidazole>
0

> <i_m_Charged_imidazole>
0

> <i_m_Charged_pyridine>
0

> <i_m_Aliphatic_carbon>
2

> <i_m_Aromatic_carbon>
8

> <i_m_Num_amine/amide_Hydrogens>
0

> <i_m_Num_imine_Hydrogens>
0

> <i_m_Catch_for_uncharged_guanine_H>
0

> <i_m_Num_heteroarom_atoms>
6

> <i_m_Num_divalent_oxygen_atoms>
0

> <i_m_Num_heteroaromatic_n_w.outH>
5

> <i_m_Num_N=N=N-H>
0

> <i_m_Neutral_Sulfones>
0

> <i_m_Neutral_Sulfenes>
0

> <i_m_Neutral_Carbonyls>
0

> <i_m_Neutral_P=O-R3>
0

> <i_m_Neutral_P(=O)2-R2>
0

> <i_m_Num_imine_N_donors>
0

> <i_m_Num_imine_NH>
0

> <i_m_Carbonyls>
0

> <i_m_P=O>
0

> <i_m_S=O>
0

> <i_m_Nitro>
0

> <i_m_Ethers>
0

> <i_m_Charged_N-O>
0

> <i_m_Neutral_N-O>
0

> <i_m_aromatic_N-O>
0

> <i_m_Neutral_NR3-O>
0

> <i_m_Neutral_halo-phosphoric_acid>
0

> <i_m_Alcohols>
0

> <i_m_Thiols>
0

> <i_m_Amine/Amides>
0

> <i_m_Num_Amine/Amides_w.H>
0

> <i_m_N-Pyrrole_H>
0

> <i_m_O_in_=O_in_nitro>
0

> <i_m_N_in_R%N>
0

> <i_m_sulfonyl-halide>
0

> <i_m_acyl_halide>
0

> <i_m_alkyl_halide>
0

> <i_m_halopyrimidine>
0

> <i_m_anhydride>
0

> <i_m_1.2-dicarbonyl>
0

> <i_m_perhalo-ketone>
0

> <i_m_aliphatic_ketone>
0

> <i_m_epoxide>
0

> <i_m_aziridine>
0

> <i_m_aliphatic_ester>
0

> <i_m_aliphatic_thioester>
0

> <i_m_sulphonate_ester>
0

> <i_m_phosphonate_ester>
0

> <i_m_imine>
0

> <i_m_aldehyde>
0

> <i_m_michael_acceptor>
0

> <i_m_b-heterosubstituted_carbonyl>
0

> <i_m_R-O-O-R>
0

> <i_m_R-S-O-R>
0

> <i_m_R-N-N-R>
0

> <i_m_R-N-S-R>
0

> <i_m_R-S-S-R>
0

> <i_m_Guanidine>
0

> <i_m_Amidine>
0

> <i_m_Charged_-N-S(=O)(=O)->
0

> <i_m_Charged_carboxylic_acid>
0

> <i_m_Charged_phosphoric_acid>
0

> <i_m_Charged_halo-phosphoric_acid>
0

> <i_m_Charged_O-PO3>
0

> <i_m_Charged_C-PO3->
0

> <i_m_Charged_phosphorylamide>
0

> <i_m_Charged_phosphonic_acid>
0

> <i_m_Charged_phosphonamide>
0

> <i_m_Charged_sulfuric_acid>
0

> <i_m_Charged_sulfenic_acid>
0

> <i_m_Charged_sulfonic_acid>
0

> <i_m_Charged_hydroxamic_acid>
0

> <i_m_Charged_sulfonamide>
0

> <i_m_Charged_tetrazole>
0

> <i_m_Charged_alkylthiol>
0

> <i_m_Charged_2-nitrophenol>
0

> <i_m_Charged_4-nitrophenol>
0

> <i_m_Charged_3.5-nitrophenol>
0

> <i_m_Acidic_Hydrogens>
0

> <i_m_Charged_amidines>
0

> <i_m_Charged_guanidines>
0

> <i_m_Charged_enamines>
0

> <i_m_Charged_aniline>
0

> <i_m_Charged_dialkyl_aniline>
0

> <i_m_Charged_diaminobenzene>
0

> <i_m_Charged_2-aminopyridine>
0

> <i_m_Charged_4-aminopyridine>
0

> <i_m_Charged_4-methoxypyridine>
0

> <i_m_Neu_amines>
0

> <i_m_Catch_for_R-CN4>
0

> <i_m_CF3>
0

> <i_m_CCl3>
0

> <i_m_CBr3>
0

> <i_m_CI3>
0

> <i_m_t-Butyl>
0

> <i_m_#stars>
0

> <i_m_#amine>
0

> <i_m_#amidine>
0

> <i_m_#acid>
0

> <i_m_#amide>
0

> <i_m_#rotor>
2

> <i_m_#rctvFG>
0

> <i_m_CNS>
-2

> <r_m_MW>
214.229

> <r_m_dipole>
2.979

> <r_m_SASA>
441.466

> <r_m_FOSA>
135.203

> <r_m_FISA>
170.118

> <r_m_PISA>
136.145

> <r_m_WPSA>
0

> <r_m_volume>
720.21

> <r_m_donorHB>
2

> <r_m_accptHB>
4.5

> <r_m_dip^2/V>
0.012319

> <r_m_ACxDN^.5/SA>
0.014415

> <r_m_glob>
0.880185

> <r_m_QPpolrz>
22.685

> <r_m_QPlogPC16>
7.485

> <r_m_QPlogPoct>
12.797

> <r_m_QPlogPw>
9.785

> <r_m_QPlogPo/w>
0.824

> <r_m_QPlogS>
-2.539

> <r_m_CIlogS>
-2.288

> <r_m_QPlogHERG>
-4.12

> <r_m_QPPCaco>
241.362

> <r_m_QPlogBB>
-1.021

> <r_m_QPPMDCK>
106.436

> <r_m_QPlogKp>
-3.983

> <r_m_IP(eV)>
8.941

> <r_m_EA(eV)>
0.771

> <i_m_#metabol>
2

> <r_m_QPlogKhsa>
-0.324

> <i_m_HumanAbs>
3

> <r_m_QP%HumanAbs>
65.745

> <r_m_SAfluorine>
0

> <r_m_SAamideO>
0

> <r_m_PSA>
93.279

> <i_m_#NandO>
6

> <i_m_RuleOf5>
0

> <PharmFit>
0

> <RocsTanimoto>
0.598

> <GlideScore>
-4.528198

> <SumScoreRank>
978

> <SumRank>
988

> <ReciprocalRank>
958

$$$$
schrod_438172
  SciTegic08271218213D

 26 26  0  0  1  0            999 V2000
    1.1969    1.6463   -0.1487 S   0  0
    0.5116   -0.0283   -0.1074 C   0  0
    0.6521   -0.7710    1.0747 C   0  0
   -0.1554   -0.5540   -1.2255 C   0  0
    0.1430   -2.0740    1.1611 C   0  0
    1.4209    1.9697    1.2577 O   0  0
    2.4052    1.4524   -0.9448 O   0  0
   -0.2608    0.1180   -2.4372 N   0  0
   -0.4991   -2.6137    0.0402 C   0  0
   -0.6351   -1.8675   -1.1348 C   0  0
    0.3059   -2.8651    2.4457 C   0  0
   -1.0485   -3.2374    3.0544 C   0  0
    1.1689   -4.1113    2.2323 C   0  0
    1.1682   -0.3476    1.9324 H   0  0
   -0.7966   -0.3458   -3.2785 H   0  0
    0.1916    1.1137   -2.5551 H   0  0
   -0.8965   -3.6253    0.0645 H   0  0
   -1.1286   -2.3272   -1.9888 H   0  0
    0.8276   -2.2054    3.1547 H   0  0
   -0.8895   -3.8082    3.9812 H   0  0
   -1.6159   -3.8506    2.3389 H   0  0
   -1.6132   -2.3209    3.2805 H   0  0
    1.2647   -4.6580    3.1820 H   0  0
    2.1666   -3.8104    1.8802 H   0  0
    0.6955   -4.7609    1.4814 H   0  0
    0.1335    2.4201   -0.7845 O   0  5
  1  2  1  0
  1  6  2  0
  1  7  2  0
  1 26  1  0
  2  3  1  0
  2  4  2  0
  3  5  2  0
  3 14  1  0
  4  8  1  0
  4 10  1  0
  5 11  1  0
  5  9  1  0
  8 15  1  0
  8 16  1  0
  9 10  2  0
  9 17  1  0
 10 18  1  0
 11 12  1  0
 11 13  1  0
 11 19  1  0
 12 20  1  0
 12 21  1  0
 12 22  1  0
 13 23  1  0
 13 24  1  0
 13 25  1  0
M  CHG  1  26  -1
M  END
> <Name>
schrod_438172

> <s_m_entry_id>
201431

> <s_m_entry_name>
schrod_438172

> <r_epik_Ionization_Penalty>
0

> <r_epik_Ionization_Penalty_Charging>
0

> <r_epik_Ionization_Penalty_Neutral>
0

> <r_epik_State_Penalty>
0

> <i_epik_Tot_Q>
-1

> <i_m_Num_rings>
1

> <i_m_Num_heteroaromatic_rings>
0

> <i_m_Num_aromatic_rings>
1

> <i_m_Num_aliphatic_rings>
0

> <i_m_Num_rotatable_bonds>
3

> <i_m_Num_atoms>
26

> <i_m_Molecular_weight>
214

> <i_m_Num_chiral_centers>
0

> <i_m_Num_neutral_amines>
0

> <i_m_Num_amide_hydrogens>
0

> <i_m_Num_divalent_oxygen_atomsB>
0

> <i_m_Num_neutral_donor_groups>
2

> <i_m_Num_charged_donor_groups>
0

> <i_m_Num_neutral_acceptor_groups>
0

> <i_m_Num_charged_acceptor_groups>
3

> <i_m_Num_reactive_groups>
0

> <i_m_Num_acidic_hydrogens>
0

> <i_m_Num_donor_groups>
2

> <i_m_Num_acceptor_groups>
3

> <i_m_H>
12

> <i_m_B>
0

> <i_m_C>
9

> <i_m_N>
1

> <i_m_O>
3

> <i_m_F>
0

> <i_m_Si>
0

> <i_m_P>
0

> <i_m_S>
1

> <i_m_Cl>
0

> <i_m_Fe>
0

> <i_m_Br>
0

> <i_m_I>
0

> <i_m_Num_H-N>
2

> <i_m_Num_H-O>
0

> <i_m_Charged_amines>
0

> <i_m_Charged_imines>
0

> <i_m_Charged_amidine>
0

> <i_m_Charged_HN-imidazole>
0

> <i_m_Charged_imidazole>
0

> <i_m_Charged_pyridine>
0

> <i_m_Aliphatic_carbon>
3

> <i_m_Aromatic_carbon>
6

> <i_m_Num_amine/amide_Hydrogens>
2

> <i_m_Num_imine_Hydrogens>
0

> <i_m_Catch_for_uncharged_guanine_H>
0

> <i_m_Num_heteroarom_atoms>
0

> <i_m_Num_divalent_oxygen_atoms>
0

> <i_m_Num_heteroaromatic_n_w.outH>
0

> <i_m_Num_N=N=N-H>
0

> <i_m_Neutral_Sulfones>
0

> <i_m_Neutral_Sulfenes>
0

> <i_m_Neutral_Carbonyls>
0

> <i_m_Neutral_P=O-R3>
0

> <i_m_Neutral_P(=O)2-R2>
0

> <i_m_Num_imine_N_donors>
0

> <i_m_Num_imine_NH>
0

> <i_m_Carbonyls>
0

> <i_m_P=O>
0

> <i_m_S=O>
2

> <i_m_Nitro>
0

> <i_m_Ethers>
0

> <i_m_Charged_N-O>
0

> <i_m_Neutral_N-O>
0

> <i_m_aromatic_N-O>
0

> <i_m_Neutral_NR3-O>
0

> <i_m_Neutral_halo-phosphoric_acid>
0

> <i_m_Alcohols>
0

> <i_m_Thiols>
0

> <i_m_Amine/Amides>
1

> <i_m_Num_Amine/Amides_w.H>
0

> <i_m_N-Pyrrole_H>
0

> <i_m_O_in_=O_in_nitro>
0

> <i_m_N_in_R%N>
0

> <i_m_sulfonyl-halide>
0

> <i_m_acyl_halide>
0

> <i_m_alkyl_halide>
0

> <i_m_halopyrimidine>
0

> <i_m_anhydride>
0

> <i_m_1.2-dicarbonyl>
0

> <i_m_perhalo-ketone>
0

> <i_m_aliphatic_ketone>
0

> <i_m_epoxide>
0

> <i_m_aziridine>
0

> <i_m_aliphatic_ester>
0

> <i_m_aliphatic_thioester>
0

> <i_m_sulphonate_ester>
0

> <i_m_phosphonate_ester>
0

> <i_m_imine>
0

> <i_m_aldehyde>
0

> <i_m_michael_acceptor>
0

> <i_m_b-heterosubstituted_carbonyl>
0

> <i_m_R-O-O-R>
0

> <i_m_R-S-O-R>
0

> <i_m_R-N-N-R>
0

> <i_m_R-N-S-R>
0

> <i_m_R-S-S-R>
0

> <i_m_Guanidine>
0

> <i_m_Amidine>
0

> <i_m_Charged_-N-S(=O)(=O)->
0

> <i_m_Charged_carboxylic_acid>
0

> <i_m_Charged_phosphoric_acid>
0

> <i_m_Charged_halo-phosphoric_acid>
0

> <i_m_Charged_O-PO3>
0

> <i_m_Charged_C-PO3->
0

> <i_m_Charged_phosphorylamide>
0

> <i_m_Charged_phosphonic_acid>
0

> <i_m_Charged_phosphonamide>
0

> <i_m_Charged_sulfuric_acid>
0

> <i_m_Charged_sulfenic_acid>
0

> <i_m_Charged_sulfonic_acid>
3

> <i_m_Charged_hydroxamic_acid>
0

> <i_m_Charged_sulfonamide>
0

> <i_m_Charged_tetrazole>
0

> <i_m_Charged_alkylthiol>
0

> <i_m_Charged_2-nitrophenol>
0

> <i_m_Charged_4-nitrophenol>
0

> <i_m_Charged_3.5-nitrophenol>
0

> <i_m_Acidic_Hydrogens>
0

> <i_m_Charged_amidines>
0

> <i_m_Charged_guanidines>
0

> <i_m_Charged_enamines>
0

> <i_m_Charged_aniline>
0

> <i_m_Charged_dialkyl_aniline>
0

> <i_m_Charged_diaminobenzene>
0

> <i_m_Charged_2-aminopyridine>
0

> <i_m_Charged_4-aminopyridine>
0

> <i_m_Charged_4-methoxypyridine>
0

> <i_m_Neu_amines>
0

> <i_m_Catch_for_R-CN4>
0

> <i_m_CF3>
0

> <i_m_CCl3>
0

> <i_m_CBr3>
0

> <i_m_CI3>
0

> <i_m_t-Butyl>
0

> <i_m_#stars>
0

> <i_m_#amine>
0

> <i_m_#amidine>
0

> <i_m_#acid>
1

> <i_m_#amide>
0

> <i_m_#rotor>
4

> <i_m_#rctvFG>
0

> <i_m_CNS>
-2

> <r_m_MW>
215.267

> <r_m_dipole>
4.753

> <r_m_SASA>
426.245

> <r_m_FOSA>
166.322

> <r_m_FISA>
170.473

> <r_m_PISA>
86.881

> <r_m_WPSA>
2.569

> <r_m_volume>
694.084

> <r_m_donorHB>
2

> <r_m_accptHB>
4

> <r_m_dip^2/V>
0.032549

> <r_m_ACxDN^.5/SA>
0.013271

> <r_m_glob>
0.889434

> <r_m_QPpolrz>
19.885

> <r_m_QPlogPC16>
6.957

> <r_m_QPlogPoct>
11.711

> <r_m_QPlogPw>
8.483

> <r_m_QPlogPo/w>
1.312

> <r_m_QPlogS>
-2.084

> <r_m_CIlogS>
-2.467

> <r_m_QPlogHERG>
-1.928

> <r_m_QPPCaco>
60.66

> <r_m_QPlogBB>
-1.108

> <r_m_QPPMDCK>
31.428

> <r_m_QPlogKp>
-3.971

> <r_m_IP(eV)>
8.416

> <r_m_EA(eV)>
0.054

> <i_m_#metabol>
2

> <r_m_QPlogKhsa>
-0.562

> <i_m_HumanAbs>
3

> <r_m_QP%HumanAbs>
52.628

> <r_m_SAfluorine>
0

> <r_m_SAamideO>
0

> <r_m_PSA>
81.898

> <i_m_#NandO>
4

> <i_m_RuleOf5>
0

> <PharmFit>
1.46672

> <RocsTanimoto>
0.682

> <GlideScore>
-5.277596

> <SumScoreRank>
335

> <SumRank>
451

> <ReciprocalRank>
264

$$$$
schrod_460935
  SciTegic08271218213D

 20 20  0  0  1  0            999 V2000
    0.1284    1.4794    0.2192 C   0  0  2  0  0  0
    0.0830   -0.0294    0.1110 C   0  0
    1.7945    2.0668   -0.0566 S   0  0
   -0.5145    1.9861    1.5076 C   0  0
   -0.3837   -0.6212   -1.0748 C   0  0
    0.4982   -0.8727    1.1535 C   0  0
    2.6155    1.4269    0.9695 O   0  0
    2.0874    1.6272   -1.4223 O   0  0
    0.2206    2.0947    2.5273 O   0  0
   -0.4379   -2.0100   -1.2114 C   0  0
    0.4438   -2.2618    1.0165 C   0  0
   -0.0250   -2.8303   -0.1650 C   0  0
   -0.6426    1.8064   -0.4940 H   0  0
   -0.7067    0.0007   -1.9065 H   0  0
    0.8759   -0.4567    2.0844 H   0  0
   -0.8011   -2.4492   -2.1359 H   0  0
    0.7708   -2.8982    1.8337 H   0  0
   -0.0657   -3.9102   -0.2708 H   0  0
    1.6676    3.5182    0.0788 O   0  5
   -1.7546    2.2328    1.4055 O   0  5
  1  2  1  0
  1  3  1  0
  1  4  1  0
  1 13  1  0
  2  5  2  0
  2  6  1  0
  3  7  2  0
  3  8  2  0
  3 19  1  0
  4  9  2  0
  4 20  1  0
  5 10  1  0
  5 14  1  0
  6 11  2  0
  6 15  1  0
 10 12  2  0
 10 16  1  0
 11 12  1  0
 11 17  1  0
 12 18  1  0
M  CHG  2  19  -1  20  -1
M  END
> <Name>
schrod_460935

> <s_m_entry_id>
201432

> <s_m_entry_name>
schrod_460935

> <r_epik_Ionization_Penalty>
0.0004

> <r_epik_Ionization_Penalty_Charging>
0.0004

> <r_epik_Ionization_Penalty_Neutral>
0

> <r_epik_State_Penalty>
0

> <i_epik_Tot_Q>
-2

> <i_m_Num_rings>
1

> <i_m_Num_heteroaromatic_rings>
0

> <i_m_Num_aromatic_rings>
1

> <i_m_Num_aliphatic_rings>
0

> <i_m_Num_rotatable_bonds>
3

> <i_m_Num_atoms>
20

> <i_m_Molecular_weight>
214

> <i_m_Num_chiral_centers>
1

> <i_m_Num_neutral_amines>
0

> <i_m_Num_amide_hydrogens>
0

> <i_m_Num_divalent_oxygen_atomsB>
0

> <i_m_Num_neutral_donor_groups>
0

> <i_m_Num_charged_donor_groups>
0

> <i_m_Num_neutral_acceptor_groups>
0

> <i_m_Num_charged_acceptor_groups>
5

> <i_m_Num_reactive_groups>
0

> <i_m_Num_acidic_hydrogens>
0

> <i_m_Num_donor_groups>
0

> <i_m_Num_acceptor_groups>
5

> <i_m_H>
6

> <i_m_B>
0

> <i_m_C>
8

> <i_m_N>
0

> <i_m_O>
5

> <i_m_F>
0

> <i_m_Si>
0

> <i_m_P>
0

> <i_m_S>
1

> <i_m_Cl>
0

> <i_m_Fe>
0

> <i_m_Br>
0

> <i_m_I>
0

> <i_m_Num_H-N>
0

> <i_m_Num_H-O>
0

> <i_m_Charged_amines>
0

> <i_m_Charged_imines>
0

> <i_m_Charged_amidine>
0

> <i_m_Charged_HN-imidazole>
0

> <i_m_Charged_imidazole>
0

> <i_m_Charged_pyridine>
0

> <i_m_Aliphatic_carbon>
2

> <i_m_Aromatic_carbon>
6

> <i_m_Num_amine/amide_Hydrogens>
0

> <i_m_Num_imine_Hydrogens>
0

> <i_m_Catch_for_uncharged_guanine_H>
0

> <i_m_Num_heteroarom_atoms>
0

> <i_m_Num_divalent_oxygen_atoms>
0

> <i_m_Num_heteroaromatic_n_w.outH>
0

> <i_m_Num_N=N=N-H>
0

> <i_m_Neutral_Sulfones>
0

> <i_m_Neutral_Sulfenes>
0

> <i_m_Neutral_Carbonyls>
0

> <i_m_Neutral_P=O-R3>
0

> <i_m_Neutral_P(=O)2-R2>
0

> <i_m_Num_imine_N_donors>
0

> <i_m_Num_imine_NH>
0

> <i_m_Carbonyls>
1

> <i_m_P=O>
0

> <i_m_S=O>
2

> <i_m_Nitro>
0

> <i_m_Ethers>
0

> <i_m_Charged_N-O>
0

> <i_m_Neutral_N-O>
0

> <i_m_aromatic_N-O>
0

> <i_m_Neutral_NR3-O>
0

> <i_m_Neutral_halo-phosphoric_acid>
0

> <i_m_Alcohols>
0

> <i_m_Thiols>
0

> <i_m_Amine/Amides>
0

> <i_m_Num_Amine/Amides_w.H>
0

> <i_m_N-Pyrrole_H>
0

> <i_m_O_in_=O_in_nitro>
0

> <i_m_N_in_R%N>
0

> <i_m_sulfonyl-halide>
0

> <i_m_acyl_halide>
0

> <i_m_alkyl_halide>
0

> <i_m_halopyrimidine>
0

> <i_m_anhydride>
0

> <i_m_1.2-dicarbonyl>
0

> <i_m_perhalo-ketone>
0

> <i_m_aliphatic_ketone>
0

> <i_m_epoxide>
0

> <i_m_aziridine>
0

> <i_m_aliphatic_ester>
0

> <i_m_aliphatic_thioester>
0

> <i_m_sulphonate_ester>
0

> <i_m_phosphonate_ester>
0

> <i_m_imine>
0

> <i_m_aldehyde>
0

> <i_m_michael_acceptor>
0

> <i_m_b-heterosubstituted_carbonyl>
0

> <i_m_R-O-O-R>
0

> <i_m_R-S-O-R>
0

> <i_m_R-N-N-R>
0

> <i_m_R-N-S-R>
0

> <i_m_R-S-S-R>
0

> <i_m_Guanidine>
0

> <i_m_Amidine>
0

> <i_m_Charged_-N-S(=O)(=O)->
0

> <i_m_Charged_carboxylic_acid>
2

> <i_m_Charged_phosphoric_acid>
0

> <i_m_Charged_halo-phosphoric_acid>
0

> <i_m_Charged_O-PO3>
0

> <i_m_Charged_C-PO3->
0

> <i_m_Charged_phosphorylamide>
0

> <i_m_Charged_phosphonic_acid>
0

> <i_m_Charged_phosphonamide>
0

> <i_m_Charged_sulfuric_acid>
0

> <i_m_Charged_sulfenic_acid>
0

> <i_m_Charged_sulfonic_acid>
3

> <i_m_Charged_hydroxamic_acid>
0

> <i_m_Charged_sulfonamide>
0

> <i_m_Charged_tetrazole>
0

> <i_m_Charged_alkylthiol>
0

> <i_m_Charged_2-nitrophenol>
0

> <i_m_Charged_4-nitrophenol>
0

> <i_m_Charged_3.5-nitrophenol>
0

> <i_m_Acidic_Hydrogens>
0

> <i_m_Charged_amidines>
0

> <i_m_Charged_guanidines>
0

> <i_m_Charged_enamines>
0

> <i_m_Charged_aniline>
0

> <i_m_Charged_dialkyl_aniline>
0

> <i_m_Charged_diaminobenzene>
0

> <i_m_Charged_2-aminopyridine>
0

> <i_m_Charged_4-aminopyridine>
0

> <i_m_Charged_4-methoxypyridine>
0

> <i_m_Neu_amines>
0

> <i_m_Catch_for_R-CN4>
0

> <i_m_CF3>
0

> <i_m_CCl3>
0

> <i_m_CBr3>
0

> <i_m_CI3>
0

> <i_m_t-Butyl>
0

> <i_m_#stars>
0

> <i_m_#amine>
0

> <i_m_#amidine>
0

> <i_m_#acid>
2

> <i_m_#amide>
0

> <i_m_#rotor>
4

> <i_m_#rctvFG>
0

> <i_m_CNS>
-2

> <r_m_MW>
216.208

> <r_m_dipole>
4.199

> <r_m_SASA>
389.833

> <r_m_FOSA>
10.253

> <r_m_FISA>
201.004

> <r_m_PISA>
176.755

> <r_m_WPSA>
1.822

> <r_m_volume>
627.986

> <r_m_donorHB>
0

> <r_m_accptHB>
4

> <r_m_dip^2/V>
0.028072

> <r_m_ACxDN^.5/SA>
0

> <r_m_glob>
0.909745

> <r_m_QPpolrz>
18.098

> <r_m_QPlogPC16>
6.829

> <r_m_QPlogPoct>
8.447

> <r_m_QPlogPw>
6.285

> <r_m_QPlogPo/w>
1.298

> <r_m_QPlogS>
-0.867

> <r_m_CIlogS>
-2.447

> <r_m_QPlogHERG>
-0.22

> <r_m_QPPCaco>
7.888

> <r_m_QPlogBB>
-1.292

> <r_m_QPPMDCK>
4.366

> <r_m_QPlogKp>
-4.217

> <r_m_IP(eV)>
9.599

> <r_m_EA(eV)>
0.221

> <i_m_#metabol>
2

> <r_m_QPlogKhsa>
-1.121

> <i_m_HumanAbs>
2

> <r_m_QP%HumanAbs>
41.145

> <r_m_SAfluorine>
0

> <r_m_SAamideO>
0

> <r_m_PSA>
103.938

> <i_m_#NandO>
5

> <i_m_RuleOf5>
0

> <PharmFit>
1.42375

> <RocsTanimoto>
0.567

> <GlideScore>
-6.982159

> <SumScoreRank>
265

> <SumRank>
440

> <ReciprocalRank>
305

$$$$
schrod_489186
  SciTegic08271218213D

 24 26  0  0  1  0            999 V2000
    0.0163    1.4273    0.0074 C   0  0
    0.0255   -0.0052    0.0007 C   0  0
    1.1906    2.3082    0.0035 C   0  0
   -1.3019    1.8334    0.0182 C   0  0
   -1.3122   -0.4171    0.0079 C   0  0
    1.0224   -1.0075   -0.0107 C   0  0
    1.1671    3.6884    0.0101 C   0  0
    2.4549    1.7498   -0.0077 N   0  0
   -2.0911    0.7164    0.0184 N   0  0
   -1.6962   -1.7639    0.0042 C   0  0
    0.6534   -2.3583   -0.0145 C   0  0
    2.7665    4.2996    0.0020 S   0  0
    3.3775    2.6879   -0.0096 C   0  0
   -0.6873   -2.7289   -0.0071 C   0  0
    4.7052    2.4638   -0.0197 N   0  0
   -1.7540    2.8158    0.0259 H   0  0
    2.0773   -0.7501   -0.0167 H   0  0
    0.3180    4.3570    0.0189 H   0  0
   -3.1865    0.8169    0.0263 H   0  0
   -2.7421   -2.0531    0.0100 H   0  0
    1.4248   -3.1239   -0.0233 H   0  0
   -0.9543   -3.7825   -0.0102 H   0  0
    5.4061    3.3116   -0.0205 H   0  0
    5.0889    1.4329   -0.0271 H   0  0
  1  2  1  0
  1  3  1  0
  1  4  2  0
  2  5  2  0
  2  6  1  0
  3  7  2  0
  3  8  1  0
  4  9  1  0
  4 16  1  0
  5 10  1  0
  5  9  1  0
  6 11  2  0
  6 17  1  0
  7 12  1  0
  7 18  1  0
  8 13  2  0
  9 19  1  0
 10 14  2  0
 10 20  1  0
 11 14  1  0
 11 21  1  0
 12 13  1  0
 13 15  1  0
 14 22  1  0
 15 23  1  0
 15 24  1  0
M  END
> <Name>
schrod_489186

> <s_m_entry_id>
201433

> <s_m_entry_name>
schrod_489186

> <r_epik_Ionization_Penalty>
0.0084

> <r_epik_Ionization_Penalty_Charging>
0

> <r_epik_Ionization_Penalty_Neutral>
0.0084

> <r_epik_State_Penalty>
0.0084

> <i_epik_Tot_Q>
0

> <i_m_Num_rings>
3

> <i_m_Num_heteroaromatic_rings>
2

> <i_m_Num_aromatic_rings>
3

> <i_m_Num_aliphatic_rings>
0

> <i_m_Num_rotatable_bonds>
2

> <i_m_Num_atoms>
24

> <i_m_Molecular_weight>
215

> <i_m_Num_chiral_centers>
0

> <i_m_Num_neutral_amines>
0

> <i_m_Num_amide_hydrogens>
0

> <i_m_Num_divalent_oxygen_atomsB>
0

> <i_m_Num_neutral_donor_groups>
3

> <i_m_Num_charged_donor_groups>
0

> <i_m_Num_neutral_acceptor_groups>
0

> <i_m_Num_charged_acceptor_groups>
0

> <i_m_Num_reactive_groups>
0

> <i_m_Num_acidic_hydrogens>
0

> <i_m_Num_donor_groups>
3

> <i_m_Num_acceptor_groups>
0

> <i_m_H>
9

> <i_m_B>
0

> <i_m_C>
11

> <i_m_N>
3

> <i_m_O>
0

> <i_m_F>
0

> <i_m_Si>
0

> <i_m_P>
0

> <i_m_S>
1

> <i_m_Cl>
0

> <i_m_Fe>
0

> <i_m_Br>
0

> <i_m_I>
0

> <i_m_Num_H-N>
3

> <i_m_Num_H-O>
0

> <i_m_Charged_amines>
0

> <i_m_Charged_imines>
0

> <i_m_Charged_amidine>
0

> <i_m_Charged_HN-imidazole>
0

> <i_m_Charged_imidazole>
0

> <i_m_Charged_pyridine>
0

> <i_m_Aliphatic_carbon>
0

> <i_m_Aromatic_carbon>
11

> <i_m_Num_amine/amide_Hydrogens>
2

> <i_m_Num_imine_Hydrogens>
0

> <i_m_Catch_for_uncharged_guanine_H>
0

> <i_m_Num_heteroarom_atoms>
3

> <i_m_Num_divalent_oxygen_atoms>
0

> <i_m_Num_heteroaromatic_n_w.outH>
1

> <i_m_Num_N=N=N-H>
0

> <i_m_Neutral_Sulfones>
0

> <i_m_Neutral_Sulfenes>
0

> <i_m_Neutral_Carbonyls>
0

> <i_m_Neutral_P=O-R3>
0

> <i_m_Neutral_P(=O)2-R2>
0

> <i_m_Num_imine_N_donors>
0

> <i_m_Num_imine_NH>
0

> <i_m_Carbonyls>
0

> <i_m_P=O>
0

> <i_m_S=O>
0

> <i_m_Nitro>
0

> <i_m_Ethers>
0

> <i_m_Charged_N-O>
0

> <i_m_Neutral_N-O>
0

> <i_m_aromatic_N-O>
0

> <i_m_Neutral_NR3-O>
0

> <i_m_Neutral_halo-phosphoric_acid>
0

> <i_m_Alcohols>
0

> <i_m_Thiols>
0

> <i_m_Amine/Amides>
1

> <i_m_Num_Amine/Amides_w.H>
0

> <i_m_N-Pyrrole_H>
0

> <i_m_O_in_=O_in_nitro>
0

> <i_m_N_in_R%N>
0

> <i_m_sulfonyl-halide>
0

> <i_m_acyl_halide>
0

> <i_m_alkyl_halide>
0

> <i_m_halopyrimidine>
0

> <i_m_anhydride>
0

> <i_m_1.2-dicarbonyl>
0

> <i_m_perhalo-ketone>
0

> <i_m_aliphatic_ketone>
0

> <i_m_epoxide>
0

> <i_m_aziridine>
0

> <i_m_aliphatic_ester>
0

> <i_m_aliphatic_thioester>
0

> <i_m_sulphonate_ester>
0

> <i_m_phosphonate_ester>
0

> <i_m_imine>
0

> <i_m_aldehyde>
0

> <i_m_michael_acceptor>
0

> <i_m_b-heterosubstituted_carbonyl>
0

> <i_m_R-O-O-R>
0

> <i_m_R-S-O-R>
0

> <i_m_R-N-N-R>
0

> <i_m_R-N-S-R>
0

> <i_m_R-S-S-R>
0

> <i_m_Guanidine>
0

> <i_m_Amidine>
0

> <i_m_Charged_-N-S(=O)(=O)->
0

> <i_m_Charged_carboxylic_acid>
0

> <i_m_Charged_phosphoric_acid>
0

> <i_m_Charged_halo-phosphoric_acid>
0

> <i_m_Charged_O-PO3>
0

> <i_m_Charged_C-PO3->
0

> <i_m_Charged_phosphorylamide>
0

> <i_m_Charged_phosphonic_acid>
0

> <i_m_Charged_phosphonamide>
0

> <i_m_Charged_sulfuric_acid>
0

> <i_m_Charged_sulfenic_acid>
0

> <i_m_Charged_sulfonic_acid>
0

> <i_m_Charged_hydroxamic_acid>
0

> <i_m_Charged_sulfonamide>
0

> <i_m_Charged_tetrazole>
0

> <i_m_Charged_alkylthiol>
0

> <i_m_Charged_2-nitrophenol>
0

> <i_m_Charged_4-nitrophenol>
0

> <i_m_Charged_3.5-nitrophenol>
0

> <i_m_Acidic_Hydrogens>
0

> <i_m_Charged_amidines>
0

> <i_m_Charged_guanidines>
0

> <i_m_Charged_enamines>
0

> <i_m_Charged_aniline>
0

> <i_m_Charged_dialkyl_aniline>
0

> <i_m_Charged_diaminobenzene>
0

> <i_m_Charged_2-aminopyridine>
0

> <i_m_Charged_4-aminopyridine>
0

> <i_m_Charged_4-methoxypyridine>
0

> <i_m_Neu_amines>
0

> <i_m_Catch_for_R-CN4>
0

> <i_m_CF3>
0

> <i_m_CCl3>
0

> <i_m_CBr3>
0

> <i_m_CI3>
0

> <i_m_t-Butyl>
0

> <i_m_#stars>
1

> <i_m_#amine>
0

> <i_m_#amidine>
0

> <i_m_#acid>
0

> <i_m_#amide>
0

> <i_m_#rotor>
1

> <i_m_#rctvFG>
0

> <i_m_CNS>
-1

> <r_m_MW>
215.272

> <r_m_dipole>
1.433

> <r_m_SASA>
418.464

> <r_m_FOSA>
0

> <r_m_FISA>
98.56

> <r_m_PISA>
267.408

> <r_m_WPSA>
52.497

> <r_m_volume>
678.756

> <r_m_donorHB>
3

> <r_m_accptHB>
2

> <r_m_dip^2/V>
0.003025

> <r_m_ACxDN^.5/SA>
0.008278

> <r_m_glob>
0.892584

> <r_m_QPpolrz>
22.921

> <r_m_QPlogPC16>
8.168

> <r_m_QPlogPoct>
13.033

> <r_m_QPlogPw>
9.377

> <r_m_QPlogPo/w>
2.048

> <r_m_QPlogS>
-2.789

> <r_m_CIlogS>
-2.837

> <r_m_QPlogHERG>
-4.545

> <r_m_QPPCaco>
1151.471

> <r_m_QPlogBB>
-0.193

> <r_m_QPPMDCK>
1117.207

> <r_m_QPlogKp>
-2.298

> <r_m_IP(eV)>
7.848

> <r_m_EA(eV)>
0.184

> <i_m_#metabol>
1

> <r_m_QPlogKhsa>
-0.185

> <i_m_HumanAbs>
3

> <r_m_QP%HumanAbs>
91.325

> <r_m_SAfluorine>
0

> <r_m_SAamideO>
0

> <r_m_PSA>
49.419

> <i_m_#NandO>
3

> <i_m_RuleOf5>
0

> <PharmFit>
0.225353

> <RocsTanimoto>
0.581

> <GlideScore>
-6.184529

> <SumScoreRank>
693

> <SumRank>
652

> <ReciprocalRank>
452

$$$$
schrod_803444
  SciTegic08271218213D

 33 34  0  0  1  0            999 V2000
   -0.1802    1.2784    0.1316 N   0  0
    1.9867    0.7730    0.0062 C   0  0
   -0.1007   -0.0868    0.0853 C   0  0
    1.2310   -0.4445    0.0069 C   0  0
    1.0787    1.8286    0.0832 C   0  0
    3.3635    1.0769   -0.0554 C   0  0
    1.4789    3.1682    0.1020 C   0  0
    7.1446    3.8413   -0.1488 C   0  0
    7.8932    4.4151   -1.0977 C   0  0
    3.7898    2.4146   -0.0389 C   0  0
    2.8506    3.4437    0.0395 C   0  0
    5.1501    2.5756   -0.1044 O   0  0
    1.7683   -1.8365   -0.0653 C   0  0
    5.6494    3.9133   -0.0986 C   0  0
    2.0357   -2.2671   -1.5015 C   0  0
   -1.1619    1.7702    0.1978 H   0  0
   -0.9998   -0.6872    0.1128 H   0  0
    4.0957    0.2756   -0.1158 H   0  0
    0.7540    3.9736    0.1630 H   0  0
    7.6244    3.2727    0.6614 H   0  0
    8.9885    4.3182   -1.0677 H   0  0
    7.4134    4.9837   -1.9079 H   0  0
    3.1494    4.4878    0.0550 H   0  0
    2.7578   -3.9659   -2.5462 H   0  0
    1.8257   -4.3298   -1.0544 H   0  0
    2.7139   -1.8940    0.4937 H   0  0
    1.0398   -2.5340    0.3739 H   0  0
    5.3380    4.4339    0.8190 H   0  0
    5.2791    4.4637   -0.9761 H   0  0
    1.0988   -2.2276   -2.0766 H   0  0
    2.7738   -1.5898   -1.9560 H   0  0
    2.5641   -3.6533   -1.5095 N   0  3
    3.5006   -3.6920   -0.9338 H   0  0
  1  3  1  0
  1  5  1  0
  1 16  1  0
  2  5  2  0
  2  6  1  0
  2  4  1  0
  3  4  2  0
  3 17  1  0
  4 13  1  0
  5  7  1  0
  6 10  2  0
  6 18  1  0
  7 11  2  0
  7 19  1  0
  8 14  1  0
  8  9  2  0
  8 20  1  0
  9 21  1  0
  9 22  1  0
 10 12  1  0
 10 11  1  0
 11 23  1  0
 12 14  1  0
 13 15  1  0
 13 26  1  0
 13 27  1  0
 14 28  1  0
 14 29  1  0
 15 30  1  0
 15 31  1  0
 15 32  1  0
 24 32  1  0
 25 32  1  0
 32 33  1  0
M  CHG  1  32   1
M  END
> <Name>
schrod_803444

> <s_m_entry_id>
201434

> <s_m_entry_name>
schrod_803444

> <r_epik_Ionization_Penalty>
0.0033

> <r_epik_Ionization_Penalty_Charging>
0.0033

> <r_epik_Ionization_Penalty_Neutral>
0

> <r_epik_State_Penalty>
0

> <i_epik_Tot_Q>
1

> <i_m_Num_rings>
2

> <i_m_Num_heteroaromatic_rings>
1

> <i_m_Num_aromatic_rings>
2

> <i_m_Num_aliphatic_rings>
0

> <i_m_Num_rotatable_bonds>
5

> <i_m_Num_atoms>
33

> <i_m_Molecular_weight>
217

> <i_m_Num_chiral_centers>
0

> <i_m_Num_neutral_amines>
0

> <i_m_Num_amide_hydrogens>
0

> <i_m_Num_divalent_oxygen_atomsB>
1

> <i_m_Num_neutral_donor_groups>
7

> <i_m_Num_charged_donor_groups>
3

> <i_m_Num_neutral_acceptor_groups>
0

> <i_m_Num_charged_acceptor_groups>
0

> <i_m_Num_reactive_groups>
0

> <i_m_Num_acidic_hydrogens>
0

> <i_m_Num_donor_groups>
4

> <i_m_Num_acceptor_groups>
0

> <i_m_H>
17

> <i_m_B>
0

> <i_m_C>
13

> <i_m_N>
2

> <i_m_O>
1

> <i_m_F>
0

> <i_m_Si>
0

> <i_m_P>
0

> <i_m_S>
0

> <i_m_Cl>
0

> <i_m_Fe>
0

> <i_m_Br>
0

> <i_m_I>
0

> <i_m_Num_H-N>
4

> <i_m_Num_H-O>
0

> <i_m_Charged_amines>
3

> <i_m_Charged_imines>
0

> <i_m_Charged_amidine>
0

> <i_m_Charged_HN-imidazole>
0

> <i_m_Charged_imidazole>
0

> <i_m_Charged_pyridine>
0

> <i_m_Aliphatic_carbon>
5

> <i_m_Aromatic_carbon>
8

> <i_m_Num_amine/amide_Hydrogens>
0

> <i_m_Num_imine_Hydrogens>
0

> <i_m_Catch_for_uncharged_guanine_H>
0

> <i_m_Num_heteroarom_atoms>
1

> <i_m_Num_divalent_oxygen_atoms>
1

> <i_m_Num_heteroaromatic_n_w.outH>
0

> <i_m_Num_N=N=N-H>
0

> <i_m_Neutral_Sulfones>
0

> <i_m_Neutral_Sulfenes>
0

> <i_m_Neutral_Carbonyls>
0

> <i_m_Neutral_P=O-R3>
0

> <i_m_Neutral_P(=O)2-R2>
0

> <i_m_Num_imine_N_donors>
0

> <i_m_Num_imine_NH>
0

> <i_m_Carbonyls>
0

> <i_m_P=O>
0

> <i_m_S=O>
0

> <i_m_Nitro>
0

> <i_m_Ethers>
1

> <i_m_Charged_N-O>
0

> <i_m_Neutral_N-O>
0

> <i_m_aromatic_N-O>
0

> <i_m_Neutral_NR3-O>
0

> <i_m_Neutral_halo-phosphoric_acid>
0

> <i_m_Alcohols>
0

> <i_m_Thiols>
0

> <i_m_Amine/Amides>
0

> <i_m_Num_Amine/Amides_w.H>
0

> <i_m_N-Pyrrole_H>
0

> <i_m_O_in_=O_in_nitro>
0

> <i_m_N_in_R%N>
0

> <i_m_sulfonyl-halide>
0

> <i_m_acyl_halide>
0

> <i_m_alkyl_halide>
0

> <i_m_halopyrimidine>
0

> <i_m_anhydride>
0

> <i_m_1.2-dicarbonyl>
0

> <i_m_perhalo-ketone>
0

> <i_m_aliphatic_ketone>
0

> <i_m_epoxide>
0

> <i_m_aziridine>
0

> <i_m_aliphatic_ester>
0

> <i_m_aliphatic_thioester>
0

> <i_m_sulphonate_ester>
0

> <i_m_phosphonate_ester>
0

> <i_m_imine>
0

> <i_m_aldehyde>
0

> <i_m_michael_acceptor>
0

> <i_m_b-heterosubstituted_carbonyl>
0

> <i_m_R-O-O-R>
0

> <i_m_R-S-O-R>
0

> <i_m_R-N-N-R>
0

> <i_m_R-N-S-R>
0

> <i_m_R-S-S-R>
0

> <i_m_Guanidine>
0

> <i_m_Amidine>
0

> <i_m_Charged_-N-S(=O)(=O)->
0

> <i_m_Charged_carboxylic_acid>
0

> <i_m_Charged_phosphoric_acid>
0

> <i_m_Charged_halo-phosphoric_acid>
0

> <i_m_Charged_O-PO3>
0

> <i_m_Charged_C-PO3->
0

> <i_m_Charged_phosphorylamide>
0

> <i_m_Charged_phosphonic_acid>
0

> <i_m_Charged_phosphonamide>
0

> <i_m_Charged_sulfuric_acid>
0

> <i_m_Charged_sulfenic_acid>
0

> <i_m_Charged_sulfonic_acid>
0

> <i_m_Charged_hydroxamic_acid>
0

> <i_m_Charged_sulfonamide>
0

> <i_m_Charged_tetrazole>
0

> <i_m_Charged_alkylthiol>
0

> <i_m_Charged_2-nitrophenol>
0

> <i_m_Charged_4-nitrophenol>
0

> <i_m_Charged_3.5-nitrophenol>
0

> <i_m_Acidic_Hydrogens>
0

> <i_m_Charged_amidines>
0

> <i_m_Charged_guanidines>
0

> <i_m_Charged_enamines>
0

> <i_m_Charged_aniline>
0

> <i_m_Charged_dialkyl_aniline>
0

> <i_m_Charged_diaminobenzene>
0

> <i_m_Charged_2-aminopyridine>
0

> <i_m_Charged_4-aminopyridine>
0

> <i_m_Charged_4-methoxypyridine>
0

> <i_m_Neu_amines>
0

> <i_m_Catch_for_R-CN4>
0

> <i_m_CF3>
0

> <i_m_CCl3>
0

> <i_m_CBr3>
0

> <i_m_CI3>
0

> <i_m_t-Butyl>
0

> <i_m_#stars>
1

> <i_m_#amine>
1

> <i_m_#amidine>
0

> <i_m_#acid>
0

> <i_m_#amide>
0

> <i_m_#rotor>
6

> <i_m_#rctvFG>
0

> <i_m_CNS>
0

> <r_m_MW>
216.282

> <r_m_dipole>
3.146

> <r_m_SASA>
487.713

> <r_m_FOSA>
191.195

> <r_m_FISA>
91.595

> <r_m_PISA>
204.923

> <r_m_WPSA>
0

> <r_m_volume>
798.782

> <r_m_donorHB>
3

> <r_m_accptHB>
1.75

> <r_m_dip^2/V>
0.012393

> <r_m_ACxDN^.5/SA>
0.006215

> <r_m_glob>
0.853663

> <r_m_QPpolrz>
23.918

> <r_m_QPlogPC16>
8.286

> <r_m_QPlogPoct>
12.727

> <r_m_QPlogPw>
7.704

> <r_m_QPlogPo/w>
2.109

> <r_m_QPlogS>
-1.763

> <r_m_CIlogS>
-1.721

> <r_m_QPlogHERG>
-5.603

> <r_m_QPPCaco>
334.355

> <r_m_QPlogBB>
-0.238

> <r_m_QPPMDCK>
167.477

> <r_m_QPlogKp>
-3.972

> <r_m_IP(eV)>
8.082

> <r_m_EA(eV)>
0.031

> <i_m_#metabol>
5

> <r_m_QPlogKhsa>
-0.071

> <i_m_HumanAbs>
3

> <r_m_QP%HumanAbs>
89.008

> <r_m_SAfluorine>
0

> <r_m_SAamideO>
0

> <r_m_PSA>
48.724

> <i_m_#NandO>
3

> <i_m_RuleOf5>
0

> <PharmFit>
0.223853

> <RocsTanimoto>
0.628

> <GlideScore>
-7.42636

> <SumScoreRank>
503

> <SumRank>
367

> <ReciprocalRank>
522

$$$$
schrod_382129
  SciTegic08271218213D

 37 38  0  0  1  0            999 V2000
    0.0368    1.4004    0.0227 C   0  0
    0.0157    0.0056    0.0451 C   0  0
    1.4104    1.8083   -0.0046 C   0  0
   -1.1941    2.0920    0.0260 C   0  0
    1.3230   -0.4199    0.0366 N   0  0
   -1.1713   -0.7334    0.0691 C   0  0
    2.1694    0.6546    0.0054 C   0  0
    1.9325    3.2075   -0.0401 C   0  0
   -2.4025    1.3734    0.0560 C   0  0
   -2.3773   -0.0256    0.0713 C   0  0
    1.9765    3.7599   -1.4587 C   0  0
   -3.7194    2.1100    0.0405 C   0  0
   -4.2006    2.3768   -1.3874 C   0  0
   -5.5345    3.1231   -1.3920 C   0  0
   -6.0178    3.3914   -2.8083 C   0  0
   -1.2067    3.1786    0.0044 H   0  0
    1.5513   -1.4958    0.0542 H   0  0
   -1.1630   -1.8184    0.0833 H   0  0
    3.2405    0.5056   -0.0067 H   0  0
    1.2813    3.8572    0.5631 H   0  0
    2.9529    3.2286    0.3701 H   0  0
   -3.3102   -0.5856    0.0845 H   0  0
    2.6304    3.1283   -2.0780 H   0  0
    0.9615    3.7631   -1.8826 H   0  0
   -4.4821    1.5084    0.5566 H   0  0
   -3.6052    3.0761    0.5540 H   0  0
    2.5390    5.5457   -2.4553 H   0  0
   -3.4552    2.9880   -1.9173 H   0  0
   -4.3323    1.4204   -1.9147 H   0  0
   -6.2940    2.5197   -0.8734 H   0  0
   -5.4170    4.0873   -0.8757 H   0  0
   -6.9772    3.9283   -2.7728 H   0  0
   -6.1514    2.4362   -3.3372 H   0  0
   -5.2744    4.0038   -3.3396 H   0  0
    3.5214    5.1411   -1.0069 H   0  0
    2.5066    5.1452   -1.4313 N   0  3
    1.8524    5.7759   -0.8114 H   0  0
  1  2  2  0
  1  3  1  0
  1  4  1  0
  2  5  1  0
  2  6  1  0
  3  7  2  0
  3  8  1  0
  4  9  2  0
  4 16  1  0
  5  7  1  0
  5 17  1  0
  6 10  2  0
  6 18  1  0
  7 19  1  0
  8 11  1  0
  8 20  1  0
  8 21  1  0
  9 12  1  0
  9 10  1  0
 10 22  1  0
 11 23  1  0
 11 24  1  0
 11 36  1  0
 12 13  1  0
 12 25  1  0
 12 26  1  0
 13 14  1  0
 13 28  1  0
 13 29  1  0
 14 15  1  0
 14 30  1  0
 14 31  1  0
 15 32  1  0
 15 33  1  0
 15 34  1  0
 27 36  1  0
 35 36  1  0
 36 37  1  0
M  CHG  1  36   1
M  END
> <Name>
schrod_382129

> <s_m_entry_id>
201435

> <s_m_entry_name>
schrod_382129

> <r_epik_Ionization_Penalty>
0.0033

> <r_epik_Ionization_Penalty_Charging>
0.0033

> <r_epik_Ionization_Penalty_Neutral>
0

> <r_epik_State_Penalty>
0

> <i_epik_Tot_Q>
1

> <i_m_Num_rings>
2

> <i_m_Num_heteroaromatic_rings>
1

> <i_m_Num_aromatic_rings>
2

> <i_m_Num_aliphatic_rings>
0

> <i_m_Num_rotatable_bonds>
5

> <i_m_Num_atoms>
37

> <i_m_Molecular_weight>
217

> <i_m_Num_chiral_centers>
0

> <i_m_Num_neutral_amines>
0

> <i_m_Num_amide_hydrogens>
0

> <i_m_Num_divalent_oxygen_atomsB>
0

> <i_m_Num_neutral_donor_groups>
7

> <i_m_Num_charged_donor_groups>
3

> <i_m_Num_neutral_acceptor_groups>
0

> <i_m_Num_charged_acceptor_groups>
0

> <i_m_Num_reactive_groups>
0

> <i_m_Num_acidic_hydrogens>
0

> <i_m_Num_donor_groups>
4

> <i_m_Num_acceptor_groups>
0

> <i_m_H>
21

> <i_m_B>
0

> <i_m_C>
14

> <i_m_N>
2

> <i_m_O>
0

> <i_m_F>
0

> <i_m_Si>
0

> <i_m_P>
0

> <i_m_S>
0

> <i_m_Cl>
0

> <i_m_Fe>
0

> <i_m_Br>
0

> <i_m_I>
0

> <i_m_Num_H-N>
4

> <i_m_Num_H-O>
0

> <i_m_Charged_amines>
3

> <i_m_Charged_imines>
0

> <i_m_Charged_amidine>
0

> <i_m_Charged_HN-imidazole>
0

> <i_m_Charged_imidazole>
0

> <i_m_Charged_pyridine>
0

> <i_m_Aliphatic_carbon>
6

> <i_m_Aromatic_carbon>
8

> <i_m_Num_amine/amide_Hydrogens>
0

> <i_m_Num_imine_Hydrogens>
0

> <i_m_Catch_for_uncharged_guanine_H>
0

> <i_m_Num_heteroarom_atoms>
1

> <i_m_Num_divalent_oxygen_atoms>
0

> <i_m_Num_heteroaromatic_n_w.outH>
0

> <i_m_Num_N=N=N-H>
0

> <i_m_Neutral_Sulfones>
0

> <i_m_Neutral_Sulfenes>
0

> <i_m_Neutral_Carbonyls>
0

> <i_m_Neutral_P=O-R3>
0

> <i_m_Neutral_P(=O)2-R2>
0

> <i_m_Num_imine_N_donors>
0

> <i_m_Num_imine_NH>
0

> <i_m_Carbonyls>
0

> <i_m_P=O>
0

> <i_m_S=O>
0

> <i_m_Nitro>
0

> <i_m_Ethers>
0

> <i_m_Charged_N-O>
0

> <i_m_Neutral_N-O>
0

> <i_m_aromatic_N-O>
0

> <i_m_Neutral_NR3-O>
0

> <i_m_Neutral_halo-phosphoric_acid>
0

> <i_m_Alcohols>
0

> <i_m_Thiols>
0

> <i_m_Amine/Amides>
0

> <i_m_Num_Amine/Amides_w.H>
0

> <i_m_N-Pyrrole_H>
0

> <i_m_O_in_=O_in_nitro>
0

> <i_m_N_in_R%N>
0

> <i_m_sulfonyl-halide>
0

> <i_m_acyl_halide>
0

> <i_m_alkyl_halide>
0

> <i_m_halopyrimidine>
0

> <i_m_anhydride>
0

> <i_m_1.2-dicarbonyl>
0

> <i_m_perhalo-ketone>
0

> <i_m_aliphatic_ketone>
0

> <i_m_epoxide>
0

> <i_m_aziridine>
0

> <i_m_aliphatic_ester>
0

> <i_m_aliphatic_thioester>
0

> <i_m_sulphonate_ester>
0

> <i_m_phosphonate_ester>
0

> <i_m_imine>
0

> <i_m_aldehyde>
0

> <i_m_michael_acceptor>
0

> <i_m_b-heterosubstituted_carbonyl>
0

> <i_m_R-O-O-R>
0

> <i_m_R-S-O-R>
0

> <i_m_R-N-N-R>
0

> <i_m_R-N-S-R>
0

> <i_m_R-S-S-R>
0

> <i_m_Guanidine>
0

> <i_m_Amidine>
0

> <i_m_Charged_-N-S(=O)(=O)->
0

> <i_m_Charged_carboxylic_acid>
0

> <i_m_Charged_phosphoric_acid>
0

> <i_m_Charged_halo-phosphoric_acid>
0

> <i_m_Charged_O-PO3>
0

> <i_m_Charged_C-PO3->
0

> <i_m_Charged_phosphorylamide>
0

> <i_m_Charged_phosphonic_acid>
0

> <i_m_Charged_phosphonamide>
0

> <i_m_Charged_sulfuric_acid>
0

> <i_m_Charged_sulfenic_acid>
0

> <i_m_Charged_sulfonic_acid>
0

> <i_m_Charged_hydroxamic_acid>
0

> <i_m_Charged_sulfonamide>
0

> <i_m_Charged_tetrazole>
0

> <i_m_Charged_alkylthiol>
0

> <i_m_Charged_2-nitrophenol>
0

> <i_m_Charged_4-nitrophenol>
0

> <i_m_Charged_3.5-nitrophenol>
0

> <i_m_Acidic_Hydrogens>
0

> <i_m_Charged_amidines>
0

> <i_m_Charged_guanidines>
0

> <i_m_Charged_enamines>
0

> <i_m_Charged_aniline>
0

> <i_m_Charged_dialkyl_aniline>
0

> <i_m_Charged_diaminobenzene>
0

> <i_m_Charged_2-aminopyridine>
0

> <i_m_Charged_4-aminopyridine>
0

> <i_m_Charged_4-methoxypyridine>
0

> <i_m_Neu_amines>
0

> <i_m_Catch_for_R-CN4>
0

> <i_m_CF3>
0

> <i_m_CCl3>
0

> <i_m_CBr3>
0

> <i_m_CI3>
0

> <i_m_t-Butyl>
0

> <i_m_#stars>
1

> <i_m_#amine>
1

> <i_m_#amidine>
0

> <i_m_#acid>
0

> <i_m_#amide>
0

> <i_m_#rotor>
6

> <i_m_#rctvFG>
0

> <i_m_CNS>
0

> <r_m_MW>
216.325

> <r_m_dipole>
1.742

> <r_m_SASA>
509.218

> <r_m_FOSA>
275.175

> <r_m_FISA>
91.571

> <r_m_PISA>
142.472

> <r_m_WPSA>
0

> <r_m_volume>
845.936

> <r_m_donorHB>
3

> <r_m_accptHB>
1

> <r_m_dip^2/V>
0.003587

> <r_m_ACxDN^.5/SA>
0.003401

> <r_m_glob>
0.84948

> <r_m_QPpolrz>
25.208

> <r_m_QPlogPC16>
8.308

> <r_m_QPlogPoct>
12.547

> <r_m_QPlogPw>
6.592

> <r_m_QPlogPo/w>
2.584

> <r_m_QPlogS>
-2.282

> <r_m_CIlogS>
-1.928

> <r_m_QPlogHERG>
-5.373

> <r_m_QPPCaco>
334.528

> <r_m_QPlogBB>
-0.246

> <r_m_QPPMDCK>
167.571

> <r_m_QPlogKp>
-4.192

> <r_m_IP(eV)>
8.148

> <r_m_EA(eV)>
-0.096

> <i_m_#metabol>
4

> <r_m_QPlogKhsa>
0.144

> <i_m_HumanAbs>
3

> <r_m_QP%HumanAbs>
85.025

> <r_m_SAfluorine>
0

> <r_m_SAamideO>
0

> <r_m_PSA>
41.16

> <i_m_#NandO>
2

> <i_m_RuleOf5>
0

> <PharmFit>
0

> <RocsTanimoto>
0.543

> <GlideScore>
-6.681828

> <SumScoreRank>
805

> <SumRank>
885

> <ReciprocalRank>
960

$$$$
schrod_287839
  SciTegic08271218213D

 42 42  0  0  1  0            999 V2000
   -0.0984    1.9852    0.5125 N   0  0
   -0.1352    0.7021    0.8108 C   0  0
    0.9210    0.3560    1.6177 N   0  0
    1.0108    2.4830    1.1567 C   0  0
    1.6575    1.4829    1.8485 C   0  0
   -1.1512   -0.2929    0.3559 C   0  0
    1.3638    3.9205    1.0450 C   0  0
    1.9040    4.2604   -0.3367 C   0  0
   -2.1532   -0.6890    1.4659 C   0  0  1  0  0  0
   -3.0094    0.5349    1.8798 C   0  0
   -3.0563   -1.8618    1.0123 C   0  0
   -3.2585   -4.3190    0.4550 C   0  0
   -2.2948   -3.1570    0.7053 C   0  0
   -3.9196    0.2832    3.0752 C   0  0
   -2.5108   -5.6049    0.1401 C   0  0
    2.5454    1.4705    2.4644 H   0  0
   -1.7294    0.1292   -0.4793 H   0  0
   -0.6430   -1.2101    0.0235 H   0  0
    0.4686    4.5331    1.2276 H   0  0
    2.1352    4.1676    1.7892 H   0  0
    2.6203    5.9534   -1.3951 H   0  0
    2.9894    5.9433    0.3628 H   0  0
    2.8124    3.6710   -0.5304 H   0  0
    1.1442    4.0233   -1.0960 H   0  0
   -1.5777   -1.0288    2.3396 H   0  0
   -2.3475    1.3715    2.1481 H   0  0
   -3.6542    0.8323    1.0397 H   0  0
   -3.7821   -2.0937    1.8057 H   0  0
   -3.5936   -1.5775    0.0955 H   0  0
   -3.8738   -4.4847    1.3516 H   0  0
   -3.9104   -4.0776   -0.3975 H   0  0
   -1.6761   -3.0144   -0.1929 H   0  0
   -1.6493   -3.4138    1.5582 H   0  0
   -4.4887    1.1969    3.3015 H   0  0
   -3.3103    0.0051    3.9478 H   0  0
   -4.6170   -0.5341    2.8394 H   0  0
   -3.2333   -6.4160   -0.0336 H   0  0
   -1.8608   -5.8680    0.9876 H   0  0
   -1.8974   -5.4609   -0.7616 H   0  0
    2.2298    5.7067   -0.3968 N   0  3
    1.3212    6.2956   -0.2027 H   0  0
   -0.8729    2.4217   -0.1352 H   0  0
  1  2  1  0
  1  4  1  0
  1 42  1  0
  2  3  2  0
  2  6  1  0
  3  5  1  0
  4  5  2  0
  4  7  1  0
  5 16  1  0
  6  9  1  0
  6 17  1  0
  6 18  1  0
  7  8  1  0
  7 19  1  0
  7 20  1  0
  8 23  1  0
  8 24  1  0
  8 40  1  0
  9 10  1  0
  9 11  1  0
  9 25  1  0
 10 14  1  0
 10 26  1  0
 10 27  1  0
 11 13  1  0
 11 28  1  0
 11 29  1  0
 12 13  1  0
 12 15  1  0
 12 30  1  0
 12 31  1  0
 13 32  1  0
 13 33  1  0
 14 34  1  0
 14 35  1  0
 14 36  1  0
 15 37  1  0
 15 38  1  0
 15 39  1  0
 21 40  1  0
 22 40  1  0
 40 41  1  0
M  CHG  1  40   1
M  END
> <Name>
schrod_287839

> <s_m_entry_id>
201436

> <s_m_entry_name>
schrod_287839

> <r_epik_Ionization_Penalty>
0.2065

> <r_epik_Ionization_Penalty_Charging>
0.0069

> <r_epik_Ionization_Penalty_Neutral>
0.1996

> <r_epik_State_Penalty>
0.3874

> <i_epik_Tot_Q>
1

> <i_m_Num_rings>
1

> <i_m_Num_heteroaromatic_rings>
1

> <i_m_Num_aromatic_rings>
1

> <i_m_Num_aliphatic_rings>
0

> <i_m_Num_rotatable_bonds>
8

> <i_m_Num_atoms>
42

> <i_m_Molecular_weight>
224

> <i_m_Num_chiral_centers>
1

> <i_m_Num_neutral_amines>
0

> <i_m_Num_amide_hydrogens>
0

> <i_m_Num_divalent_oxygen_atomsB>
0

> <i_m_Num_neutral_donor_groups>
7

> <i_m_Num_charged_donor_groups>
3

> <i_m_Num_neutral_acceptor_groups>
0

> <i_m_Num_charged_acceptor_groups>
0

> <i_m_Num_reactive_groups>
0

> <i_m_Num_acidic_hydrogens>
0

> <i_m_Num_donor_groups>
4

> <i_m_Num_acceptor_groups>
0

> <i_m_H>
26

> <i_m_B>
0

> <i_m_C>
13

> <i_m_N>
3

> <i_m_O>
0

> <i_m_F>
0

> <i_m_Si>
0

> <i_m_P>
0

> <i_m_S>
0

> <i_m_Cl>
0

> <i_m_Fe>
0

> <i_m_Br>
0

> <i_m_I>
0

> <i_m_Num_H-N>
4

> <i_m_Num_H-O>
0

> <i_m_Charged_amines>
3

> <i_m_Charged_imines>
0

> <i_m_Charged_amidine>
0

> <i_m_Charged_HN-imidazole>
0

> <i_m_Charged_imidazole>
0

> <i_m_Charged_pyridine>
0

> <i_m_Aliphatic_carbon>
10

> <i_m_Aromatic_carbon>
3

> <i_m_Num_amine/amide_Hydrogens>
0

> <i_m_Num_imine_Hydrogens>
0

> <i_m_Catch_for_uncharged_guanine_H>
0

> <i_m_Num_heteroarom_atoms>
2

> <i_m_Num_divalent_oxygen_atoms>
0

> <i_m_Num_heteroaromatic_n_w.outH>
1

> <i_m_Num_N=N=N-H>
0

> <i_m_Neutral_Sulfones>
0

> <i_m_Neutral_Sulfenes>
0

> <i_m_Neutral_Carbonyls>
0

> <i_m_Neutral_P=O-R3>
0

> <i_m_Neutral_P(=O)2-R2>
0

> <i_m_Num_imine_N_donors>
0

> <i_m_Num_imine_NH>
0

> <i_m_Carbonyls>
0

> <i_m_P=O>
0

> <i_m_S=O>
0

> <i_m_Nitro>
0

> <i_m_Ethers>
0

> <i_m_Charged_N-O>
0

> <i_m_Neutral_N-O>
0

> <i_m_aromatic_N-O>
0

> <i_m_Neutral_NR3-O>
0

> <i_m_Neutral_halo-phosphoric_acid>
0

> <i_m_Alcohols>
0

> <i_m_Thiols>
0

> <i_m_Amine/Amides>
0

> <i_m_Num_Amine/Amides_w.H>
0

> <i_m_N-Pyrrole_H>
0

> <i_m_O_in_=O_in_nitro>
0

> <i_m_N_in_R%N>
0

> <i_m_sulfonyl-halide>
0

> <i_m_acyl_halide>
0

> <i_m_alkyl_halide>
0

> <i_m_halopyrimidine>
0

> <i_m_anhydride>
0

> <i_m_1.2-dicarbonyl>
0

> <i_m_perhalo-ketone>
0

> <i_m_aliphatic_ketone>
0

> <i_m_epoxide>
0

> <i_m_aziridine>
0

> <i_m_aliphatic_ester>
0

> <i_m_aliphatic_thioester>
0

> <i_m_sulphonate_ester>
0

> <i_m_phosphonate_ester>
0

> <i_m_imine>
0

> <i_m_aldehyde>
0

> <i_m_michael_acceptor>
0

> <i_m_b-heterosubstituted_carbonyl>
0

> <i_m_R-O-O-R>
0

> <i_m_R-S-O-R>
0

> <i_m_R-N-N-R>
0

> <i_m_R-N-S-R>
0

> <i_m_R-S-S-R>
0

> <i_m_Guanidine>
0

> <i_m_Amidine>
0

> <i_m_Charged_-N-S(=O)(=O)->
0

> <i_m_Charged_carboxylic_acid>
0

> <i_m_Charged_phosphoric_acid>
0

> <i_m_Charged_halo-phosphoric_acid>
0

> <i_m_Charged_O-PO3>
0

> <i_m_Charged_C-PO3->
0

> <i_m_Charged_phosphorylamide>
0

> <i_m_Charged_phosphonic_acid>
0

> <i_m_Charged_phosphonamide>
0

> <i_m_Charged_sulfuric_acid>
0

> <i_m_Charged_sulfenic_acid>
0

> <i_m_Charged_sulfonic_acid>
0

> <i_m_Charged_hydroxamic_acid>
0

> <i_m_Charged_sulfonamide>
0

> <i_m_Charged_tetrazole>
0

> <i_m_Charged_alkylthiol>
0

> <i_m_Charged_2-nitrophenol>
0

> <i_m_Charged_4-nitrophenol>
0

> <i_m_Charged_3.5-nitrophenol>
0

> <i_m_Acidic_Hydrogens>
0

> <i_m_Charged_amidines>
0

> <i_m_Charged_guanidines>
0

> <i_m_Charged_enamines>
0

> <i_m_Charged_aniline>
0

> <i_m_Charged_dialkyl_aniline>
0

> <i_m_Charged_diaminobenzene>
0

> <i_m_Charged_2-aminopyridine>
0

> <i_m_Charged_4-aminopyridine>
0

> <i_m_Charged_4-methoxypyridine>
0

> <i_m_Neu_amines>
0

> <i_m_Catch_for_R-CN4>
0

> <i_m_CF3>
0

> <i_m_CCl3>
0

> <i_m_CBr3>
0

> <i_m_CI3>
0

> <i_m_t-Butyl>
0

> <i_m_#stars>
0

> <i_m_#amine>
1

> <i_m_#amidine>
0

> <i_m_#acid>
0

> <i_m_#amide>
0

> <i_m_#rotor>
9

> <i_m_#rctvFG>
0

> <i_m_CNS>
0

> <r_m_MW>
223.361

> <r_m_dipole>
3.15

> <r_m_SASA>
552.853

> <r_m_FOSA>
409.099

> <r_m_FISA>
92.609

> <r_m_PISA>
51.145

> <r_m_WPSA>
0

> <r_m_volume>
924.02

> <r_m_donorHB>
3

> <r_m_accptHB>
2.5

> <r_m_dip^2/V>
0.010742

> <r_m_ACxDN^.5/SA>
0.007832

> <r_m_glob>
0.829869

> <r_m_QPpolrz>
25.535

> <r_m_QPlogPC16>
8.386

> <r_m_QPlogPoct>
13.277

> <r_m_QPlogPw>
6.898

> <r_m_QPlogPo/w>
2.446

> <r_m_QPlogS>
-2.278

> <r_m_CIlogS>
-1.674

> <r_m_QPlogHERG>
-5.255

> <r_m_QPPCaco>
327.031

> <r_m_QPlogBB>
-0.477

> <r_m_QPPMDCK>
163.515

> <r_m_QPlogKp>
-4.245

> <r_m_IP(eV)>
9.049

> <r_m_EA(eV)>
-0.75

> <i_m_#metabol>
4

> <r_m_QPlogKhsa>
0.035

> <i_m_HumanAbs>
3

> <r_m_QP%HumanAbs>
78.943

> <r_m_SAfluorine>
0

> <r_m_SAamideO>
0

> <r_m_PSA>
54.192

> <i_m_#NandO>
3

> <i_m_RuleOf5>
0

> <PharmFit>
0.225399

> <RocsTanimoto>
0.629

> <GlideScore>
-4.88086

> <SumScoreRank>
841

> <SumRank>
758

> <ReciprocalRank>
442

$$$$
schrod_403970
  SciTegic08271218213D

 29 31  0  0  1  0            999 V2000
    0.0574    1.4920   -0.0859 C   0  0
    0.0373    0.0194   -0.0465 C   0  0
    1.1307    2.2641   -0.0242 N   0  0
   -1.0733    2.2743   -0.2109 N   0  0
    1.1702   -0.7462   -0.4100 C   0  0
   -1.1258   -0.6528    0.3771 C   0  0
    0.6810    3.5599   -0.1017 C   0  0
   -0.6999    3.5926   -0.2201 C   0  0
    1.0861   -2.1496   -0.3817 C   0  0
   -1.1804   -2.0468    0.4197 C   0  0
    1.3978    4.7687   -0.0796 C   0  0
   -1.4304    4.7746   -0.3219 C   0  0
   -0.0759   -2.7956    0.0361 C   0  0
    0.6984    5.9837   -0.1778 C   0  0
   -0.6991    5.9695   -0.2978 C   0  0
   -2.0097   -0.1028    0.6919 H   0  0
    1.9386   -2.7527   -0.6876 H   0  0
    3.1983   -0.7951   -1.1658 H   0  0
   -2.0875   -2.5449    0.7501 H   0  0
    2.4798    4.7544    0.0125 H   0  0
   -2.5105    4.7763   -0.4152 H   0  0
   -0.1170   -3.8806    0.0592 H   0  0
   -1.2433    6.9092   -0.3754 H   0  0
    0.8377    8.1382   -0.2363 H   0  0
    2.3400   -0.1629   -0.8945 N   0  0
    2.4047    0.9296   -1.0055 H   0  0
    1.3877    7.1887   -0.1593 N   0  0
    2.4839    7.1939   -0.0676 H   0  0
    2.1289    1.8118    0.0705 H   0  0
  1  2  1  0
  1  3  1  0
  1  4  2  0
  2  5  2  0
  2  6  1  0
  3  7  1  0
  3 29  1  0
  4  8  1  0
  5  9  1  0
  5 25  1  0
  6 10  2  0
  6 16  1  0
  7 11  1  0
  7  8  2  0
  8 12  1  0
  9 13  2  0
  9 17  1  0
 10 13  1  0
 10 19  1  0
 11 14  2  0
 11 20  1  0
 12 15  2  0
 12 21  1  0
 13 22  1  0
 14 15  1  0
 14 27  1  0
 15 23  1  0
 18 25  1  0
 24 27  1  0
 25 26  1  0
 27 28  1  0
M  END
> <Name>
schrod_403970

> <s_m_entry_id>
201437

> <s_m_entry_name>
schrod_403970

> <r_epik_Ionization_Penalty>
0.0457

> <r_epik_Ionization_Penalty_Charging>
0

> <r_epik_Ionization_Penalty_Neutral>
0.0457

> <r_epik_State_Penalty>
0.1701

> <i_epik_Tot_Q>
0

> <i_m_Num_rings>
3

> <i_m_Num_heteroaromatic_rings>
1

> <i_m_Num_aromatic_rings>
3

> <i_m_Num_aliphatic_rings>
0

> <i_m_Num_rotatable_bonds>
3

> <i_m_Num_atoms>
29

> <i_m_Molecular_weight>
224

> <i_m_Num_chiral_centers>
0

> <i_m_Num_neutral_amines>
0

> <i_m_Num_amide_hydrogens>
0

> <i_m_Num_divalent_oxygen_atomsB>
0

> <i_m_Num_neutral_donor_groups>
5

> <i_m_Num_charged_donor_groups>
0

> <i_m_Num_neutral_acceptor_groups>
0

> <i_m_Num_charged_acceptor_groups>
0

> <i_m_Num_reactive_groups>
0

> <i_m_Num_acidic_hydrogens>
0

> <i_m_Num_donor_groups>
5

> <i_m_Num_acceptor_groups>
0

> <i_m_H>
12

> <i_m_B>
0

> <i_m_C>
13

> <i_m_N>
4

> <i_m_O>
0

> <i_m_F>
0

> <i_m_Si>
0

> <i_m_P>
0

> <i_m_S>
0

> <i_m_Cl>
0

> <i_m_Fe>
0

> <i_m_Br>
0

> <i_m_I>
0

> <i_m_Num_H-N>
5

> <i_m_Num_H-O>
0

> <i_m_Charged_amines>
0

> <i_m_Charged_imines>
0

> <i_m_Charged_amidine>
0

> <i_m_Charged_HN-imidazole>
0

> <i_m_Charged_imidazole>
0

> <i_m_Charged_pyridine>
0

> <i_m_Aliphatic_carbon>
0

> <i_m_Aromatic_carbon>
13

> <i_m_Num_amine/amide_Hydrogens>
4

> <i_m_Num_imine_Hydrogens>
0

> <i_m_Catch_for_uncharged_guanine_H>
0

> <i_m_Num_heteroarom_atoms>
2

> <i_m_Num_divalent_oxygen_atoms>
0

> <i_m_Num_heteroaromatic_n_w.outH>
1

> <i_m_Num_N=N=N-H>
0

> <i_m_Neutral_Sulfones>
0

> <i_m_Neutral_Sulfenes>
0

> <i_m_Neutral_Carbonyls>
0

> <i_m_Neutral_P=O-R3>
0

> <i_m_Neutral_P(=O)2-R2>
0

> <i_m_Num_imine_N_donors>
0

> <i_m_Num_imine_NH>
0

> <i_m_Carbonyls>
0

> <i_m_P=O>
0

> <i_m_S=O>
0

> <i_m_Nitro>
0

> <i_m_Ethers>
0

> <i_m_Charged_N-O>
0

> <i_m_Neutral_N-O>
0

> <i_m_aromatic_N-O>
0

> <i_m_Neutral_NR3-O>
0

> <i_m_Neutral_halo-phosphoric_acid>
0

> <i_m_Alcohols>
0

> <i_m_Thiols>
0

> <i_m_Amine/Amides>
2

> <i_m_Num_Amine/Amides_w.H>
0

> <i_m_N-Pyrrole_H>
0

> <i_m_O_in_=O_in_nitro>
0

> <i_m_N_in_R%N>
0

> <i_m_sulfonyl-halide>
0

> <i_m_acyl_halide>
0

> <i_m_alkyl_halide>
0

> <i_m_halopyrimidine>
0

> <i_m_anhydride>
0

> <i_m_1.2-dicarbonyl>
0

> <i_m_perhalo-ketone>
0

> <i_m_aliphatic_ketone>
0

> <i_m_epoxide>
0

> <i_m_aziridine>
0

> <i_m_aliphatic_ester>
0

> <i_m_aliphatic_thioester>
0

> <i_m_sulphonate_ester>
0

> <i_m_phosphonate_ester>
0

> <i_m_imine>
0

> <i_m_aldehyde>
0

> <i_m_michael_acceptor>
0

> <i_m_b-heterosubstituted_carbonyl>
0

> <i_m_R-O-O-R>
0

> <i_m_R-S-O-R>
0

> <i_m_R-N-N-R>
0

> <i_m_R-N-S-R>
0

> <i_m_R-S-S-R>
0

> <i_m_Guanidine>
0

> <i_m_Amidine>
0

> <i_m_Charged_-N-S(=O)(=O)->
0

> <i_m_Charged_carboxylic_acid>
0

> <i_m_Charged_phosphoric_acid>
0

> <i_m_Charged_halo-phosphoric_acid>
0

> <i_m_Charged_O-PO3>
0

> <i_m_Charged_C-PO3->
0

> <i_m_Charged_phosphorylamide>
0

> <i_m_Charged_phosphonic_acid>
0

> <i_m_Charged_phosphonamide>
0

> <i_m_Charged_sulfuric_acid>
0

> <i_m_Charged_sulfenic_acid>
0

> <i_m_Charged_sulfonic_acid>
0

> <i_m_Charged_hydroxamic_acid>
0

> <i_m_Charged_sulfonamide>
0

> <i_m_Charged_tetrazole>
0

> <i_m_Charged_alkylthiol>
0

> <i_m_Charged_2-nitrophenol>
0

> <i_m_Charged_4-nitrophenol>
0

> <i_m_Charged_3.5-nitrophenol>
0

> <i_m_Acidic_Hydrogens>
0

> <i_m_Charged_amidines>
0

> <i_m_Charged_guanidines>
0

> <i_m_Charged_enamines>
0

> <i_m_Charged_aniline>
0

> <i_m_Charged_dialkyl_aniline>
0

> <i_m_Charged_diaminobenzene>
0

> <i_m_Charged_2-aminopyridine>
0

> <i_m_Charged_4-aminopyridine>
0

> <i_m_Charged_4-methoxypyridine>
0

> <i_m_Neu_amines>
0

> <i_m_Catch_for_R-CN4>
0

> <i_m_CF3>
0

> <i_m_CCl3>
0

> <i_m_CBr3>
0

> <i_m_CI3>
0

> <i_m_t-Butyl>
0

> <i_m_#stars>
1

> <i_m_#amine>
0

> <i_m_#amidine>
0

> <i_m_#acid>
0

> <i_m_#amide>
0

> <i_m_#rotor>
2

> <i_m_#rctvFG>
0

> <i_m_CNS>
-1

> <r_m_MW>
224.265

> <r_m_dipole>
1.386

> <r_m_SASA>
458.706

> <r_m_FOSA>
0

> <r_m_FISA>
137.542

> <r_m_PISA>
321.164

> <r_m_WPSA>
0

> <r_m_volume>
748.508

> <r_m_donorHB>
4

> <r_m_accptHB>
3.5

> <r_m_dip^2/V>
0.002567

> <r_m_ACxDN^.5/SA>
0.01526

> <r_m_glob>
0.86915

> <r_m_QPpolrz>
25.584

> <r_m_QPlogPC16>
9.231

> <r_m_QPlogPoct>
16.16

> <r_m_QPlogPw>
12.808

> <r_m_QPlogPo/w>
1.375

> <r_m_QPlogS>
-2.67

> <r_m_CIlogS>
-2.396

> <r_m_QPlogHERG>
-5.181

> <r_m_QPPCaco>
491.573

> <r_m_QPlogBB>
-0.771

> <r_m_QPPMDCK>
229.611

> <r_m_QPlogKp>
-2.731

> <r_m_IP(eV)>
7.746

> <r_m_EA(eV)>
0.295

> <i_m_#metabol>
4

> <r_m_QPlogKhsa>
-0.308

> <i_m_HumanAbs>
3

> <r_m_QP%HumanAbs>
85.391

> <r_m_SAfluorine>
0

> <r_m_SAamideO>
0

> <r_m_PSA>
73.641

> <i_m_#NandO>
4

> <i_m_RuleOf5>
0

> <PharmFit>
0.068084

> <RocsTanimoto>
0.584

> <GlideScore>
-5.931779

> <SumScoreRank>
834

> <SumRank>
824

> <ReciprocalRank>
704

$$$$
schrod_726588
  SciTegic08271218213D

 29 31  0  0  1  0            999 V2000
    0.3169    1.4554   -0.1438 C   0  0
    1.5049    1.8186   -0.5867 N   0  0
    0.2332    0.0833   -0.0732 N   0  0
   -0.7746    2.1744    0.2089 N   0  0
    2.2061    0.6554   -0.7956 C   0  0
    1.4278   -0.4506   -0.4795 C   0  0
   -0.8977    3.5831    0.3119 C   0  0
   -2.1894    4.1671    0.3378 C   0  0
    3.5183    0.4620   -1.2572 C   0  0
    1.8795   -1.7656   -0.5950 C   0  0
    0.2188    4.4388    0.3440 C   0  0
   -2.3180    5.5592    0.4851 C   0  0
    3.1888   -1.9415   -1.0557 C   0  0
    3.9959   -0.8488   -1.3817 C   0  0
    0.0712    5.8233    0.4549 C   0  0
   -1.1965    6.3833    0.5344 C   0  0
   -0.6966   -0.3941    0.2697 H   0  0
   -1.7146    1.6605    0.4587 H   0  0
   -4.3364    3.8742    0.3336 H   0  0
    4.1494    1.3069   -1.5121 H   0  0
    1.2514   -2.6123   -0.3418 H   0  0
    1.2310    4.0468    0.3175 H   0  0
   -3.3046    6.0134    0.5467 H   0  0
    3.5851   -2.9486   -1.1620 H   0  0
    5.0093   -1.0169   -1.7374 H   0  0
    0.9506    6.4600    0.4916 H   0  0
   -1.3138    7.4582    0.6338 H   0  0
   -3.3490    3.3898    0.3124 N   0  0
   -3.2752    2.2931    0.2712 H   0  0
  1  2  2  0
  1  3  1  0
  1  4  1  0
  2  5  1  0
  3  6  1  0
  3 17  1  0
  4  7  1  0
  4 18  1  0
  5  9  2  0
  5  6  1  0
  6 10  2  0
  7  8  2  0
  7 11  1  0
  8 12  1  0
  8 28  1  0
  9 14  1  0
  9 20  1  0
 10 13  1  0
 10 21  1  0
 11 15  2  0
 11 22  1  0
 12 16  2  0
 12 23  1  0
 13 14  2  0
 13 24  1  0
 14 25  1  0
 15 16  1  0
 15 26  1  0
 16 27  1  0
 19 28  1  0
 28 29  1  0
M  END
> <Name>
schrod_726588

> <s_m_entry_id>
201438

> <s_m_entry_name>
schrod_726588

> <r_epik_Ionization_Penalty>
0.2664

> <r_epik_Ionization_Penalty_Charging>
0

> <r_epik_Ionization_Penalty_Neutral>
0.2664

> <r_epik_State_Penalty>
0.2529

> <i_epik_Tot_Q>
0

> <i_m_Num_rings>
3

> <i_m_Num_heteroaromatic_rings>
1

> <i_m_Num_aromatic_rings>
3

> <i_m_Num_aliphatic_rings>
0

> <i_m_Num_rotatable_bonds>
3

> <i_m_Num_atoms>
29

> <i_m_Molecular_weight>
224

> <i_m_Num_chiral_centers>
0

> <i_m_Num_neutral_amines>
0

> <i_m_Num_amide_hydrogens>
0

> <i_m_Num_divalent_oxygen_atomsB>
0

> <i_m_Num_neutral_donor_groups>
5

> <i_m_Num_charged_donor_groups>
1

> <i_m_Num_neutral_acceptor_groups>
0

> <i_m_Num_charged_acceptor_groups>
0

> <i_m_Num_reactive_groups>
0

> <i_m_Num_acidic_hydrogens>
0

> <i_m_Num_donor_groups>
4

> <i_m_Num_acceptor_groups>
0

> <i_m_H>
12

> <i_m_B>
0

> <i_m_C>
13

> <i_m_N>
4

> <i_m_O>
0

> <i_m_F>
0

> <i_m_Si>
0

> <i_m_P>
0

> <i_m_S>
0

> <i_m_Cl>
0

> <i_m_Fe>
0

> <i_m_Br>
0

> <i_m_I>
0

> <i_m_Num_H-N>
4

> <i_m_Num_H-O>
0

> <i_m_Charged_amines>
0

> <i_m_Charged_imines>
0

> <i_m_Charged_amidine>
0

> <i_m_Charged_HN-imidazole>
1

> <i_m_Charged_imidazole>
0

> <i_m_Charged_pyridine>
0

> <i_m_Aliphatic_carbon>
0

> <i_m_Aromatic_carbon>
13

> <i_m_Num_amine/amide_Hydrogens>
3

> <i_m_Num_imine_Hydrogens>
0

> <i_m_Catch_for_uncharged_guanine_H>
0

> <i_m_Num_heteroarom_atoms>
2

> <i_m_Num_divalent_oxygen_atoms>
0

> <i_m_Num_heteroaromatic_n_w.outH>
1

> <i_m_Num_N=N=N-H>
0

> <i_m_Neutral_Sulfones>
0

> <i_m_Neutral_Sulfenes>
0

> <i_m_Neutral_Carbonyls>
0

> <i_m_Neutral_P=O-R3>
0

> <i_m_Neutral_P(=O)2-R2>
0

> <i_m_Num_imine_N_donors>
0

> <i_m_Num_imine_NH>
0

> <i_m_Carbonyls>
0

> <i_m_P=O>
0

> <i_m_S=O>
0

> <i_m_Nitro>
0

> <i_m_Ethers>
0

> <i_m_Charged_N-O>
0

> <i_m_Neutral_N-O>
0

> <i_m_aromatic_N-O>
0

> <i_m_Neutral_NR3-O>
0

> <i_m_Neutral_halo-phosphoric_acid>
0

> <i_m_Alcohols>
0

> <i_m_Thiols>
0

> <i_m_Amine/Amides>
2

> <i_m_Num_Amine/Amides_w.H>
1

> <i_m_N-Pyrrole_H>
0

> <i_m_O_in_=O_in_nitro>
0

> <i_m_N_in_R%N>
0

> <i_m_sulfonyl-halide>
0

> <i_m_acyl_halide>
0

> <i_m_alkyl_halide>
0

> <i_m_halopyrimidine>
0

> <i_m_anhydride>
0

> <i_m_1.2-dicarbonyl>
0

> <i_m_perhalo-ketone>
0

> <i_m_aliphatic_ketone>
0

> <i_m_epoxide>
0

> <i_m_aziridine>
0

> <i_m_aliphatic_ester>
0

> <i_m_aliphatic_thioester>
0

> <i_m_sulphonate_ester>
0

> <i_m_phosphonate_ester>
0

> <i_m_imine>
0

> <i_m_aldehyde>
0

> <i_m_michael_acceptor>
0

> <i_m_b-heterosubstituted_carbonyl>
0

> <i_m_R-O-O-R>
0

> <i_m_R-S-O-R>
0

> <i_m_R-N-N-R>
0

> <i_m_R-N-S-R>
0

> <i_m_R-S-S-R>
0

> <i_m_Guanidine>
0

> <i_m_Amidine>
0

> <i_m_Charged_-N-S(=O)(=O)->
0

> <i_m_Charged_carboxylic_acid>
0

> <i_m_Charged_phosphoric_acid>
0

> <i_m_Charged_halo-phosphoric_acid>
0

> <i_m_Charged_O-PO3>
0

> <i_m_Charged_C-PO3->
0

> <i_m_Charged_phosphorylamide>
0

> <i_m_Charged_phosphonic_acid>
0

> <i_m_Charged_phosphonamide>
0

> <i_m_Charged_sulfuric_acid>
0

> <i_m_Charged_sulfenic_acid>
0

> <i_m_Charged_sulfonic_acid>
0

> <i_m_Charged_hydroxamic_acid>
0

> <i_m_Charged_sulfonamide>
0

> <i_m_Charged_tetrazole>
0

> <i_m_Charged_alkylthiol>
0

> <i_m_Charged_2-nitrophenol>
0

> <i_m_Charged_4-nitrophenol>
0

> <i_m_Charged_3.5-nitrophenol>
0

> <i_m_Acidic_Hydrogens>
0

> <i_m_Charged_amidines>
0

> <i_m_Charged_guanidines>
0

> <i_m_Charged_enamines>
0

> <i_m_Charged_aniline>
0

> <i_m_Charged_dialkyl_aniline>
0

> <i_m_Charged_diaminobenzene>
0

> <i_m_Charged_2-aminopyridine>
0

> <i_m_Charged_4-aminopyridine>
0

> <i_m_Charged_4-methoxypyridine>
0

> <i_m_Neu_amines>
0

> <i_m_Catch_for_R-CN4>
0

> <i_m_CF3>
0

> <i_m_CCl3>
0

> <i_m_CBr3>
0

> <i_m_CI3>
0

> <i_m_t-Butyl>
0

> <i_m_#stars>
1

> <i_m_#amine>
0

> <i_m_#amidine>
0

> <i_m_#acid>
0

> <i_m_#amide>
0

> <i_m_#rotor>
3

> <i_m_#rctvFG>
0

> <i_m_CNS>
-1

> <r_m_MW>
224.265

> <r_m_dipole>
2.96

> <r_m_SASA>
467.261

> <r_m_FOSA>
0

> <r_m_FISA>
103.37

> <r_m_PISA>
363.891

> <r_m_WPSA>
0

> <r_m_volume>
759.147

> <r_m_donorHB>
3.5

> <r_m_accptHB>
3

> <r_m_dip^2/V>
0.011538

> <r_m_ACxDN^.5/SA>
0.012011

> <r_m_glob>
0.861304

> <r_m_QPpolrz>
25.776

> <r_m_QPlogPC16>
9.237

> <r_m_QPlogPoct>
15.2

> <r_m_QPlogPw>
11.441

> <r_m_QPlogPo/w>
1.981

> <r_m_QPlogS>
-2.808

> <r_m_CIlogS>
-2.642

> <r_m_QPlogHERG>
-5.512

> <r_m_QPPCaco>
1036.682

> <r_m_QPlogBB>
-0.546

> <r_m_QPPMDCK>
514.353

> <r_m_QPlogKp>
-1.855

> <r_m_IP(eV)>
7.774

> <r_m_EA(eV)>
0.049

> <i_m_#metabol>
4

> <r_m_QPlogKhsa>
-0.234

> <i_m_HumanAbs>
3

> <r_m_QP%HumanAbs>
96.332

> <r_m_SAfluorine>
0

> <r_m_SAamideO>
0

> <r_m_PSA>
60.844

> <i_m_#NandO>
4

> <i_m_RuleOf5>
0

> <PharmFit>
1.72806

> <RocsTanimoto>
0.687

> <GlideScore>
-7.943733

> <SumScoreRank>
57

> <SumRank>
52

> <ReciprocalRank>
75

$$$$
schrod_545816
  SciTegic08271218213D

 34 34  0  0  1  0            999 V2000
    0.0662    1.3395    0.0113 C   0  0
    0.0360   -0.0032    0.0056 N   0  0
    1.2117    2.0430   -0.0016 N   0  0
   -1.1526    1.9928    0.0302 N   0  0
    1.2165   -0.6430   -0.0131 C   0  0
    2.3591    1.3462   -0.0200 C   0  0
   -1.2441    3.4362    0.1217 C   0  0
    2.3947    0.0031   -0.0263 N   0  0
    1.1801   -2.0259   -0.0186 N   0  0
    3.5349    2.0749   -0.0328 N   0  0
   -2.6993    3.8763    0.0086 C   0  0
    2.3903   -2.8170   -0.0378 C   0  0
    4.8282    1.4285   -0.0524 C   0  0
   -3.4179    3.4564    1.1623 O   0  0
    2.0426   -4.2963   -0.0398 C   0  0
    5.9304    2.4745   -0.0632 C   0  0
   -2.0684    1.3861   -0.0265 H   0  0
   -0.8403    3.7686    1.0894 H   0  0
   -0.6641    3.8928   -0.6939 H   0  0
    0.1986   -2.5224   -0.0079 H   0  0
    3.4688    3.1729   -0.0277 H   0  0
   -2.7457    4.9724   -0.0711 H   0  0
   -3.1506    3.4241   -0.8869 H   0  0
    2.9692   -2.5796   -0.9425 H   0  0
    2.9926   -2.5875    0.8536 H   0  0
    4.9363    0.7974    0.8421 H   0  0
    4.9124    0.8040   -0.9540 H   0  0
   -4.4893    3.6867    1.2569 H   0  0
    2.9682   -4.8905   -0.0544 H   0  0
    1.4423   -4.5306   -0.9313 H   0  0
    1.4656   -4.5385    0.8649 H   0  0
    6.9101    1.9746   -0.0781 H   0  0
    5.8514    3.0997    0.8384 H   0  0
    5.8275    3.1063   -0.9577 H   0  0
  1  2  1  0
  1  3  2  0
  1  4  1  0
  2  5  2  0
  3  6  1  0
  4  7  1  0
  4 17  1  0
  5  8  1  0
  5  9  1  0
  6 10  1  0
  6  8  2  0
  7 11  1  0
  7 18  1  0
  7 19  1  0
  9 12  1  0
  9 20  1  0
 10 13  1  0
 10 21  1  0
 11 14  1  0
 11 22  1  0
 11 23  1  0
 12 15  1  0
 12 24  1  0
 12 25  1  0
 13 16  1  0
 13 26  1  0
 13 27  1  0
 14 28  1  0
 15 29  1  0
 15 30  1  0
 15 31  1  0
 16 32  1  0
 16 33  1  0
 16 34  1  0
M  END
> <Name>
schrod_545816

> <s_m_entry_id>
201439

> <s_m_entry_name>
schrod_545816

> <r_epik_Ionization_Penalty>
0.0739

> <r_epik_Ionization_Penalty_Charging>
0

> <r_epik_Ionization_Penalty_Neutral>
0.0739

> <r_epik_State_Penalty>
0.0521

> <i_epik_Tot_Q>
0

> <i_m_Num_rings>
1

> <i_m_Num_heteroaromatic_rings>
1

> <i_m_Num_aromatic_rings>
1

> <i_m_Num_aliphatic_rings>
0

> <i_m_Num_rotatable_bonds>
8

> <i_m_Num_atoms>
34

> <i_m_Molecular_weight>
226

> <i_m_Num_chiral_centers>
0

> <i_m_Num_neutral_amines>
0

> <i_m_Num_amide_hydrogens>
0

> <i_m_Num_divalent_oxygen_atomsB>
0

> <i_m_Num_neutral_donor_groups>
4

> <i_m_Num_charged_donor_groups>
0

> <i_m_Num_neutral_acceptor_groups>
1

> <i_m_Num_charged_acceptor_groups>
0

> <i_m_Num_reactive_groups>
0

> <i_m_Num_acidic_hydrogens>
0

> <i_m_Num_donor_groups>
4

> <i_m_Num_acceptor_groups>
1

> <i_m_H>
18

> <i_m_B>
0

> <i_m_C>
9

> <i_m_N>
6

> <i_m_O>
1

> <i_m_F>
0

> <i_m_Si>
0

> <i_m_P>
0

> <i_m_S>
0

> <i_m_Cl>
0

> <i_m_Fe>
0

> <i_m_Br>
0

> <i_m_I>
0

> <i_m_Num_H-N>
3

> <i_m_Num_H-O>
1

> <i_m_Charged_amines>
0

> <i_m_Charged_imines>
0

> <i_m_Charged_amidine>
0

> <i_m_Charged_HN-imidazole>
0

> <i_m_Charged_imidazole>
0

> <i_m_Charged_pyridine>
0

> <i_m_Aliphatic_carbon>
6

> <i_m_Aromatic_carbon>
3

> <i_m_Num_amine/amide_Hydrogens>
3

> <i_m_Num_imine_Hydrogens>
0

> <i_m_Catch_for_uncharged_guanine_H>
0

> <i_m_Num_heteroarom_atoms>
3

> <i_m_Num_divalent_oxygen_atoms>
0

> <i_m_Num_heteroaromatic_n_w.outH>
3

> <i_m_Num_N=N=N-H>
0

> <i_m_Neutral_Sulfones>
0

> <i_m_Neutral_Sulfenes>
0

> <i_m_Neutral_Carbonyls>
0

> <i_m_Neutral_P=O-R3>
0

> <i_m_Neutral_P(=O)2-R2>
0

> <i_m_Num_imine_N_donors>
0

> <i_m_Num_imine_NH>
0

> <i_m_Carbonyls>
0

> <i_m_P=O>
0

> <i_m_S=O>
0

> <i_m_Nitro>
0

> <i_m_Ethers>
0

> <i_m_Charged_N-O>
0

> <i_m_Neutral_N-O>
0

> <i_m_aromatic_N-O>
0

> <i_m_Neutral_NR3-O>
0

> <i_m_Neutral_halo-phosphoric_acid>
0

> <i_m_Alcohols>
1

> <i_m_Thiols>
0

> <i_m_Amine/Amides>
3

> <i_m_Num_Amine/Amides_w.H>
3

> <i_m_N-Pyrrole_H>
0

> <i_m_O_in_=O_in_nitro>
0

> <i_m_N_in_R%N>
0

> <i_m_sulfonyl-halide>
0

> <i_m_acyl_halide>
0

> <i_m_alkyl_halide>
0

> <i_m_halopyrimidine>
0

> <i_m_anhydride>
0

> <i_m_1.2-dicarbonyl>
0

> <i_m_perhalo-ketone>
0

> <i_m_aliphatic_ketone>
0

> <i_m_epoxide>
0

> <i_m_aziridine>
0

> <i_m_aliphatic_ester>
0

> <i_m_aliphatic_thioester>
0

> <i_m_sulphonate_ester>
0

> <i_m_phosphonate_ester>
0

> <i_m_imine>
0

> <i_m_aldehyde>
0

> <i_m_michael_acceptor>
0

> <i_m_b-heterosubstituted_carbonyl>
0

> <i_m_R-O-O-R>
0

> <i_m_R-S-O-R>
0

> <i_m_R-N-N-R>
0

> <i_m_R-N-S-R>
0

> <i_m_R-S-S-R>
0

> <i_m_Guanidine>
0

> <i_m_Amidine>
0

> <i_m_Charged_-N-S(=O)(=O)->
0

> <i_m_Charged_carboxylic_acid>
0

> <i_m_Charged_phosphoric_acid>
0

> <i_m_Charged_halo-phosphoric_acid>
0

> <i_m_Charged_O-PO3>
0

> <i_m_Charged_C-PO3->
0

> <i_m_Charged_phosphorylamide>
0

> <i_m_Charged_phosphonic_acid>
0

> <i_m_Charged_phosphonamide>
0

> <i_m_Charged_sulfuric_acid>
0

> <i_m_Charged_sulfenic_acid>
0

> <i_m_Charged_sulfonic_acid>
0

> <i_m_Charged_hydroxamic_acid>
0

> <i_m_Charged_sulfonamide>
0

> <i_m_Charged_tetrazole>
0

> <i_m_Charged_alkylthiol>
0

> <i_m_Charged_2-nitrophenol>
0

> <i_m_Charged_4-nitrophenol>
0

> <i_m_Charged_3.5-nitrophenol>
0

> <i_m_Acidic_Hydrogens>
0

> <i_m_Charged_amidines>
0

> <i_m_Charged_guanidines>
0

> <i_m_Charged_enamines>
0

> <i_m_Charged_aniline>
0

> <i_m_Charged_dialkyl_aniline>
0

> <i_m_Charged_diaminobenzene>
0

> <i_m_Charged_2-aminopyridine>
0

> <i_m_Charged_4-aminopyridine>
0

> <i_m_Charged_4-methoxypyridine>
0

> <i_m_Neu_amines>
0

> <i_m_Catch_for_R-CN4>
0

> <i_m_CF3>
0

> <i_m_CCl3>
0

> <i_m_CBr3>
0

> <i_m_CI3>
0

> <i_m_t-Butyl>
0

> <i_m_#stars>
0

> <i_m_#amine>
0

> <i_m_#amidine>
0

> <i_m_#acid>
0

> <i_m_#amide>
0

> <i_m_#rotor>
8

> <i_m_#rctvFG>
0

> <i_m_CNS>
-2

> <r_m_MW>
226.281

> <r_m_dipole>
1.605

> <r_m_SASA>
526.388

> <r_m_FOSA>
367.914

> <r_m_FISA>
128.509

> <r_m_PISA>
29.965

> <r_m_WPSA>
0

> <r_m_volume>
845.888

> <r_m_donorHB>
4

> <r_m_accptHB>
6.2

> <r_m_dip^2/V>
0.003044

> <r_m_ACxDN^.5/SA>
0.023557

> <r_m_glob>
0.82174

> <r_m_QPpolrz>
22.848

> <r_m_QPlogPC16>
7.882

> <r_m_QPlogPoct>
15.822

> <r_m_QPlogPw>
12.264

> <r_m_QPlogPo/w>
0.785

> <r_m_QPlogS>
-2.392

> <r_m_CIlogS>
-1.759

> <r_m_QPlogHERG>
-4.559

> <r_m_QPPCaco>
598.756

> <r_m_QPlogBB>
-1.187

> <r_m_QPPMDCK>
284.173

> <r_m_QPlogKp>
-3.014

> <r_m_IP(eV)>
8.499

> <r_m_EA(eV)>
-0.74

> <i_m_#metabol>
1

> <r_m_QPlogKhsa>
-0.642

> <i_m_HumanAbs>
3

> <r_m_QP%HumanAbs>
68.963

> <r_m_SAfluorine>
0

> <r_m_SAamideO>
0

> <r_m_PSA>
90.566

> <i_m_#NandO>
7

> <i_m_RuleOf5>
0

> <PharmFit>
0

> <RocsTanimoto>
0.605

> <GlideScore>
-7.574853

> <SumScoreRank>
593

> <SumRank>
646

> <ReciprocalRank>
887

$$$$
schrod_807225
  SciTegic08271218213D

 25 27  0  0  1  0            999 V2000
   -0.0839    1.4381    0.0947 C   0  0
    0.5544   -2.1646    0.2853 C   0  0
   -0.0307   -0.0357    0.1021 C   0  0
   -0.7049   -2.1888   -0.1716 N   0  0
    1.0242   -0.8413    0.4690 C   0  0
   -1.0261   -0.8894   -0.2764 N   0  0
    1.0367    2.2391    0.1501 C   0  0
    0.6273    3.5435    0.1079 N   0  0
   -1.2268    2.2960    0.0320 C   0  0
    1.3602   -3.3864    0.5638 C   0  0
   -0.7449    3.6098    0.0367 C   0  0
    2.5424   -3.2069    0.9922 O   0  0
   -2.6259    2.1063   -0.0177 C   0  0
   -1.5833    4.7300   -0.0197 C   0  0
   -3.4766    3.2174   -0.0739 C   0  0
   -2.9606    4.5094   -0.0770 C   0  0
    1.9958   -0.5280    0.8254 H   0  0
   -1.9886   -0.4902   -0.6289 H   0  0
    2.0907    2.0030    0.2060 H   0  0
    1.3703    4.3542    0.1326 H   0  0
   -3.0616    1.1126   -0.0050 H   0  0
   -1.1808    5.7377   -0.0165 H   0  0
   -4.5523    3.0666   -0.1125 H   0  0
   -3.6374    5.3589   -0.1203 H   0  0
    0.8001   -4.5058    0.3505 O   0  5
  1  3  1  0
  1  7  2  0
  1  9  1  0
  2  5  1  0
  2 10  1  0
  2  4  2  0
  3  5  2  0
  3  6  1  0
  4  6  1  0
  5 17  1  0
  6 18  1  0
  7  8  1  0
  7 19  1  0
  8 11  1  0
  8 20  1  0
  9 11  2  0
  9 13  1  0
 10 12  2  0
 10 25  1  0
 11 14  1  0
 13 15  2  0
 13 21  1  0
 14 16  2  0
 14 22  1  0
 15 16  1  0
 15 23  1  0
 16 24  1  0
M  CHG  1  25  -1
M  END
> <Name>
schrod_807225

> <s_m_entry_id>
201440

> <s_m_entry_name>
schrod_807225

> <r_epik_Ionization_Penalty>
0.0002

> <r_epik_Ionization_Penalty_Charging>
0.0002

> <r_epik_Ionization_Penalty_Neutral>
0

> <r_epik_State_Penalty>
0

> <i_epik_Tot_Q>
-1

> <i_m_Num_rings>
3

> <i_m_Num_heteroaromatic_rings>
2

> <i_m_Num_aromatic_rings>
3

> <i_m_Num_aliphatic_rings>
0

> <i_m_Num_rotatable_bonds>
2

> <i_m_Num_atoms>
25

> <i_m_Molecular_weight>
226

> <i_m_Num_chiral_centers>
0

> <i_m_Num_neutral_amines>
0

> <i_m_Num_amide_hydrogens>
0

> <i_m_Num_divalent_oxygen_atomsB>
0

> <i_m_Num_neutral_donor_groups>
2

> <i_m_Num_charged_donor_groups>
0

> <i_m_Num_neutral_acceptor_groups>
0

> <i_m_Num_charged_acceptor_groups>
2

> <i_m_Num_reactive_groups>
0

> <i_m_Num_acidic_hydrogens>
0

> <i_m_Num_donor_groups>
2

> <i_m_Num_acceptor_groups>
2

> <i_m_H>
8

> <i_m_B>
0

> <i_m_C>
12

> <i_m_N>
3

> <i_m_O>
2

> <i_m_F>
0

> <i_m_Si>
0

> <i_m_P>
0

> <i_m_S>
0

> <i_m_Cl>
0

> <i_m_Fe>
0

> <i_m_Br>
0

> <i_m_I>
0

> <i_m_Num_H-N>
2

> <i_m_Num_H-O>
0

> <i_m_Charged_amines>
0

> <i_m_Charged_imines>
0

> <i_m_Charged_amidine>
0

> <i_m_Charged_HN-imidazole>
0

> <i_m_Charged_imidazole>
0

> <i_m_Charged_pyridine>
0

> <i_m_Aliphatic_carbon>
1

> <i_m_Aromatic_carbon>
11

> <i_m_Num_amine/amide_Hydrogens>
0

> <i_m_Num_imine_Hydrogens>
0

> <i_m_Catch_for_uncharged_guanine_H>
0

> <i_m_Num_heteroarom_atoms>
3

> <i_m_Num_divalent_oxygen_atoms>
0

> <i_m_Num_heteroaromatic_n_w.outH>
1

> <i_m_Num_N=N=N-H>
0

> <i_m_Neutral_Sulfones>
0

> <i_m_Neutral_Sulfenes>
0

> <i_m_Neutral_Carbonyls>
0

> <i_m_Neutral_P=O-R3>
0

> <i_m_Neutral_P(=O)2-R2>
0

> <i_m_Num_imine_N_donors>
0

> <i_m_Num_imine_NH>
0

> <i_m_Carbonyls>
1

> <i_m_P=O>
0

> <i_m_S=O>
0

> <i_m_Nitro>
0

> <i_m_Ethers>
0

> <i_m_Charged_N-O>
0

> <i_m_Neutral_N-O>
0

> <i_m_aromatic_N-O>
0

> <i_m_Neutral_NR3-O>
0

> <i_m_Neutral_halo-phosphoric_acid>
0

> <i_m_Alcohols>
0

> <i_m_Thiols>
0

> <i_m_Amine/Amides>
0

> <i_m_Num_Amine/Amides_w.H>
0

> <i_m_N-Pyrrole_H>
0

> <i_m_O_in_=O_in_nitro>
0

> <i_m_N_in_R%N>
0

> <i_m_sulfonyl-halide>
0

> <i_m_acyl_halide>
0

> <i_m_alkyl_halide>
0

> <i_m_halopyrimidine>
0

> <i_m_anhydride>
0

> <i_m_1.2-dicarbonyl>
0

> <i_m_perhalo-ketone>
0

> <i_m_aliphatic_ketone>
0

> <i_m_epoxide>
0

> <i_m_aziridine>
0

> <i_m_aliphatic_ester>
0

> <i_m_aliphatic_thioester>
0

> <i_m_sulphonate_ester>
0

> <i_m_phosphonate_ester>
0

> <i_m_imine>
0

> <i_m_aldehyde>
0

> <i_m_michael_acceptor>
0

> <i_m_b-heterosubstituted_carbonyl>
0

> <i_m_R-O-O-R>
0

> <i_m_R-S-O-R>
0

> <i_m_R-N-N-R>
0

> <i_m_R-N-S-R>
0

> <i_m_R-S-S-R>
0

> <i_m_Guanidine>
0

> <i_m_Amidine>
0

> <i_m_Charged_-N-S(=O)(=O)->
0

> <i_m_Charged_carboxylic_acid>
2

> <i_m_Charged_phosphoric_acid>
0

> <i_m_Charged_halo-phosphoric_acid>
0

> <i_m_Charged_O-PO3>
0

> <i_m_Charged_C-PO3->
0

> <i_m_Charged_phosphorylamide>
0

> <i_m_Charged_phosphonic_acid>
0

> <i_m_Charged_phosphonamide>
0

> <i_m_Charged_sulfuric_acid>
0

> <i_m_Charged_sulfenic_acid>
0

> <i_m_Charged_sulfonic_acid>
0

> <i_m_Charged_hydroxamic_acid>
0

> <i_m_Charged_sulfonamide>
0

> <i_m_Charged_tetrazole>
0

> <i_m_Charged_alkylthiol>
0

> <i_m_Charged_2-nitrophenol>
0

> <i_m_Charged_4-nitrophenol>
0

> <i_m_Charged_3.5-nitrophenol>
0

> <i_m_Acidic_Hydrogens>
0

> <i_m_Charged_amidines>
0

> <i_m_Charged_guanidines>
0

> <i_m_Charged_enamines>
0

> <i_m_Charged_aniline>
0

> <i_m_Charged_dialkyl_aniline>
0

> <i_m_Charged_diaminobenzene>
0

> <i_m_Charged_2-aminopyridine>
0

> <i_m_Charged_4-aminopyridine>
0

> <i_m_Charged_4-methoxypyridine>
0

> <i_m_Neu_amines>
0

> <i_m_Catch_for_R-CN4>
0

> <i_m_CF3>
0

> <i_m_CCl3>
0

> <i_m_CBr3>
0

> <i_m_CI3>
0

> <i_m_t-Butyl>
0

> <i_m_#stars>
1

> <i_m_#amine>
0

> <i_m_#amidine>
0

> <i_m_#acid>
1

> <i_m_#amide>
0

> <i_m_#rotor>
1

> <i_m_#rctvFG>
0

> <i_m_CNS>
-2

> <r_m_MW>
227.222

> <r_m_dipole>
5.433

> <r_m_SASA>
440.218

> <r_m_FOSA>
0

> <r_m_FISA>
186.085

> <r_m_PISA>
254.133

> <r_m_WPSA>
0

> <r_m_volume>
718.301

> <r_m_donorHB>
2

> <r_m_accptHB>
2

> <r_m_dip^2/V>
0.041097

> <r_m_ACxDN^.5/SA>
0.006425

> <r_m_glob>
0.881119

> <r_m_QPpolrz>
24.377

> <r_m_QPlogPC16>
8.417

> <r_m_QPlogPoct>
12.741

> <r_m_QPlogPw>
8.452

> <r_m_QPlogPo/w>
2.218

> <r_m_QPlogS>
-3.188

> <r_m_CIlogS>
-3.371

> <r_m_QPlogHERG>
-2.86

> <r_m_QPPCaco>
43.138

> <r_m_QPlogBB>
-1.095

> <r_m_QPPMDCK>
21.049

> <r_m_QPlogKp>
-3.958

> <r_m_IP(eV)>
8.453

> <r_m_EA(eV)>
0.453

> <i_m_#metabol>
0

> <r_m_QPlogKhsa>
-0.126

> <i_m_HumanAbs>
2

> <r_m_QP%HumanAbs>
59.558

> <r_m_SAfluorine>
0

> <r_m_SAamideO>
0

> <r_m_PSA>
93.645

> <i_m_#NandO>
5

> <i_m_RuleOf5>
0

> <PharmFit>
1.81626

> <RocsTanimoto>
0.641

> <GlideScore>
-6.198458

> <SumScoreRank>
148

> <SumRank>
262

> <ReciprocalRank>
50

$$$$
schrod_452739
  SciTegic08271218213D

 21 21  0  0  1  0            999 V2000
    1.1828    1.8365    2.7650 Cl  0  0
   -0.0172    1.1667    0.0212 C   0  0
    0.0806   -0.0708    0.2854 O   0  0
    0.9180    1.8474   -4.8497 C   0  0
   -0.2168    1.3923   -4.5334 O   0  0
    1.2576    1.9536    0.0207 C   0  0
    1.8416    2.3623   -1.2043 C   0  0
    3.0522    3.0772   -1.1452 C   0  0
    3.6589    3.3955    0.0713 C   0  0
    3.0707    3.0021    1.2660 C   0  0
    1.8757    2.2838    1.2432 C   0  0
    1.2482    2.0287   -2.4151 N   0  0
    1.7912    2.3772   -3.7122 C   0  0
    3.5488    3.4055   -2.0551 H   0  0
    4.5914    3.9525    0.0814 H   0  0
    3.5506    3.2598    2.2062 H   0  0
    0.3069    1.4637   -2.3467 H   0  0
    2.8000    1.9461   -3.7931 H   0  0
    1.8545    3.4734   -3.7785 H   0  0
   -1.0785    1.8094   -0.2445 O   0  5
    1.4495    1.9392   -5.9954 O   0  5
  1 11  1  0
  2  3  2  0
  2  6  1  0
  2 20  1  0
  4  5  2  0
  4 13  1  0
  4 21  1  0
  6  7  2  0
  6 11  1  0
  7  8  1  0
  7 12  1  0
  8  9  2  0
  8 14  1  0
  9 10  1  0
  9 15  1  0
 10 11  2  0
 10 16  1  0
 12 13  1  0
 12 17  1  0
 13 18  1  0
 13 19  1  0
M  CHG  2  20  -1  21  -1
M  END
> <Name>
schrod_452739

> <s_m_entry_id>
201441

> <s_m_entry_name>
schrod_452739

> <r_epik_Ionization_Penalty>
0.0049

> <r_epik_Ionization_Penalty_Charging>
0.0046

> <r_epik_Ionization_Penalty_Neutral>
0.0003

> <r_epik_State_Penalty>
0

> <i_epik_Tot_Q>
-2

> <i_m_Num_rings>
1

> <i_m_Num_heteroaromatic_rings>
0

> <i_m_Num_aromatic_rings>
1

> <i_m_Num_aliphatic_rings>
0

> <i_m_Num_rotatable_bonds>
4

> <i_m_Num_atoms>
21

> <i_m_Molecular_weight>
227

> <i_m_Num_chiral_centers>
0

> <i_m_Num_neutral_amines>
0

> <i_m_Num_amide_hydrogens>
0

> <i_m_Num_divalent_oxygen_atomsB>
0

> <i_m_Num_neutral_donor_groups>
1

> <i_m_Num_charged_donor_groups>
0

> <i_m_Num_neutral_acceptor_groups>
0

> <i_m_Num_charged_acceptor_groups>
4

> <i_m_Num_reactive_groups>
0

> <i_m_Num_acidic_hydrogens>
0

> <i_m_Num_donor_groups>
1

> <i_m_Num_acceptor_groups>
4

> <i_m_H>
6

> <i_m_B>
0

> <i_m_C>
9

> <i_m_N>
1

> <i_m_O>
4

> <i_m_F>
0

> <i_m_Si>
0

> <i_m_P>
0

> <i_m_S>
0

> <i_m_Cl>
1

> <i_m_Fe>
0

> <i_m_Br>
0

> <i_m_I>
0

> <i_m_Num_H-N>
1

> <i_m_Num_H-O>
0

> <i_m_Charged_amines>
0

> <i_m_Charged_imines>
0

> <i_m_Charged_amidine>
0

> <i_m_Charged_HN-imidazole>
0

> <i_m_Charged_imidazole>
0

> <i_m_Charged_pyridine>
0

> <i_m_Aliphatic_carbon>
3

> <i_m_Aromatic_carbon>
6

> <i_m_Num_amine/amide_Hydrogens>
1

> <i_m_Num_imine_Hydrogens>
0

> <i_m_Catch_for_uncharged_guanine_H>
0

> <i_m_Num_heteroarom_atoms>
0

> <i_m_Num_divalent_oxygen_atoms>
0

> <i_m_Num_heteroaromatic_n_w.outH>
0

> <i_m_Num_N=N=N-H>
0

> <i_m_Neutral_Sulfones>
0

> <i_m_Neutral_Sulfenes>
0

> <i_m_Neutral_Carbonyls>
0

> <i_m_Neutral_P=O-R3>
0

> <i_m_Neutral_P(=O)2-R2>
0

> <i_m_Num_imine_N_donors>
0

> <i_m_Num_imine_NH>
0

> <i_m_Carbonyls>
2

> <i_m_P=O>
0

> <i_m_S=O>
0

> <i_m_Nitro>
0

> <i_m_Ethers>
0

> <i_m_Charged_N-O>
0

> <i_m_Neutral_N-O>
0

> <i_m_aromatic_N-O>
0

> <i_m_Neutral_NR3-O>
0

> <i_m_Neutral_halo-phosphoric_acid>
0

> <i_m_Alcohols>
0

> <i_m_Thiols>
0

> <i_m_Amine/Amides>
1

> <i_m_Num_Amine/Amides_w.H>
1

> <i_m_N-Pyrrole_H>
0

> <i_m_O_in_=O_in_nitro>
0

> <i_m_N_in_R%N>
0

> <i_m_sulfonyl-halide>
0

> <i_m_acyl_halide>
0

> <i_m_alkyl_halide>
0

> <i_m_halopyrimidine>
0

> <i_m_anhydride>
0

> <i_m_1.2-dicarbonyl>
0

> <i_m_perhalo-ketone>
0

> <i_m_aliphatic_ketone>
0

> <i_m_epoxide>
0

> <i_m_aziridine>
0

> <i_m_aliphatic_ester>
0

> <i_m_aliphatic_thioester>
0

> <i_m_sulphonate_ester>
0

> <i_m_phosphonate_ester>
0

> <i_m_imine>
0

> <i_m_aldehyde>
0

> <i_m_michael_acceptor>
0

> <i_m_b-heterosubstituted_carbonyl>
0

> <i_m_R-O-O-R>
0

> <i_m_R-S-O-R>
0

> <i_m_R-N-N-R>
0

> <i_m_R-N-S-R>
0

> <i_m_R-S-S-R>
0

> <i_m_Guanidine>
0

> <i_m_Amidine>
0

> <i_m_Charged_-N-S(=O)(=O)->
0

> <i_m_Charged_carboxylic_acid>
4

> <i_m_Charged_phosphoric_acid>
0

> <i_m_Charged_halo-phosphoric_acid>
0

> <i_m_Charged_O-PO3>
0

> <i_m_Charged_C-PO3->
0

> <i_m_Charged_phosphorylamide>
0

> <i_m_Charged_phosphonic_acid>
0

> <i_m_Charged_phosphonamide>
0

> <i_m_Charged_sulfuric_acid>
0

> <i_m_Charged_sulfenic_acid>
0

> <i_m_Charged_sulfonic_acid>
0

> <i_m_Charged_hydroxamic_acid>
0

> <i_m_Charged_sulfonamide>
0

> <i_m_Charged_tetrazole>
0

> <i_m_Charged_alkylthiol>
0

> <i_m_Charged_2-nitrophenol>
0

> <i_m_Charged_4-nitrophenol>
0

> <i_m_Charged_3.5-nitrophenol>
0

> <i_m_Acidic_Hydrogens>
0

> <i_m_Charged_amidines>
0

> <i_m_Charged_guanidines>
0

> <i_m_Charged_enamines>
0

> <i_m_Charged_aniline>
0

> <i_m_Charged_dialkyl_aniline>
0

> <i_m_Charged_diaminobenzene>
0

> <i_m_Charged_2-aminopyridine>
0

> <i_m_Charged_4-aminopyridine>
0

> <i_m_Charged_4-methoxypyridine>
0

> <i_m_Neu_amines>
0

> <i_m_Catch_for_R-CN4>
0

> <i_m_CF3>
0

> <i_m_CCl3>
0

> <i_m_CBr3>
0

> <i_m_CI3>
0

> <i_m_t-Butyl>
0

> <i_m_#stars>
0

> <i_m_#amine>
0

> <i_m_#amidine>
0

> <i_m_#acid>
2

> <i_m_#amide>
0

> <i_m_#rotor>
4

> <i_m_#rctvFG>
0

> <i_m_CNS>
-2

> <r_m_MW>
229.619

> <r_m_dipole>
8.485

> <r_m_SASA>
421.909

> <r_m_FOSA>
37.022

> <r_m_FISA>
202.214

> <r_m_PISA>
122.051

> <r_m_WPSA>
60.622

> <r_m_volume>
679.862

> <r_m_donorHB>
2

> <r_m_accptHB>
4

> <r_m_dip^2/V>
0.105901

> <r_m_ACxDN^.5/SA>
0.013408

> <r_m_glob>
0.886259

> <r_m_QPpolrz>
19.651

> <r_m_QPlogPC16>
7.664

> <r_m_QPlogPoct>
13.128

> <r_m_QPlogPw>
8.948

> <r_m_QPlogPo/w>
1.784

> <r_m_QPlogS>
-2.268

> <r_m_CIlogS>
-2.778

> <r_m_QPlogHERG>
-0.34

> <r_m_QPPCaco>
7.683

> <r_m_QPlogBB>
-1.245

> <r_m_QPPMDCK>
8.908

> <r_m_QPlogKp>
-4.432

> <r_m_IP(eV)>
8.763

> <r_m_EA(eV)>
0.394

> <i_m_#metabol>
4

> <r_m_QPlogKhsa>
-0.758

> <i_m_HumanAbs>
2

> <r_m_QP%HumanAbs>
37.36

> <r_m_SAfluorine>
0

> <r_m_SAamideO>
0

> <r_m_PSA>
107.943

> <i_m_#NandO>
5

> <i_m_RuleOf5>
0

> <PharmFit>
1.34148

> <RocsTanimoto>
0.684

> <GlideScore>
-5.596479

> <SumScoreRank>
345

> <SumRank>
430

> <ReciprocalRank>
346

$$$$
schrod_415693
  SciTegic08271218213D

 33 34  0  0  1  0            999 V2000
   -0.1216    1.3816   -0.0550 C   0  0
    5.3073    1.6680    3.4707 C   0  0
   -0.1263   -0.0240   -0.1463 C   0  0
    4.9672    2.8766    4.1091 C   0  0
    1.1088    2.0612   -0.0225 C   0  0
    4.8926    1.4543    2.1444 C   0  0
    4.0980    2.3880    1.4646 C   0  0
    2.3286    1.3703   -0.0172 C   0  0
    1.0960   -0.7122   -0.1073 C   0  0
    4.1442    3.7929    3.4365 C   0  0
    3.6357    2.1204    0.0536 C   0  0
   -1.3014    2.1220   -0.0875 N   0  0
    5.3478    3.1458    5.4216 N   0  0
   -1.3125   -0.7532   -0.1810 N   0  0
    2.3096   -0.0257   -0.0467 C   0  0
    3.7164    3.5552    2.1295 C   0  0
    1.1148    3.1495    0.0101 H   0  0
    5.1863    0.5372    1.6363 H   0  0
    1.1111   -1.7996   -0.1341 H   0  0
    3.8359    4.7129    3.9285 H   0  0
    3.4971    3.0755   -0.4742 H   0  0
    4.3911    1.5175   -0.4716 H   0  0
   -1.2645    3.2189   -0.0140 H   0  0
   -2.2697    1.6096   -0.1867 H   0  0
    6.4542    0.8683    5.1227 H   0  0
    5.0660    4.0997    5.8913 H   0  0
    5.9301    2.4045    5.9884 H   0  0
   -1.2817   -1.8504   -0.2526 H   0  0
   -2.2801   -0.2319   -0.1368 H   0  0
    3.2378   -0.5910   -0.0269 H   0  0
    3.0869    4.2911    1.6358 H   0  0
    6.1200    0.7179    4.0855 N   0  0
    6.4275   -0.1827    3.5337 H   0  0
  1  3  2  0
  1  5  1  0
  1 12  1  0
  2  6  1  0
  2  4  2  0
  2 32  1  0
  3  9  1  0
  3 14  1  0
  4 10  1  0
  4 13  1  0
  5  8  2  0
  5 17  1  0
  6  7  2  0
  6 18  1  0
  7 11  1  0
  7 16  1  0
  8 11  1  0
  8 15  1  0
  9 15  2  0
  9 19  1  0
 10 16  2  0
 10 20  1  0
 11 21  1  0
 11 22  1  0
 12 23  1  0
 12 24  1  0
 13 26  1  0
 13 27  1  0
 14 28  1  0
 14 29  1  0
 15 30  1  0
 16 31  1  0
 25 32  1  0
 32 33  1  0
M  END
> <Name>
schrod_415693

> <s_m_entry_id>
201442

> <s_m_entry_name>
schrod_415693

> <r_epik_Ionization_Penalty>
0.006

> <r_epik_Ionization_Penalty_Charging>
0

> <r_epik_Ionization_Penalty_Neutral>
0.006

> <r_epik_State_Penalty>
0

> <i_epik_Tot_Q>
0

> <i_m_Num_rings>
2

> <i_m_Num_heteroaromatic_rings>
0

> <i_m_Num_aromatic_rings>
2

> <i_m_Num_aliphatic_rings>
0

> <i_m_Num_rotatable_bonds>
6

> <i_m_Num_atoms>
33

> <i_m_Molecular_weight>
228

> <i_m_Num_chiral_centers>
0

> <i_m_Num_neutral_amines>
0

> <i_m_Num_amide_hydrogens>
0

> <i_m_Num_divalent_oxygen_atomsB>
0

> <i_m_Num_neutral_donor_groups>
8

> <i_m_Num_charged_donor_groups>
0

> <i_m_Num_neutral_acceptor_groups>
0

> <i_m_Num_charged_acceptor_groups>
0

> <i_m_Num_reactive_groups>
0

> <i_m_Num_acidic_hydrogens>
0

> <i_m_Num_donor_groups>
8

> <i_m_Num_acceptor_groups>
0

> <i_m_H>
16

> <i_m_B>
0

> <i_m_C>
13

> <i_m_N>
4

> <i_m_O>
0

> <i_m_F>
0

> <i_m_Si>
0

> <i_m_P>
0

> <i_m_S>
0

> <i_m_Cl>
0

> <i_m_Fe>
0

> <i_m_Br>
0

> <i_m_I>
0

> <i_m_Num_H-N>
8

> <i_m_Num_H-O>
0

> <i_m_Charged_amines>
0

> <i_m_Charged_imines>
0

> <i_m_Charged_amidine>
0

> <i_m_Charged_HN-imidazole>
0

> <i_m_Charged_imidazole>
0

> <i_m_Charged_pyridine>
0

> <i_m_Aliphatic_carbon>
1

> <i_m_Aromatic_carbon>
12

> <i_m_Num_amine/amide_Hydrogens>
8

> <i_m_Num_imine_Hydrogens>
0

> <i_m_Catch_for_uncharged_guanine_H>
0

> <i_m_Num_heteroarom_atoms>
0

> <i_m_Num_divalent_oxygen_atoms>
0

> <i_m_Num_heteroaromatic_n_w.outH>
0

> <i_m_Num_N=N=N-H>
0

> <i_m_Neutral_Sulfones>
0

> <i_m_Neutral_Sulfenes>
0

> <i_m_Neutral_Carbonyls>
0

> <i_m_Neutral_P=O-R3>
0

> <i_m_Neutral_P(=O)2-R2>
0

> <i_m_Num_imine_N_donors>
0

> <i_m_Num_imine_NH>
0

> <i_m_Carbonyls>
0

> <i_m_P=O>
0

> <i_m_S=O>
0

> <i_m_Nitro>
0

> <i_m_Ethers>
0

> <i_m_Charged_N-O>
0

> <i_m_Neutral_N-O>
0

> <i_m_aromatic_N-O>
0

> <i_m_Neutral_NR3-O>
0

> <i_m_Neutral_halo-phosphoric_acid>
0

> <i_m_Alcohols>
0

> <i_m_Thiols>
0

> <i_m_Amine/Amides>
4

> <i_m_Num_Amine/Amides_w.H>
0

> <i_m_N-Pyrrole_H>
0

> <i_m_O_in_=O_in_nitro>
0

> <i_m_N_in_R%N>
0

> <i_m_sulfonyl-halide>
0

> <i_m_acyl_halide>
0

> <i_m_alkyl_halide>
0

> <i_m_halopyrimidine>
0

> <i_m_anhydride>
0

> <i_m_1.2-dicarbonyl>
0

> <i_m_perhalo-ketone>
0

> <i_m_aliphatic_ketone>
0

> <i_m_epoxide>
0

> <i_m_aziridine>
0

> <i_m_aliphatic_ester>
0

> <i_m_aliphatic_thioester>
0

> <i_m_sulphonate_ester>
0

> <i_m_phosphonate_ester>
0

> <i_m_imine>
0

> <i_m_aldehyde>
0

> <i_m_michael_acceptor>
0

> <i_m_b-heterosubstituted_carbonyl>
0

> <i_m_R-O-O-R>
0

> <i_m_R-S-O-R>
0

> <i_m_R-N-N-R>
0

> <i_m_R-N-S-R>
0

> <i_m_R-S-S-R>
0

> <i_m_Guanidine>
0

> <i_m_Amidine>
0

> <i_m_Charged_-N-S(=O)(=O)->
0

> <i_m_Charged_carboxylic_acid>
0

> <i_m_Charged_phosphoric_acid>
0

> <i_m_Charged_halo-phosphoric_acid>
0

> <i_m_Charged_O-PO3>
0

> <i_m_Charged_C-PO3->
0

> <i_m_Charged_phosphorylamide>
0

> <i_m_Charged_phosphonic_acid>
0

> <i_m_Charged_phosphonamide>
0

> <i_m_Charged_sulfuric_acid>
0

> <i_m_Charged_sulfenic_acid>
0

> <i_m_Charged_sulfonic_acid>
0

> <i_m_Charged_hydroxamic_acid>
0

> <i_m_Charged_sulfonamide>
0

> <i_m_Charged_tetrazole>
0

> <i_m_Charged_alkylthiol>
0

> <i_m_Charged_2-nitrophenol>
0

> <i_m_Charged_4-nitrophenol>
0

> <i_m_Charged_3.5-nitrophenol>
0

> <i_m_Acidic_Hydrogens>
0

> <i_m_Charged_amidines>
0

> <i_m_Charged_guanidines>
0

> <i_m_Charged_enamines>
0

> <i_m_Charged_aniline>
0

> <i_m_Charged_dialkyl_aniline>
0

> <i_m_Charged_diaminobenzene>
0

> <i_m_Charged_2-aminopyridine>
0

> <i_m_Charged_4-aminopyridine>
0

> <i_m_Charged_4-methoxypyridine>
0

> <i_m_Neu_amines>
0

> <i_m_Catch_for_R-CN4>
0

> <i_m_CF3>
0

> <i_m_CCl3>
0

> <i_m_CBr3>
0

> <i_m_CI3>
0

> <i_m_t-Butyl>
0

> <i_m_#stars>
1

> <i_m_#amine>
0

> <i_m_#amidine>
0

> <i_m_#acid>
0

> <i_m_#amide>
0

> <i_m_#rotor>
6

> <i_m_#rctvFG>
0

> <i_m_CNS>
-2

> <r_m_MW>
228.296

> <r_m_dipole>
1.31

> <r_m_SASA>
473.426

> <r_m_FOSA>
39.57

> <r_m_FISA>
227.053

> <r_m_PISA>
206.803

> <r_m_WPSA>
0

> <r_m_volume>
785.099

> <r_m_donorHB>
6

> <r_m_accptHB>
4

> <r_m_dip^2/V>
0.002185

> <r_m_ACxDN^.5/SA>
0.020696

> <r_m_glob>
0.869352

> <r_m_QPpolrz>
23.388

> <r_m_QPlogPC16>
9.888

> <r_m_QPlogPoct>
18.695

> <r_m_QPlogPw>
15.214

> <r_m_QPlogPo/w>
0.258

> <r_m_QPlogS>
-1.777

> <r_m_CIlogS>
-1.893

> <r_m_QPlogHERG>
-4.632

> <r_m_QPPCaco>
69.624

> <r_m_QPlogBB>
-1.801

> <r_m_QPPMDCK>
27.766

> <r_m_QPlogKp>
-4.4

> <r_m_IP(eV)>
7.341

> <r_m_EA(eV)>
-0.739

> <i_m_#metabol>
6

> <r_m_QPlogKhsa>
-0.639

> <i_m_HumanAbs>
2

> <r_m_QP%HumanAbs>
56.576

> <r_m_SAfluorine>
0

> <r_m_SAamideO>
0

> <r_m_PSA>
101.993

> <i_m_#NandO>
4

> <i_m_RuleOf5>
1

> <PharmFit>
0.119251

> <RocsTanimoto>
0.626

> <GlideScore>
-6.943559

> <SumScoreRank>
591

> <SumRank>
551

> <ReciprocalRank>
673

$$$$
schrod_759635
  SciTegic08271218213D

 33 34  0  0  1  0            999 V2000
   -1.0185    1.5999   -0.0569 C   0  0
   -1.3063    0.2889   -0.0215 N   0  0
    0.3699    1.9069   -0.1004 N   0  0
   -1.9296    2.5894   -0.0539 N   0  0
   -3.6432    0.9060    0.0291 C   0  0
    0.8960    3.1929   -0.1417 C   0  0
   -2.6145   -0.0493    0.0210 C   0  0
   -3.2257    2.2450   -0.0116 C   0  0
   -5.0264    0.6062    0.0727 C   0  0
   -4.1943    3.2429   -0.0118 C   0  0
    2.2791    3.3172   -0.1813 N   0  0
   -5.9874    1.6215    0.0869 C   0  0
   -5.5589    2.9458    0.0312 C   0  0
   -2.8971   -1.5237    0.0597 C   0  0
    0.6336    5.6865   -0.1875 C   0  0
   -7.4486    1.2899    0.0991 C   0  0
    1.1128    1.0956   -0.1030 H   0  0
   -5.3610   -0.4291    0.0968 H   0  0
   -3.8913    4.2879   -0.0492 H   0  0
    2.7409    4.3150   -0.2148 H   0  0
    2.9124    2.4178   -0.1792 H   0  0
   -6.2800    3.7594    0.0216 H   0  0
   -3.9843   -1.6879    0.0926 H   0  0
   -2.4327   -1.9626    0.9551 H   0  0
   -2.4813   -2.0005   -0.8402 H   0  0
   -0.1953    6.4097   -0.1807 H   0  0
    1.2266    5.8170   -1.1047 H   0  0
    1.2744    5.8550    0.6905 H   0  0
   -8.0356    2.2201    0.1093 H   0  0
   -7.6829    0.6986    0.9966 H   0  0
   -7.6999    0.7076   -0.7996 H   0  0
    0.0954    4.3281   -0.1444 N   0  3
   -0.9997    4.2289   -0.1131 H   0  0
  1  2  1  0
  1  3  1  0
  1  4  2  0
  2  7  2  0
  3  6  1  0
  3 17  1  0
  4  8  1  0
  5  8  2  0
  5  9  1  0
  5  7  1  0
  6 11  1  0
  6 32  2  0
  7 14  1  0
  8 10  1  0
  9 12  2  0
  9 18  1  0
 10 13  2  0
 10 19  1  0
 11 20  1  0
 11 21  1  0
 12 13  1  0
 12 16  1  0
 13 22  1  0
 14 23  1  0
 14 24  1  0
 14 25  1  0
 15 26  1  0
 15 27  1  0
 15 28  1  0
 15 32  1  0
 16 29  1  0
 16 30  1  0
 16 31  1  0
 32 33  1  0
M  CHG  1  32   1
M  END
> <Name>
schrod_759635

> <s_m_entry_id>
201443

> <s_m_entry_name>
schrod_759635

> <r_epik_Ionization_Penalty>
0.3766

> <r_epik_Ionization_Penalty_Charging>
0.2777

> <r_epik_Ionization_Penalty_Neutral>
0.0989

> <r_epik_State_Penalty>
0.3036

> <i_epik_Tot_Q>
1

> <i_m_Num_rings>
2

> <i_m_Num_heteroaromatic_rings>
1

> <i_m_Num_aromatic_rings>
2

> <i_m_Num_aliphatic_rings>
0

> <i_m_Num_rotatable_bonds>
3

> <i_m_Num_atoms>
33

> <i_m_Molecular_weight>
230

> <i_m_Num_chiral_centers>
0

> <i_m_Num_neutral_amines>
0

> <i_m_Num_amide_hydrogens>
0

> <i_m_Num_divalent_oxygen_atomsB>
0

> <i_m_Num_neutral_donor_groups>
5

> <i_m_Num_charged_donor_groups>
1

> <i_m_Num_neutral_acceptor_groups>
0

> <i_m_Num_charged_acceptor_groups>
0

> <i_m_Num_reactive_groups>
0

> <i_m_Num_acidic_hydrogens>
0

> <i_m_Num_donor_groups>
4

> <i_m_Num_acceptor_groups>
0

> <i_m_H>
16

> <i_m_B>
0

> <i_m_C>
12

> <i_m_N>
5

> <i_m_O>
0

> <i_m_F>
0

> <i_m_Si>
0

> <i_m_P>
0

> <i_m_S>
0

> <i_m_Cl>
0

> <i_m_Fe>
0

> <i_m_Br>
0

> <i_m_I>
0

> <i_m_Num_H-N>
4

> <i_m_Num_H-O>
0

> <i_m_Charged_amines>
0

> <i_m_Charged_imines>
1

> <i_m_Charged_amidine>
3

> <i_m_Charged_HN-imidazole>
0

> <i_m_Charged_imidazole>
0

> <i_m_Charged_pyridine>
0

> <i_m_Aliphatic_carbon>
4

> <i_m_Aromatic_carbon>
8

> <i_m_Num_amine/amide_Hydrogens>
3

> <i_m_Num_imine_Hydrogens>
0

> <i_m_Catch_for_uncharged_guanine_H>
3

> <i_m_Num_heteroarom_atoms>
2

> <i_m_Num_divalent_oxygen_atoms>
0

> <i_m_Num_heteroaromatic_n_w.outH>
2

> <i_m_Num_N=N=N-H>
0

> <i_m_Neutral_Sulfones>
0

> <i_m_Neutral_Sulfenes>
0

> <i_m_Neutral_Carbonyls>
0

> <i_m_Neutral_P=O-R3>
0

> <i_m_Neutral_P(=O)2-R2>
0

> <i_m_Num_imine_N_donors>
0

> <i_m_Num_imine_NH>
0

> <i_m_Carbonyls>
0

> <i_m_P=O>
0

> <i_m_S=O>
0

> <i_m_Nitro>
0

> <i_m_Ethers>
0

> <i_m_Charged_N-O>
0

> <i_m_Neutral_N-O>
0

> <i_m_aromatic_N-O>
0

> <i_m_Neutral_NR3-O>
0

> <i_m_Neutral_halo-phosphoric_acid>
0

> <i_m_Alcohols>
0

> <i_m_Thiols>
0

> <i_m_Amine/Amides>
2

> <i_m_Num_Amine/Amides_w.H>
2

> <i_m_N-Pyrrole_H>
0

> <i_m_O_in_=O_in_nitro>
0

> <i_m_N_in_R%N>
0

> <i_m_sulfonyl-halide>
0

> <i_m_acyl_halide>
0

> <i_m_alkyl_halide>
0

> <i_m_halopyrimidine>
0

> <i_m_anhydride>
0

> <i_m_1.2-dicarbonyl>
0

> <i_m_perhalo-ketone>
0

> <i_m_aliphatic_ketone>
0

> <i_m_epoxide>
0

> <i_m_aziridine>
0

> <i_m_aliphatic_ester>
0

> <i_m_aliphatic_thioester>
0

> <i_m_sulphonate_ester>
0

> <i_m_phosphonate_ester>
0

> <i_m_imine>
0

> <i_m_aldehyde>
0

> <i_m_michael_acceptor>
0

> <i_m_b-heterosubstituted_carbonyl>
0

> <i_m_R-O-O-R>
0

> <i_m_R-S-O-R>
0

> <i_m_R-N-N-R>
0

> <i_m_R-N-S-R>
0

> <i_m_R-S-S-R>
0

> <i_m_Guanidine>
0

> <i_m_Amidine>
0

> <i_m_Charged_-N-S(=O)(=O)->
0

> <i_m_Charged_carboxylic_acid>
0

> <i_m_Charged_phosphoric_acid>
0

> <i_m_Charged_halo-phosphoric_acid>
0

> <i_m_Charged_O-PO3>
0

> <i_m_Charged_C-PO3->
0

> <i_m_Charged_phosphorylamide>
0

> <i_m_Charged_phosphonic_acid>
0

> <i_m_Charged_phosphonamide>
0

> <i_m_Charged_sulfuric_acid>
0

> <i_m_Charged_sulfenic_acid>
0

> <i_m_Charged_sulfonic_acid>
0

> <i_m_Charged_hydroxamic_acid>
0

> <i_m_Charged_sulfonamide>
0

> <i_m_Charged_tetrazole>
0

> <i_m_Charged_alkylthiol>
0

> <i_m_Charged_2-nitrophenol>
0

> <i_m_Charged_4-nitrophenol>
0

> <i_m_Charged_3.5-nitrophenol>
0

> <i_m_Acidic_Hydrogens>
0

> <i_m_Charged_amidines>
0

> <i_m_Charged_guanidines>
1

> <i_m_Charged_enamines>
0

> <i_m_Charged_aniline>
0

> <i_m_Charged_dialkyl_aniline>
0

> <i_m_Charged_diaminobenzene>
0

> <i_m_Charged_2-aminopyridine>
0

> <i_m_Charged_4-aminopyridine>
0

> <i_m_Charged_4-methoxypyridine>
0

> <i_m_Neu_amines>
0

> <i_m_Catch_for_R-CN4>
0

> <i_m_CF3>
0

> <i_m_CCl3>
0

> <i_m_CBr3>
0

> <i_m_CI3>
0

> <i_m_t-Butyl>
0

> <i_m_#stars>
0

> <i_m_#amine>
0

> <i_m_#amidine>
1

> <i_m_#acid>
0

> <i_m_#amide>
0

> <i_m_#rotor>
2

> <i_m_#rctvFG>
0

> <i_m_CNS>
-1

> <r_m_MW>
229.284

> <r_m_dipole>
1.67

> <r_m_SASA>
496.433

> <r_m_FOSA>
262.161

> <r_m_FISA>
112.542

> <r_m_PISA>
121.73

> <r_m_WPSA>
0

> <r_m_volume>
819.46

> <r_m_donorHB>
3

> <r_m_accptHB>
4

> <r_m_dip^2/V>
0.003403

> <r_m_ACxDN^.5/SA>
0.013956

> <r_m_glob>
0.85308

> <r_m_QPpolrz>
26.519

> <r_m_QPlogPC16>
8.057

> <r_m_QPlogPoct>
14.833

> <r_m_QPlogPw>
10.4

> <r_m_QPlogPo/w>
1.776

> <r_m_QPlogS>
-3.395

> <r_m_CIlogS>
-1.377

> <r_m_QPlogHERG>
-4.49

> <r_m_QPPCaco>
848.533

> <r_m_QPlogBB>
-0.588

> <r_m_QPPMDCK>
414.237

> <r_m_QPlogKp>
-5.035

> <r_m_IP(eV)>
7.97

> <r_m_EA(eV)>
0.853

> <i_m_#metabol>
3

> <r_m_QPlogKhsa>
-0.107

> <i_m_HumanAbs>
3

> <r_m_QP%HumanAbs>
78.661

> <r_m_SAfluorine>
0

> <r_m_SAamideO>
0

> <r_m_PSA>
76.414

> <i_m_#NandO>
5

> <i_m_RuleOf5>
0

> <PharmFit>
0.22535

> <RocsTanimoto>
0.711

> <GlideScore>
-5.424662

> <SumScoreRank>
657

> <SumRank>
475

> <ReciprocalRank>
455

$$$$
schrod_718531
  SciTegic08271218213D

 31 32  0  0  1  0            999 V2000
    0.0677    1.5876    0.0889 C   0  0
   -0.0089    0.2424    0.3468 C   0  0
    1.4073    1.8303   -0.3149 C   0  0
    2.1122    0.6899   -0.3319 N   0  0
   -0.9859    2.4918    0.2661 N   0  0
    1.2335   -0.2453    0.0691 N   0  0
   -1.0613    3.3418   -0.6464 N   0  0
   -2.1532    4.1989   -0.4094 C   0  0
   -1.9663    5.4739    0.1575 C   0  0
   -3.0775    6.3105    0.3524 C   0  0
   -0.9941   -0.5618    0.7730 N   0  0
    1.8951    3.0477   -0.6265 N   0  0
   -3.4426    3.7989   -0.7899 C   0  0
   -4.3672    5.8952   -0.0039 C   0  0
   -4.5389    4.6384   -0.5898 C   0  0
   -0.5960    5.9538    0.5461 C   0  0
   -5.5378    6.8136    0.1808 C   0  0
    1.4404   -1.3198    0.1816 H   0  0
   -2.9375    7.2990    0.7858 H   0  0
   -0.8068   -1.6374    0.9072 H   0  0
   -1.9894   -0.1457    0.9883 H   0  0
    2.9462    3.1574   -0.9316 H   0  0
    1.2420    3.9314   -0.5757 H   0  0
   -3.5962    2.8248   -1.2485 H   0  0
   -5.5268    4.3041   -0.8966 H   0  0
   -0.6682    6.9675    0.9671 H   0  0
    0.0521    5.9711   -0.3425 H   0  0
   -0.1691    5.2740    1.2982 H   0  0
   -6.4560    6.3093   -0.1547 H   0  0
   -5.3839    7.7275   -0.4118 H   0  0
   -5.6323    7.0778    1.2444 H   0  0
  1  2  2  0
  1  3  1  0
  1  5  1  0
  2  6  1  0
  2 11  1  0
  3  4  2  0
  3 12  1  0
  4  6  1  0
  5  7  2  0
  6 18  1  0
  7  8  1  0
  8  9  1  0
  8 13  2  0
  9 10  2  0
  9 16  1  0
 10 14  1  0
 10 19  1  0
 11 20  1  0
 11 21  1  0
 12 22  1  0
 12 23  1  0
 13 15  1  0
 13 24  1  0
 14 15  2  0
 14 17  1  0
 15 25  1  0
 16 26  1  0
 16 27  1  0
 16 28  1  0
 17 29  1  0
 17 30  1  0
 17 31  1  0
M  END
> <Name>
schrod_718531

> <s_m_entry_id>
201444

> <s_m_entry_name>
schrod_718531

> <r_epik_Ionization_Penalty>
0.0629

> <r_epik_Ionization_Penalty_Charging>
0

> <r_epik_Ionization_Penalty_Neutral>
0.0629

> <r_epik_State_Penalty>
0.0629

> <i_epik_Tot_Q>
0

> <i_m_Num_rings>
2

> <i_m_Num_heteroaromatic_rings>
1

> <i_m_Num_aromatic_rings>
2

> <i_m_Num_aliphatic_rings>
0

> <i_m_Num_rotatable_bonds>
4

> <i_m_Num_atoms>
31

> <i_m_Molecular_weight>
230

> <i_m_Num_chiral_centers>
0

> <i_m_Num_neutral_amines>
0

> <i_m_Num_amide_hydrogens>
0

> <i_m_Num_divalent_oxygen_atomsB>
0

> <i_m_Num_neutral_donor_groups>
7

> <i_m_Num_charged_donor_groups>
2

> <i_m_Num_neutral_acceptor_groups>
2

> <i_m_Num_charged_acceptor_groups>
0

> <i_m_Num_reactive_groups>
2

> <i_m_Num_acidic_hydrogens>
0

> <i_m_Num_donor_groups>
5

> <i_m_Num_acceptor_groups>
2

> <i_m_H>
14

> <i_m_B>
0

> <i_m_C>
11

> <i_m_N>
6

> <i_m_O>
0

> <i_m_F>
0

> <i_m_Si>
0

> <i_m_P>
0

> <i_m_S>
0

> <i_m_Cl>
0

> <i_m_Fe>
0

> <i_m_Br>
0

> <i_m_I>
0

> <i_m_Num_H-N>
5

> <i_m_Num_H-O>
0

> <i_m_Charged_amines>
0

> <i_m_Charged_imines>
0

> <i_m_Charged_amidine>
0

> <i_m_Charged_HN-imidazole>
2

> <i_m_Charged_imidazole>
0

> <i_m_Charged_pyridine>
0

> <i_m_Aliphatic_carbon>
2

> <i_m_Aromatic_carbon>
9

> <i_m_Num_amine/amide_Hydrogens>
4

> <i_m_Num_imine_Hydrogens>
0

> <i_m_Catch_for_uncharged_guanine_H>
0

> <i_m_Num_heteroarom_atoms>
2

> <i_m_Num_divalent_oxygen_atoms>
0

> <i_m_Num_heteroaromatic_n_w.outH>
1

> <i_m_Num_N=N=N-H>
0

> <i_m_Neutral_Sulfones>
0

> <i_m_Neutral_Sulfenes>
0

> <i_m_Neutral_Carbonyls>
0

> <i_m_Neutral_P=O-R3>
0

> <i_m_Neutral_P(=O)2-R2>
0

> <i_m_Num_imine_N_donors>
2

> <i_m_Num_imine_NH>
0

> <i_m_Carbonyls>
0

> <i_m_P=O>
0

> <i_m_S=O>
0

> <i_m_Nitro>
0

> <i_m_Ethers>
0

> <i_m_Charged_N-O>
0

> <i_m_Neutral_N-O>
0

> <i_m_aromatic_N-O>
0

> <i_m_Neutral_NR3-O>
0

> <i_m_Neutral_halo-phosphoric_acid>
0

> <i_m_Alcohols>
0

> <i_m_Thiols>
0

> <i_m_Amine/Amides>
2

> <i_m_Num_Amine/Amides_w.H>
0

> <i_m_N-Pyrrole_H>
0

> <i_m_O_in_=O_in_nitro>
0

> <i_m_N_in_R%N>
0

> <i_m_sulfonyl-halide>
0

> <i_m_acyl_halide>
0

> <i_m_alkyl_halide>
0

> <i_m_halopyrimidine>
0

> <i_m_anhydride>
0

> <i_m_1.2-dicarbonyl>
0

> <i_m_perhalo-ketone>
0

> <i_m_aliphatic_ketone>
0

> <i_m_epoxide>
0

> <i_m_aziridine>
0

> <i_m_aliphatic_ester>
0

> <i_m_aliphatic_thioester>
0

> <i_m_sulphonate_ester>
0

> <i_m_phosphonate_ester>
0

> <i_m_imine>
0

> <i_m_aldehyde>
0

> <i_m_michael_acceptor>
0

> <i_m_b-heterosubstituted_carbonyl>
0

> <i_m_R-O-O-R>
0

> <i_m_R-S-O-R>
0

> <i_m_R-N-N-R>
2

> <i_m_R-N-S-R>
0

> <i_m_R-S-S-R>
0

> <i_m_Guanidine>
0

> <i_m_Amidine>
0

> <i_m_Charged_-N-S(=O)(=O)->
0

> <i_m_Charged_carboxylic_acid>
0

> <i_m_Charged_phosphoric_acid>
0

> <i_m_Charged_halo-phosphoric_acid>
0

> <i_m_Charged_O-PO3>
0

> <i_m_Charged_C-PO3->
0

> <i_m_Charged_phosphorylamide>
0

> <i_m_Charged_phosphonic_acid>
0

> <i_m_Charged_phosphonamide>
0

> <i_m_Charged_sulfuric_acid>
0

> <i_m_Charged_sulfenic_acid>
0

> <i_m_Charged_sulfonic_acid>
0

> <i_m_Charged_hydroxamic_acid>
0

> <i_m_Charged_sulfonamide>
0

> <i_m_Charged_tetrazole>
0

> <i_m_Charged_alkylthiol>
0

> <i_m_Charged_2-nitrophenol>
0

> <i_m_Charged_4-nitrophenol>
0

> <i_m_Charged_3.5-nitrophenol>
0

> <i_m_Acidic_Hydrogens>
0

> <i_m_Charged_amidines>
0

> <i_m_Charged_guanidines>
0

> <i_m_Charged_enamines>
0

> <i_m_Charged_aniline>
0

> <i_m_Charged_dialkyl_aniline>
0

> <i_m_Charged_diaminobenzene>
0

> <i_m_Charged_2-aminopyridine>
0

> <i_m_Charged_4-aminopyridine>
0

> <i_m_Charged_4-methoxypyridine>
0

> <i_m_Neu_amines>
0

> <i_m_Catch_for_R-CN4>
0

> <i_m_CF3>
0

> <i_m_CCl3>
0

> <i_m_CBr3>
0

> <i_m_CI3>
0

> <i_m_t-Butyl>
0

> <i_m_#stars>
0

> <i_m_#amine>
0

> <i_m_#amidine>
0

> <i_m_#acid>
0

> <i_m_#amide>
0

> <i_m_#rotor>
4

> <i_m_#rctvFG>
1

> <i_m_CNS>
-2

> <r_m_MW>
230.272

> <r_m_dipole>
2.493

> <r_m_SASA>
471.913

> <r_m_FOSA>
153.488

> <r_m_FISA>
183.545

> <r_m_PISA>
134.88

> <r_m_WPSA>
0

> <r_m_volume>
783.73

> <r_m_donorHB>
5

> <r_m_accptHB>
4

> <r_m_dip^2/V>
0.007928

> <r_m_ACxDN^.5/SA>
0.018953

> <r_m_glob>
0.871126

> <r_m_QPpolrz>
23.931

> <r_m_QPlogPC16>
8.844

> <r_m_QPlogPoct>
17.249

> <r_m_QPlogPw>
13.401

> <r_m_QPlogPo/w>
0.689

> <r_m_QPlogS>
-2.301

> <r_m_CIlogS>
-2.169

> <r_m_QPlogHERG>
-4.261

> <r_m_QPPCaco>
180.031

> <r_m_QPlogBB>
-1.29

> <r_m_QPPMDCK>
77.53

> <r_m_QPlogKp>
-4.043

> <r_m_IP(eV)>
7.908

> <r_m_EA(eV)>
-0.09

> <i_m_#metabol>
3

> <r_m_QPlogKhsa>
-0.449

> <i_m_HumanAbs>
3

> <r_m_QP%HumanAbs>
62.438

> <r_m_SAfluorine>
0

> <r_m_SAamideO>
0

> <r_m_PSA>
101.634

> <i_m_#NandO>
6

> <i_m_RuleOf5>
0

> <PharmFit>
1.20914

> <RocsTanimoto>
0.722

> <GlideScore>
-6.883721

> <SumScoreRank>
249

> <SumRank>
174

> <ReciprocalRank>
390

$$$$
schrod_795632
  SciTegic08271218213D

 30 31  0  0  1  0            999 V2000
   -0.0677    1.3238    0.0372 N   0  3
    0.0183   -0.0540    0.0133 C   0  0
    1.1747    1.7525    0.0259 C   0  0
    2.0597    0.7150   -0.0009 N   0  0
    1.3415   -0.4484   -0.0145 C   0  0
    5.6360    0.9519    1.3843 C   0  0
    4.1108    0.8348    1.3618 C   0  0
   -1.1486   -0.9234    0.0158 C   0  0
   -4.5850   -3.3721    0.0375 N   0  0
    3.5043    0.8267   -0.0340 C   0  0
    6.2124    1.0321    0.2654 O   0  0
   -2.4328   -0.3619    0.0317 C   0  0
   -1.0355   -2.3195    0.0058 C   0  0
   -3.4572   -2.5674    0.0150 C   0  0
   -2.1778   -3.1294    0.0086 C   0  0
   -3.5717   -1.1752    0.0344 C   0  0
   -5.5860   -2.9161    0.0423 H   0  0
   -4.4793   -4.4669    0.0506 H   0  0
    1.4853    2.7883    0.0376 H   0  0
    1.8257   -1.4150   -0.0393 H   0  0
    3.8079   -0.1033    1.8499 H   0  0
    3.6696    1.6870    1.8995 H   0  0
    3.9255   -0.0270   -0.5852 H   0  0
    3.7883    1.7634   -0.5360 H   0  0
   -2.5702    0.7173    0.0437 H   0  0
   -0.0656   -2.8097   -0.0022 H   0  0
   -2.0550   -4.2101    0.0047 H   0  0
   -4.5526   -0.7059    0.0509 H   0  0
    6.1360    0.9537    2.5461 O   0  5
   -1.0526    1.8131    0.0598 H   0  0
  1  2  1  0
  1  3  2  0
  1 30  1  0
  2  5  2  0
  2  8  1  0
  3  4  1  0
  3 19  1  0
  4 10  1  0
  4  5  1  0
  5 20  1  0
  6  7  1  0
  6 11  2  0
  6 29  1  0
  7 10  1  0
  7 21  1  0
  7 22  1  0
  8 12  2  0
  8 13  1  0
  9 14  1  0
  9 17  1  0
  9 18  1  0
 10 23  1  0
 10 24  1  0
 12 16  1  0
 12 25  1  0
 13 15  2  0
 13 26  1  0
 14 15  1  0
 14 16  2  0
 15 27  1  0
 16 28  1  0
M  CHG  2   1   1  29  -1
M  END
> <Name>
schrod_795632

> <s_m_entry_id>
201445

> <s_m_entry_name>
schrod_795632

> <r_epik_Ionization_Penalty>
0.0118

> <r_epik_Ionization_Penalty_Charging>
0.0116

> <r_epik_Ionization_Penalty_Neutral>
0.0002

> <r_epik_State_Penalty>
0.0105

> <i_epik_Tot_Q>
0

> <i_m_Num_rings>
2

> <i_m_Num_heteroaromatic_rings>
1

> <i_m_Num_aromatic_rings>
2

> <i_m_Num_aliphatic_rings>
0

> <i_m_Num_rotatable_bonds>
5

> <i_m_Num_atoms>
29

> <i_m_Molecular_weight>
230

> <i_m_Num_chiral_centers>
0

> <i_m_Num_neutral_amines>
0

> <i_m_Num_amide_hydrogens>
0

> <i_m_Num_divalent_oxygen_atomsB>
0

> <i_m_Num_neutral_donor_groups>
2

> <i_m_Num_charged_donor_groups>
0

> <i_m_Num_neutral_acceptor_groups>
0

> <i_m_Num_charged_acceptor_groups>
2

> <i_m_Num_reactive_groups>
0

> <i_m_Num_acidic_hydrogens>
0

> <i_m_Num_donor_groups>
2

> <i_m_Num_acceptor_groups>
2

> <i_m_H>
12

> <i_m_B>
0

> <i_m_C>
12

> <i_m_N>
3

> <i_m_O>
2

> <i_m_F>
0

> <i_m_Si>
0

> <i_m_P>
0

> <i_m_S>
0

> <i_m_Cl>
0

> <i_m_Fe>
0

> <i_m_Br>
0

> <i_m_I>
0

> <i_m_Num_H-N>
2

> <i_m_Num_H-O>
0

> <i_m_Charged_amines>
0

> <i_m_Charged_imines>
0

> <i_m_Charged_amidine>
0

> <i_m_Charged_HN-imidazole>
0

> <i_m_Charged_imidazole>
0

> <i_m_Charged_pyridine>
0

> <i_m_Aliphatic_carbon>
3

> <i_m_Aromatic_carbon>
9

> <i_m_Num_amine/amide_Hydrogens>
2

> <i_m_Num_imine_Hydrogens>
0

> <i_m_Catch_for_uncharged_guanine_H>
0

> <i_m_Num_heteroarom_atoms>
2

> <i_m_Num_divalent_oxygen_atoms>
0

> <i_m_Num_heteroaromatic_n_w.outH>
1

> <i_m_Num_N=N=N-H>
0

> <i_m_Neutral_Sulfones>
0

> <i_m_Neutral_Sulfenes>
0

> <i_m_Neutral_Carbonyls>
0

> <i_m_Neutral_P=O-R3>
0

> <i_m_Neutral_P(=O)2-R2>
0

> <i_m_Num_imine_N_donors>
0

> <i_m_Num_imine_NH>
0

> <i_m_Carbonyls>
1

> <i_m_P=O>
0

> <i_m_S=O>
0

> <i_m_Nitro>
0

> <i_m_Ethers>
0

> <i_m_Charged_N-O>
0

> <i_m_Neutral_N-O>
0

> <i_m_aromatic_N-O>
0

> <i_m_Neutral_NR3-O>
0

> <i_m_Neutral_halo-phosphoric_acid>
0

> <i_m_Alcohols>
0

> <i_m_Thiols>
0

> <i_m_Amine/Amides>
1

> <i_m_Num_Amine/Amides_w.H>
0

> <i_m_N-Pyrrole_H>
0

> <i_m_O_in_=O_in_nitro>
0

> <i_m_N_in_R%N>
0

> <i_m_sulfonyl-halide>
0

> <i_m_acyl_halide>
0

> <i_m_alkyl_halide>
0

> <i_m_halopyrimidine>
0

> <i_m_anhydride>
0

> <i_m_1.2-dicarbonyl>
0

> <i_m_perhalo-ketone>
0

> <i_m_aliphatic_ketone>
0

> <i_m_epoxide>
0

> <i_m_aziridine>
0

> <i_m_aliphatic_ester>
0

> <i_m_aliphatic_thioester>
0

> <i_m_sulphonate_ester>
0

> <i_m_phosphonate_ester>
0

> <i_m_imine>
0

> <i_m_aldehyde>
0

> <i_m_michael_acceptor>
0

> <i_m_b-heterosubstituted_carbonyl>
0

> <i_m_R-O-O-R>
0

> <i_m_R-S-O-R>
0

> <i_m_R-N-N-R>
0

> <i_m_R-N-S-R>
0

> <i_m_R-S-S-R>
0

> <i_m_Guanidine>
0

> <i_m_Amidine>
0

> <i_m_Charged_-N-S(=O)(=O)->
0

> <i_m_Charged_carboxylic_acid>
2

> <i_m_Charged_phosphoric_acid>
0

> <i_m_Charged_halo-phosphoric_acid>
0

> <i_m_Charged_O-PO3>
0

> <i_m_Charged_C-PO3->
0

> <i_m_Charged_phosphorylamide>
0

> <i_m_Charged_phosphonic_acid>
0

> <i_m_Charged_phosphonamide>
0

> <i_m_Charged_sulfuric_acid>
0

> <i_m_Charged_sulfenic_acid>
0

> <i_m_Charged_sulfonic_acid>
0

> <i_m_Charged_hydroxamic_acid>
0

> <i_m_Charged_sulfonamide>
0

> <i_m_Charged_tetrazole>
0

> <i_m_Charged_alkylthiol>
0

> <i_m_Charged_2-nitrophenol>
0

> <i_m_Charged_4-nitrophenol>
0

> <i_m_Charged_3.5-nitrophenol>
0

> <i_m_Acidic_Hydrogens>
0

> <i_m_Charged_amidines>
0

> <i_m_Charged_guanidines>
0

> <i_m_Charged_enamines>
0

> <i_m_Charged_aniline>
0

> <i_m_Charged_dialkyl_aniline>
0

> <i_m_Charged_diaminobenzene>
0

> <i_m_Charged_2-aminopyridine>
0

> <i_m_Charged_4-aminopyridine>
0

> <i_m_Charged_4-methoxypyridine>
0

> <i_m_Neu_amines>
0

> <i_m_Catch_for_R-CN4>
0

> <i_m_CF3>
0

> <i_m_CCl3>
0

> <i_m_CBr3>
0

> <i_m_CI3>
0

> <i_m_t-Butyl>
0

> <i_m_#stars>
1

> <i_m_#amine>
0

> <i_m_#amidine>
0

> <i_m_#acid>
1

> <i_m_#amide>
0

> <i_m_#rotor>
4

> <i_m_#rctvFG>
0

> <i_m_CNS>
-2

> <r_m_MW>
231.254

> <r_m_dipole>
2.845

> <r_m_SASA>
482.53

> <r_m_FOSA>
70.285

> <r_m_FISA>
189.526

> <r_m_PISA>
222.72

> <r_m_WPSA>
0

> <r_m_volume>
789.83

> <r_m_donorHB>
2.5

> <r_m_accptHB>
5

> <r_m_dip^2/V>
0.010245

> <r_m_ACxDN^.5/SA>
0.016384

> <r_m_glob>
0.856373

> <r_m_QPpolrz>
25.014

> <r_m_QPlogPC16>
8.911

> <r_m_QPlogPoct>
14.697

> <r_m_QPlogPw>
11.389

> <r_m_QPlogPo/w>
1.455

> <r_m_QPlogS>
-2.726

> <r_m_CIlogS>
-2.417

> <r_m_QPlogHERG>
-3.111

> <r_m_QPPCaco>
40.016

> <r_m_QPlogBB>
-1.401

> <r_m_QPPMDCK>
19.407

> <r_m_QPlogKp>
-3.844

> <r_m_IP(eV)>
7.682

> <r_m_EA(eV)>
-0.349

> <i_m_#metabol>
3

> <r_m_QPlogKhsa>
-0.509

> <i_m_HumanAbs>
2

> <r_m_QP%HumanAbs>
56.725

> <r_m_SAfluorine>
0

> <r_m_SAamideO>
0

> <r_m_PSA>
91.373

> <i_m_#NandO>
5

> <i_m_RuleOf5>
0

> <PharmFit>
1.5122

> <RocsTanimoto>
0.538

> <GlideScore>
-7.189207

> <SumScoreRank>
239

> <SumRank>
405

> <ReciprocalRank>
230

$$$$
schrod_808528
  SciTegic08271218213D

 39 41  0  0  1  0            999 V2000
    0.0508    1.4250    0.1961 C   0  0
    0.0043    0.0253    0.0154 C   0  0
    1.2353   -0.6880   -0.0666 C   0  0
    2.4504    0.0217   -0.1455 C   0  0
    2.3961    1.4060   -0.0231 C   0  0
   -1.0856    2.1941    0.4524 N   0  0
   -1.2992   -0.7599   -0.0965 C   0  0
    3.7774   -0.6902   -0.2871 C   0  0
   -0.9810    3.6426    0.3518 C   0  0
   -2.1593    1.6395    1.2638 C   0  0
    3.6312    2.2633   -0.1011 C   0  0
   -2.5136   -0.0055   -0.6409 C   0  0
    4.9466    0.2242   -0.6520 C   0  0
   -3.1649    0.9143    0.3853 C   0  0
    4.9150    1.4935    0.1846 C   0  0
    2.2008   -2.6253   -0.2214 H   0  0
   -1.1543   -1.6169   -0.7707 H   0  0
   -1.5955   -1.1224    0.8989 H   0  0
    4.0354   -1.1777    0.6647 H   0  0
    3.7035   -1.4494   -1.0797 H   0  0
   -1.9557    4.0975    0.5820 H   0  0
   -0.6797    3.9184   -0.6696 H   0  0
   -0.2285    4.0064    1.0669 H   0  0
   -1.7397    0.9286    1.9908 H   0  0
   -2.6715    2.4524    1.7995 H   0  0
    3.7177    2.6906   -1.1110 H   0  0
    3.5603    3.0765    0.6363 H   0  0
   -2.2063    0.6169   -1.4943 H   0  0
   -3.2765   -0.7268   -0.9691 H   0  0
    5.8949   -0.3014   -0.4662 H   0  0
    4.8808    0.4969   -1.7156 H   0  0
   -3.8229    0.2967    1.0142 H   0  0
   -3.7691    1.6505   -0.1651 H   0  0
    5.7826    2.1202   -0.0697 H   0  0
    4.9541    1.2287    1.2515 H   0  0
    1.2388    2.0830    0.1412 N   0  3
    1.2448   -2.0847   -0.1586 N   0  0
    0.2963   -2.6417   -0.1681 H   0  0
    1.2651    3.1790    0.2309 H   0  0
  1  2  1  0
  1  6  1  0
  1 36  2  0
  2  3  2  0
  2  7  1  0
  3  4  1  0
  3 37  1  0
  4  5  2  0
  4  8  1  0
  5 11  1  0
  5 36  1  0
  6  9  1  0
  6 10  1  0
  7 12  1  0
  7 17  1  0
  7 18  1  0
  8 13  1  0
  8 19  1  0
  8 20  1  0
  9 21  1  0
  9 22  1  0
  9 23  1  0
 10 14  1  0
 10 24  1  0
 10 25  1  0
 11 15  1  0
 11 26  1  0
 11 27  1  0
 12 14  1  0
 12 28  1  0
 12 29  1  0
 13 15  1  0
 13 30  1  0
 13 31  1  0
 14 32  1  0
 14 33  1  0
 15 34  1  0
 15 35  1  0
 16 37  1  0
 36 39  1  0
 37 38  1  0
M  CHG  1  36   1
M  END
> <Name>
schrod_808528

> <s_m_entry_id>
201446

> <s_m_entry_name>
schrod_808528

> <r_epik_Ionization_Penalty>
0

> <r_epik_Ionization_Penalty_Charging>
0

> <r_epik_Ionization_Penalty_Neutral>
0

> <r_epik_State_Penalty>
0

> <i_epik_Tot_Q>
1

> <i_m_Num_rings>
3

> <i_m_Num_heteroaromatic_rings>
1

> <i_m_Num_aromatic_rings>
1

> <i_m_Num_aliphatic_rings>
2

> <i_m_Num_rotatable_bonds>
1

> <i_m_Num_atoms>
38

> <i_m_Molecular_weight>
231

> <i_m_Num_chiral_centers>
0

> <i_m_Num_neutral_amines>
0

> <i_m_Num_amide_hydrogens>
0

> <i_m_Num_divalent_oxygen_atomsB>
0

> <i_m_Num_neutral_donor_groups>
2

> <i_m_Num_charged_donor_groups>
0

> <i_m_Num_neutral_acceptor_groups>
0

> <i_m_Num_charged_acceptor_groups>
0

> <i_m_Num_reactive_groups>
0

> <i_m_Num_acidic_hydrogens>
0

> <i_m_Num_donor_groups>
2

> <i_m_Num_acceptor_groups>
0

> <i_m_H>
21

> <i_m_B>
0

> <i_m_C>
14

> <i_m_N>
3

> <i_m_O>
0

> <i_m_F>
0

> <i_m_Si>
0

> <i_m_P>
0

> <i_m_S>
0

> <i_m_Cl>
0

> <i_m_Fe>
0

> <i_m_Br>
0

> <i_m_I>
0

> <i_m_Num_H-N>
2

> <i_m_Num_H-O>
0

> <i_m_Charged_amines>
0

> <i_m_Charged_imines>
0

> <i_m_Charged_amidine>
0

> <i_m_Charged_HN-imidazole>
0

> <i_m_Charged_imidazole>
0

> <i_m_Charged_pyridine>
0

> <i_m_Aliphatic_carbon>
9

> <i_m_Aromatic_carbon>
5

> <i_m_Num_amine/amide_Hydrogens>
2

> <i_m_Num_imine_Hydrogens>
0

> <i_m_Catch_for_uncharged_guanine_H>
0

> <i_m_Num_heteroarom_atoms>
1

> <i_m_Num_divalent_oxygen_atoms>
0

> <i_m_Num_heteroaromatic_n_w.outH>
1

> <i_m_Num_N=N=N-H>
0

> <i_m_Neutral_Sulfones>
0

> <i_m_Neutral_Sulfenes>
0

> <i_m_Neutral_Carbonyls>
0

> <i_m_Neutral_P=O-R3>
0

> <i_m_Neutral_P(=O)2-R2>
0

> <i_m_Num_imine_N_donors>
0

> <i_m_Num_imine_NH>
0

> <i_m_Carbonyls>
0

> <i_m_P=O>
0

> <i_m_S=O>
0

> <i_m_Nitro>
0

> <i_m_Ethers>
0

> <i_m_Charged_N-O>
0

> <i_m_Neutral_N-O>
0

> <i_m_aromatic_N-O>
0

> <i_m_Neutral_NR3-O>
0

> <i_m_Neutral_halo-phosphoric_acid>
0

> <i_m_Alcohols>
0

> <i_m_Thiols>
0

> <i_m_Amine/Amides>
2

> <i_m_Num_Amine/Amides_w.H>
0

> <i_m_N-Pyrrole_H>
0

> <i_m_O_in_=O_in_nitro>
0

> <i_m_N_in_R%N>
0

> <i_m_sulfonyl-halide>
0

> <i_m_acyl_halide>
0

> <i_m_alkyl_halide>
0

> <i_m_halopyrimidine>
0

> <i_m_anhydride>
0

> <i_m_1.2-dicarbonyl>
0

> <i_m_perhalo-ketone>
0

> <i_m_aliphatic_ketone>
0

> <i_m_epoxide>
0

> <i_m_aziridine>
0

> <i_m_aliphatic_ester>
0

> <i_m_aliphatic_thioester>
0

> <i_m_sulphonate_ester>
0

> <i_m_phosphonate_ester>
0

> <i_m_imine>
0

> <i_m_aldehyde>
0

> <i_m_michael_acceptor>
0

> <i_m_b-heterosubstituted_carbonyl>
0

> <i_m_R-O-O-R>
0

> <i_m_R-S-O-R>
0

> <i_m_R-N-N-R>
0

> <i_m_R-N-S-R>
0

> <i_m_R-S-S-R>
0

> <i_m_Guanidine>
0

> <i_m_Amidine>
0

> <i_m_Charged_-N-S(=O)(=O)->
0

> <i_m_Charged_carboxylic_acid>
0

> <i_m_Charged_phosphoric_acid>
0

> <i_m_Charged_halo-phosphoric_acid>
0

> <i_m_Charged_O-PO3>
0

> <i_m_Charged_C-PO3->
0

> <i_m_Charged_phosphorylamide>
0

> <i_m_Charged_phosphonic_acid>
0

> <i_m_Charged_phosphonamide>
0

> <i_m_Charged_sulfuric_acid>
0

> <i_m_Charged_sulfenic_acid>
0

> <i_m_Charged_sulfonic_acid>
0

> <i_m_Charged_hydroxamic_acid>
0

> <i_m_Charged_sulfonamide>
0

> <i_m_Charged_tetrazole>
0

> <i_m_Charged_alkylthiol>
0

> <i_m_Charged_2-nitrophenol>
0

> <i_m_Charged_4-nitrophenol>
0

> <i_m_Charged_3.5-nitrophenol>
0

> <i_m_Acidic_Hydrogens>
0

> <i_m_Charged_amidines>
0

> <i_m_Charged_guanidines>
0

> <i_m_Charged_enamines>
0

> <i_m_Charged_aniline>
0

> <i_m_Charged_dialkyl_aniline>
0

> <i_m_Charged_diaminobenzene>
0

> <i_m_Charged_2-aminopyridine>
0

> <i_m_Charged_4-aminopyridine>
0

> <i_m_Charged_4-methoxypyridine>
0

> <i_m_Neu_amines>
0

> <i_m_Catch_for_R-CN4>
0

> <i_m_CF3>
0

> <i_m_CCl3>
0

> <i_m_CBr3>
0

> <i_m_CI3>
0

> <i_m_t-Butyl>
0

> <i_m_#stars>
0

> <i_m_#amine>
0

> <i_m_#amidine>
0

> <i_m_#acid>
0

> <i_m_#amide>
0

> <i_m_#rotor>
1

> <i_m_#rctvFG>
0

> <i_m_CNS>
1

> <r_m_MW>
231.34

> <r_m_dipole>
1.501

> <r_m_SASA>
484.703

> <r_m_FOSA>
420.753

> <r_m_FISA>
43.466

> <r_m_PISA>
20.484

> <r_m_WPSA>
0

> <r_m_volume>
829.533

> <r_m_donorHB>
1.5

> <r_m_accptHB>
2.5

> <r_m_dip^2/V>
0.002715

> <r_m_ACxDN^.5/SA>
0.006317

> <r_m_glob>
0.88087

> <r_m_QPpolrz>
26.597

> <r_m_QPlogPC16>
6.775

> <r_m_QPlogPoct>
11.467

> <r_m_QPlogPw>
5.759

> <r_m_QPlogPo/w>
3.043

> <r_m_QPlogS>
-3.96

> <r_m_CIlogS>
-3.417

> <r_m_QPlogHERG>
-3.557

> <r_m_QPPCaco>
3834.494

> <r_m_QPlogBB>
0.13

> <r_m_QPPMDCK>
2114.8

> <r_m_QPlogKp>
-2.152

> <r_m_IP(eV)>
7.944

> <r_m_EA(eV)>
-0.503

> <i_m_#metabol>
5

> <r_m_QPlogKhsa>
0.312

> <i_m_HumanAbs>
3

> <r_m_QP%HumanAbs>
88.794

> <r_m_SAfluorine>
0

> <r_m_SAamideO>
0

> <r_m_PSA>
33.708

> <i_m_#NandO>
3

> <i_m_RuleOf5>
0

> <PharmFit>
0.22504

> <RocsTanimoto>
0.652

> <GlideScore>
-4.668308

> <SumScoreRank>
847

> <SumRank>
744

> <ReciprocalRank>
489

$$$$
schrod_394241
  SciTegic08271218213D

 20 20  0  0  1  0            999 V2000
   -0.0255    1.2321    0.0831 N   0  0
   -0.0203   -0.1392   -0.0291 C   0  0
    1.2083    1.7807    0.0808 N   0  0
   -1.1734    2.1132    0.1460 C   0  0
    1.3130   -0.4754   -0.0761 C   0  0
   -1.2521   -0.9657   -0.0767 C   0  0
    2.0349    0.7320   -0.0035 C   0  0
   -1.4468    2.4706    1.5960 C   0  0
    2.0725   -2.1821   -0.2173 Br  0  0
    3.5008    0.9458   -0.0166 C   0  0
   -2.0520    1.5867    2.2668 O   0  0
   -0.9650    3.0284   -0.4276 H   0  0
   -2.0501    1.6044   -0.2812 H   0  0
   -0.9781   -2.0271   -0.1679 H   0  0
   -1.8600   -0.6681   -0.9438 H   0  0
   -1.8310   -0.8144    0.8463 H   0  0
    4.0123   -0.0253   -0.0900 H   0  0
    3.8058    1.4518    0.9113 H   0  0
    3.7726    1.5696   -0.8808 H   0  0
   -1.0626    3.6214    1.9494 O   0  5
  1  2  1  0
  1  3  1  0
  1  4  1  0
  2  5  2  0
  2  6  1  0
  3  7  2  0
  4  8  1  0
  4 12  1  0
  4 13  1  0
  5  9  1  0
  5  7  1  0
  6 14  1  0
  6 15  1  0
  6 16  1  0
  7 10  1  0
  8 11  2  0
  8 20  1  0
 10 17  1  0
 10 18  1  0
 10 19  1  0
M  CHG  1  20  -1
M  END
> <Name>
schrod_394241

> <s_m_entry_id>
201447

> <s_m_entry_name>
schrod_394241

> <r_epik_Ionization_Penalty>
0.0002

> <r_epik_Ionization_Penalty_Charging>
0.0001

> <r_epik_Ionization_Penalty_Neutral>
0.0001

> <r_epik_State_Penalty>
0

> <i_epik_Tot_Q>
-1

> <i_m_Num_rings>
1

> <i_m_Num_heteroaromatic_rings>
1

> <i_m_Num_aromatic_rings>
1

> <i_m_Num_aliphatic_rings>
0

> <i_m_Num_rotatable_bonds>
2

> <i_m_Num_atoms>
20

> <i_m_Molecular_weight>
232

> <i_m_Num_chiral_centers>
0

> <i_m_Num_neutral_amines>
0

> <i_m_Num_amide_hydrogens>
0

> <i_m_Num_divalent_oxygen_atomsB>
0

> <i_m_Num_neutral_donor_groups>
0

> <i_m_Num_charged_donor_groups>
0

> <i_m_Num_neutral_acceptor_groups>
0

> <i_m_Num_charged_acceptor_groups>
2

> <i_m_Num_reactive_groups>
0

> <i_m_Num_acidic_hydrogens>
0

> <i_m_Num_donor_groups>
0

> <i_m_Num_acceptor_groups>
2

> <i_m_H>
8

> <i_m_B>
0

> <i_m_C>
7

> <i_m_N>
2

> <i_m_O>
2

> <i_m_F>
0

> <i_m_Si>
0

> <i_m_P>
0

> <i_m_S>
0

> <i_m_Cl>
0

> <i_m_Fe>
0

> <i_m_Br>
1

> <i_m_I>
0

> <i_m_Num_H-N>
0

> <i_m_Num_H-O>
0

> <i_m_Charged_amines>
0

> <i_m_Charged_imines>
0

> <i_m_Charged_amidine>
0

> <i_m_Charged_HN-imidazole>
0

> <i_m_Charged_imidazole>
0

> <i_m_Charged_pyridine>
0

> <i_m_Aliphatic_carbon>
4

> <i_m_Aromatic_carbon>
3

> <i_m_Num_amine/amide_Hydrogens>
0

> <i_m_Num_imine_Hydrogens>
0

> <i_m_Catch_for_uncharged_guanine_H>
0

> <i_m_Num_heteroarom_atoms>
2

> <i_m_Num_divalent_oxygen_atoms>
0

> <i_m_Num_heteroaromatic_n_w.outH>
1

> <i_m_Num_N=N=N-H>
0

> <i_m_Neutral_Sulfones>
0

> <i_m_Neutral_Sulfenes>
0

> <i_m_Neutral_Carbonyls>
0

> <i_m_Neutral_P=O-R3>
0

> <i_m_Neutral_P(=O)2-R2>
0

> <i_m_Num_imine_N_donors>
0

> <i_m_Num_imine_NH>
0

> <i_m_Carbonyls>
1

> <i_m_P=O>
0

> <i_m_S=O>
0

> <i_m_Nitro>
0

> <i_m_Ethers>
0

> <i_m_Charged_N-O>
0

> <i_m_Neutral_N-O>
0

> <i_m_aromatic_N-O>
0

> <i_m_Neutral_NR3-O>
0

> <i_m_Neutral_halo-phosphoric_acid>
0

> <i_m_Alcohols>
0

> <i_m_Thiols>
0

> <i_m_Amine/Amides>
0

> <i_m_Num_Amine/Amides_w.H>
0

> <i_m_N-Pyrrole_H>
0

> <i_m_O_in_=O_in_nitro>
0

> <i_m_N_in_R%N>
0

> <i_m_sulfonyl-halide>
0

> <i_m_acyl_halide>
0

> <i_m_alkyl_halide>
0

> <i_m_halopyrimidine>
0

> <i_m_anhydride>
0

> <i_m_1.2-dicarbonyl>
0

> <i_m_perhalo-ketone>
0

> <i_m_aliphatic_ketone>
0

> <i_m_epoxide>
0

> <i_m_aziridine>
0

> <i_m_aliphatic_ester>
0

> <i_m_aliphatic_thioester>
0

> <i_m_sulphonate_ester>
0

> <i_m_phosphonate_ester>
0

> <i_m_imine>
0

> <i_m_aldehyde>
0

> <i_m_michael_acceptor>
0

> <i_m_b-heterosubstituted_carbonyl>
0

> <i_m_R-O-O-R>
0

> <i_m_R-S-O-R>
0

> <i_m_R-N-N-R>
0

> <i_m_R-N-S-R>
0

> <i_m_R-S-S-R>
0

> <i_m_Guanidine>
0

> <i_m_Amidine>
0

> <i_m_Charged_-N-S(=O)(=O)->
0

> <i_m_Charged_carboxylic_acid>
2

> <i_m_Charged_phosphoric_acid>
0

> <i_m_Charged_halo-phosphoric_acid>
0

> <i_m_Charged_O-PO3>
0

> <i_m_Charged_C-PO3->
0

> <i_m_Charged_phosphorylamide>
0

> <i_m_Charged_phosphonic_acid>
0

> <i_m_Charged_phosphonamide>
0

> <i_m_Charged_sulfuric_acid>
0

> <i_m_Charged_sulfenic_acid>
0

> <i_m_Charged_sulfonic_acid>
0

> <i_m_Charged_hydroxamic_acid>
0

> <i_m_Charged_sulfonamide>
0

> <i_m_Charged_tetrazole>
0

> <i_m_Charged_alkylthiol>
0

> <i_m_Charged_2-nitrophenol>
0

> <i_m_Charged_4-nitrophenol>
0

> <i_m_Charged_3.5-nitrophenol>
0

> <i_m_Acidic_Hydrogens>
0

> <i_m_Charged_amidines>
0

> <i_m_Charged_guanidines>
0

> <i_m_Charged_enamines>
0

> <i_m_Charged_aniline>
0

> <i_m_Charged_dialkyl_aniline>
0

> <i_m_Charged_diaminobenzene>
0

> <i_m_Charged_2-aminopyridine>
0

> <i_m_Charged_4-aminopyridine>
0

> <i_m_Charged_4-methoxypyridine>
0

> <i_m_Neu_amines>
0

> <i_m_Catch_for_R-CN4>
0

> <i_m_CF3>
0

> <i_m_CCl3>
0

> <i_m_CBr3>
0

> <i_m_CI3>
0

> <i_m_t-Butyl>
0

> <i_m_#stars>
0

> <i_m_#amine>
0

> <i_m_#amidine>
0

> <i_m_#acid>
1

> <i_m_#amide>
0

> <i_m_#rotor>
2

> <i_m_#rctvFG>
0

> <i_m_CNS>
-1

> <r_m_MW>
233.064

> <r_m_dipole>
2.961

> <r_m_SASA>
388.383

> <r_m_FOSA>
192.523

> <r_m_FISA>
112.43

> <r_m_PISA>
17.79

> <r_m_WPSA>
65.64

> <r_m_volume>
621.29

> <r_m_donorHB>
1

> <r_m_accptHB>
3

> <r_m_dip^2/V>
0.014109

> <r_m_ACxDN^.5/SA>
0.007724

> <r_m_glob>
0.906638

> <r_m_QPpolrz>
17.596

> <r_m_QPlogPC16>
5.662

> <r_m_QPlogPoct>
8.674

> <r_m_QPlogPw>
5.541

> <r_m_QPlogPo/w>
1.939

> <r_m_QPlogS>
-2.337

> <r_m_CIlogS>
-3.372

> <r_m_QPlogHERG>
-1.32

> <r_m_QPPCaco>
215.438

> <r_m_QPlogBB>
-0.308

> <r_m_QPPMDCK>
274.008

> <r_m_QPlogKp>
-3.337

> <r_m_IP(eV)>
9.432

> <r_m_EA(eV)>
0.121

> <i_m_#metabol>
3

> <r_m_QPlogKhsa>
-0.477

> <i_m_HumanAbs>
3

> <r_m_QP%HumanAbs>
62.163

> <r_m_SAfluorine>
0

> <r_m_SAamideO>
0

> <r_m_PSA>
65.37

> <i_m_#NandO>
4

> <i_m_RuleOf5>
0

> <PharmFit>
0.101246

> <RocsTanimoto>
0.641

> <GlideScore>
-6.456651

> <SumScoreRank>
658

> <SumRank>
601

> <ReciprocalRank>
689

$$$$
schrod_506536
  SciTegic08271218213D

 34 35  0  0  1  0            999 V2000
   -0.1150    1.4214   -0.0312 C   0  0
    1.1332    2.0807   -0.1256 C   0  0
   -1.2683    2.2208    0.0207 C   0  0
   -1.3819   -0.7731   -0.0220 C   0  0
    1.1917    3.4877   -0.0681 C   0  0
   -1.1975    3.6184    0.0437 C   0  0
   -1.0853   -2.1318   -0.6777 C   0  0
   -1.8482   -0.9697    1.4262 C   0  0
    0.0348    4.2744    0.0096 C   0  0
   -2.2883   -3.0684   -0.6001 C   0  0
   -3.0507   -1.9071    1.5072 C   0  0
    0.1171    5.7804    0.0515 C   0  0
   -2.7668   -3.2481    0.8374 C   0  0
    1.2751    6.3024    0.0096 O   0  0
   -2.2583    1.7753    0.0654 H   0  0
   -2.1506   -0.2209   -0.5825 H   0  0
    2.1670    3.9716   -0.0992 H   0  0
    3.2906    1.9089   -0.2540 H   0  0
   -2.1257    4.1830    0.0972 H   0  0
   -0.8315   -1.9800   -1.7372 H   0  0
   -0.2392   -2.6104   -0.1630 H   0  0
   -1.0295   -1.4032    2.0193 H   0  0
   -2.1361    0.0020    1.8538 H   0  0
   -3.1162   -2.6517   -1.1925 H   0  0
   -2.0114   -4.0549   -1.0002 H   0  0
   -3.3002   -2.0930    2.5623 H   0  0
   -3.9115   -1.4437    1.0030 H   0  0
   -3.6926   -3.8422    0.8441 H   0  0
   -1.9924   -3.7695    1.4192 H   0  0
   -0.1677    0.0318   -0.0528 N   0  0
    0.8161   -0.4583   -0.0971 H   0  0
    2.3348    1.3693   -0.1808 N   0  0
    2.3248    0.2697   -0.1510 H   0  0
   -0.9779    6.4215    0.1258 O   0  5
  1  2  1  0
  1  3  2  0
  1 30  1  0
  2  5  2  0
  2 32  1  0
  3  6  1  0
  3 15  1  0
  4  7  1  0
  4  8  1  0
  4 16  1  0
  4 30  1  0
  5  9  1  0
  5 17  1  0
  6  9  2  0
  6 19  1  0
  7 10  1  0
  7 20  1  0
  7 21  1  0
  8 11  1  0
  8 22  1  0
  8 23  1  0
  9 12  1  0
 10 13  1  0
 10 24  1  0
 10 25  1  0
 11 13  1  0
 11 26  1  0
 11 27  1  0
 12 14  2  0
 12 34  1  0
 13 28  1  0
 13 29  1  0
 18 32  1  0
 30 31  1  0
 32 33  1  0
M  CHG  1  34  -1
M  END
> <Name>
schrod_506536

> <s_m_entry_id>
201448

> <s_m_entry_name>
schrod_506536

> <r_epik_Ionization_Penalty>
0.0343

> <r_epik_Ionization_Penalty_Charging>
0.0032

> <r_epik_Ionization_Penalty_Neutral>
0.0311

> <r_epik_State_Penalty>
0.0278

> <i_epik_Tot_Q>
-1

> <i_m_Num_rings>
2

> <i_m_Num_heteroaromatic_rings>
0

> <i_m_Num_aromatic_rings>
1

> <i_m_Num_aliphatic_rings>
1

> <i_m_Num_rotatable_bonds>
4

> <i_m_Num_atoms>
34

> <i_m_Molecular_weight>
233

> <i_m_Num_chiral_centers>
0

> <i_m_Num_neutral_amines>
0

> <i_m_Num_amide_hydrogens>
0

> <i_m_Num_divalent_oxygen_atomsB>
0

> <i_m_Num_neutral_donor_groups>
3

> <i_m_Num_charged_donor_groups>
0

> <i_m_Num_neutral_acceptor_groups>
0

> <i_m_Num_charged_acceptor_groups>
2

> <i_m_Num_reactive_groups>
0

> <i_m_Num_acidic_hydrogens>
0

> <i_m_Num_donor_groups>
3

> <i_m_Num_acceptor_groups>
2

> <i_m_H>
17

> <i_m_B>
0

> <i_m_C>
13

> <i_m_N>
2

> <i_m_O>
2

> <i_m_F>
0

> <i_m_Si>
0

> <i_m_P>
0

> <i_m_S>
0

> <i_m_Cl>
0

> <i_m_Fe>
0

> <i_m_Br>
0

> <i_m_I>
0

> <i_m_Num_H-N>
3

> <i_m_Num_H-O>
0

> <i_m_Charged_amines>
0

> <i_m_Charged_imines>
0

> <i_m_Charged_amidine>
0

> <i_m_Charged_HN-imidazole>
0

> <i_m_Charged_imidazole>
0

> <i_m_Charged_pyridine>
0

> <i_m_Aliphatic_carbon>
7

> <i_m_Aromatic_carbon>
6

> <i_m_Num_amine/amide_Hydrogens>
3

> <i_m_Num_imine_Hydrogens>
0

> <i_m_Catch_for_uncharged_guanine_H>
0

> <i_m_Num_heteroarom_atoms>
0

> <i_m_Num_divalent_oxygen_atoms>
0

> <i_m_Num_heteroaromatic_n_w.outH>
0

> <i_m_Num_N=N=N-H>
0

> <i_m_Neutral_Sulfones>
0

> <i_m_Neutral_Sulfenes>
0

> <i_m_Neutral_Carbonyls>
0

> <i_m_Neutral_P=O-R3>
0

> <i_m_Neutral_P(=O)2-R2>
0

> <i_m_Num_imine_N_donors>
0

> <i_m_Num_imine_NH>
0

> <i_m_Carbonyls>
1

> <i_m_P=O>
0

> <i_m_S=O>
0

> <i_m_Nitro>
0

> <i_m_Ethers>
0

> <i_m_Charged_N-O>
0

> <i_m_Neutral_N-O>
0

> <i_m_aromatic_N-O>
0

> <i_m_Neutral_NR3-O>
0

> <i_m_Neutral_halo-phosphoric_acid>
0

> <i_m_Alcohols>
0

> <i_m_Thiols>
0

> <i_m_Amine/Amides>
2

> <i_m_Num_Amine/Amides_w.H>
1

> <i_m_N-Pyrrole_H>
0

> <i_m_O_in_=O_in_nitro>
0

> <i_m_N_in_R%N>
0

> <i_m_sulfonyl-halide>
0

> <i_m_acyl_halide>
0

> <i_m_alkyl_halide>
0

> <i_m_halopyrimidine>
0

> <i_m_anhydride>
0

> <i_m_1.2-dicarbonyl>
0

> <i_m_perhalo-ketone>
0

> <i_m_aliphatic_ketone>
0

> <i_m_epoxide>
0

> <i_m_aziridine>
0

> <i_m_aliphatic_ester>
0

> <i_m_aliphatic_thioester>
0

> <i_m_sulphonate_ester>
0

> <i_m_phosphonate_ester>
0

> <i_m_imine>
0

> <i_m_aldehyde>
0

> <i_m_michael_acceptor>
0

> <i_m_b-heterosubstituted_carbonyl>
0

> <i_m_R-O-O-R>
0

> <i_m_R-S-O-R>
0

> <i_m_R-N-N-R>
0

> <i_m_R-N-S-R>
0

> <i_m_R-S-S-R>
0

> <i_m_Guanidine>
0

> <i_m_Amidine>
0

> <i_m_Charged_-N-S(=O)(=O)->
0

> <i_m_Charged_carboxylic_acid>
2

> <i_m_Charged_phosphoric_acid>
0

> <i_m_Charged_halo-phosphoric_acid>
0

> <i_m_Charged_O-PO3>
0

> <i_m_Charged_C-PO3->
0

> <i_m_Charged_phosphorylamide>
0

> <i_m_Charged_phosphonic_acid>
0

> <i_m_Charged_phosphonamide>
0

> <i_m_Charged_sulfuric_acid>
0

> <i_m_Charged_sulfenic_acid>
0

> <i_m_Charged_sulfonic_acid>
0

> <i_m_Charged_hydroxamic_acid>
0

> <i_m_Charged_sulfonamide>
0

> <i_m_Charged_tetrazole>
0

> <i_m_Charged_alkylthiol>
0

> <i_m_Charged_2-nitrophenol>
0

> <i_m_Charged_4-nitrophenol>
0

> <i_m_Charged_3.5-nitrophenol>
0

> <i_m_Acidic_Hydrogens>
0

> <i_m_Charged_amidines>
0

> <i_m_Charged_guanidines>
0

> <i_m_Charged_enamines>
0

> <i_m_Charged_aniline>
0

> <i_m_Charged_dialkyl_aniline>
0

> <i_m_Charged_diaminobenzene>
0

> <i_m_Charged_2-aminopyridine>
0

> <i_m_Charged_4-aminopyridine>
0

> <i_m_Charged_4-methoxypyridine>
0

> <i_m_Neu_amines>
0

> <i_m_Catch_for_R-CN4>
0

> <i_m_CF3>
0

> <i_m_CCl3>
0

> <i_m_CBr3>
0

> <i_m_CI3>
0

> <i_m_t-Butyl>
0

> <i_m_#stars>
1

> <i_m_#amine>
0

> <i_m_#amidine>
0

> <i_m_#acid>
1

> <i_m_#amide>
0

> <i_m_#rotor>
4

> <i_m_#rctvFG>
0

> <i_m_CNS>
-2

> <r_m_MW>
234.297

> <r_m_dipole>
5.052

> <r_m_SASA>
489.552

> <r_m_FOSA>
229.332

> <r_m_FISA>
165.058

> <r_m_PISA>
95.162

> <r_m_WPSA>
0

> <r_m_volume>
816.068

> <r_m_donorHB>
3.5

> <r_m_accptHB>
4

> <r_m_dip^2/V>
0.031281

> <r_m_ACxDN^.5/SA>
0.015286

> <r_m_glob>
0.862682

> <r_m_QPpolrz>
24.845

> <r_m_QPlogPC16>
8.371

> <r_m_QPlogPoct>
15.534

> <r_m_QPlogPw>
10.851

> <r_m_QPlogPo/w>
1.784

> <r_m_QPlogS>
-2.871

> <r_m_CIlogS>
-2.586

> <r_m_QPlogHERG>
-2.4

> <r_m_QPPCaco>
68.273

> <r_m_QPlogBB>
-1.156

> <r_m_QPPMDCK>
34.574

> <r_m_QPlogKp>
-3.842

> <r_m_IP(eV)>
7.696

> <r_m_EA(eV)>
-0.023

> <i_m_#metabol>
4

> <r_m_QPlogKhsa>
-0.398

> <i_m_HumanAbs>
3

> <r_m_QP%HumanAbs>
54.458

> <r_m_SAfluorine>
0

> <r_m_SAamideO>
0

> <r_m_PSA>
85.429

> <i_m_#NandO>
4

> <i_m_RuleOf5>
0

> <PharmFit>
0.216486

> <RocsTanimoto>
0.548

> <GlideScore>
-5.425202

> <SumScoreRank>
860

> <SumRank>
881

> <ReciprocalRank>
551

$$$$
schrod_448564
  SciTegic08271218213D

 25 26  0  0  1  0            999 V2000
    0.3885   -2.1423   -2.6953 Cl  0  0
    0.0175    1.3585    0.3883 N   0  0
    2.2503    1.4714   -0.4189 N   0  0
    0.0940    0.0107    0.3473 C   0  0
    1.2169   -0.6892   -0.0671 C   0  0
    2.2755    0.1212   -0.4411 C   0  0
    1.3210   -2.1498   -0.1159 C   0  0
    1.7856   -2.8427    1.0190 C   0  0
    1.9101   -4.2387    1.0316 C   0  0
    1.5446   -4.9547   -0.1107 C   0  0
    1.0824   -4.2925   -1.2484 C   0  0
    0.9725   -2.8999   -1.2528 C   0  0
    1.1075    2.0506   -0.0003 C   0  0
    2.3463   -4.8984    2.1701 N   0  0
   -1.0489   -0.6283    0.7561 O   0  0
    1.0500    3.4304    0.0330 N   0  0
    3.2155   -0.3021   -0.7853 H   0  0
    2.0571   -2.2812    1.9129 H   0  0
    1.6184   -6.0397   -0.1251 H   0  0
    0.8089   -4.8754   -2.1246 H   0  0
    2.4403   -5.9944    2.1687 H   0  0
    2.5984   -4.3259    3.0749 H   0  0
    1.9219    4.0249   -0.2775 H   0  0
    0.1323    3.9347    0.3700 H   0  0
   -0.9076    1.8468    0.7287 H   0  0
  1 12  1  0
  2  4  1  0
  2 13  1  0
  2 25  1  0
  3 13  2  0
  3  6  1  0
  4  5  1  0
  4 15  2  0
  5  6  2  0
  5  7  1  0
  6 17  1  0
  7 12  2  0
  7  8  1  0
  8  9  2  0
  8 18  1  0
  9 10  1  0
  9 14  1  0
 10 11  2  0
 10 19  1  0
 11 12  1  0
 11 20  1  0
 13 16  1  0
 14 21  1  0
 14 22  1  0
 16 23  1  0
 16 24  1  0
M  END
> <Name>
schrod_448564

> <s_m_entry_id>
201449

> <s_m_entry_name>
schrod_448564

> <r_epik_Ionization_Penalty>
0.0025

> <r_epik_Ionization_Penalty_Charging>
0.0023

> <r_epik_Ionization_Penalty_Neutral>
0.0002

> <r_epik_State_Penalty>
0.1077

> <i_epik_Tot_Q>
0

> <i_m_Num_rings>
2

> <i_m_Num_heteroaromatic_rings>
1

> <i_m_Num_aromatic_rings>
2

> <i_m_Num_aliphatic_rings>
0

> <i_m_Num_rotatable_bonds>
4

> <i_m_Num_atoms>
25

> <i_m_Molecular_weight>
236

> <i_m_Num_chiral_centers>
0

> <i_m_Num_neutral_amines>
0

> <i_m_Num_amide_hydrogens>
0

> <i_m_Num_divalent_oxygen_atomsB>
0

> <i_m_Num_neutral_donor_groups>
5

> <i_m_Num_charged_donor_groups>
0

> <i_m_Num_neutral_acceptor_groups>
1

> <i_m_Num_charged_acceptor_groups>
0

> <i_m_Num_reactive_groups>
0

> <i_m_Num_acidic_hydrogens>
0

> <i_m_Num_donor_groups>
5

> <i_m_Num_acceptor_groups>
1

> <i_m_H>
9

> <i_m_B>
0

> <i_m_C>
10

> <i_m_N>
4

> <i_m_O>
1

> <i_m_F>
0

> <i_m_Si>
0

> <i_m_P>
0

> <i_m_S>
0

> <i_m_Cl>
1

> <i_m_Fe>
0

> <i_m_Br>
0

> <i_m_I>
0

> <i_m_Num_H-N>
4

> <i_m_Num_H-O>
1

> <i_m_Charged_amines>
0

> <i_m_Charged_imines>
0

> <i_m_Charged_amidine>
0

> <i_m_Charged_HN-imidazole>
0

> <i_m_Charged_imidazole>
0

> <i_m_Charged_pyridine>
0

> <i_m_Aliphatic_carbon>
0

> <i_m_Aromatic_carbon>
10

> <i_m_Num_amine/amide_Hydrogens>
4

> <i_m_Num_imine_Hydrogens>
0

> <i_m_Catch_for_uncharged_guanine_H>
0

> <i_m_Num_heteroarom_atoms>
2

> <i_m_Num_divalent_oxygen_atoms>
0

> <i_m_Num_heteroaromatic_n_w.outH>
2

> <i_m_Num_N=N=N-H>
0

> <i_m_Neutral_Sulfones>
0

> <i_m_Neutral_Sulfenes>
0

> <i_m_Neutral_Carbonyls>
0

> <i_m_Neutral_P=O-R3>
0

> <i_m_Neutral_P(=O)2-R2>
0

> <i_m_Num_imine_N_donors>
0

> <i_m_Num_imine_NH>
0

> <i_m_Carbonyls>
0

> <i_m_P=O>
0

> <i_m_S=O>
0

> <i_m_Nitro>
0

> <i_m_Ethers>
0

> <i_m_Charged_N-O>
0

> <i_m_Neutral_N-O>
0

> <i_m_aromatic_N-O>
0

> <i_m_Neutral_NR3-O>
0

> <i_m_Neutral_halo-phosphoric_acid>
0

> <i_m_Alcohols>
1

> <i_m_Thiols>
0

> <i_m_Amine/Amides>
2

> <i_m_Num_Amine/Amides_w.H>
0

> <i_m_N-Pyrrole_H>
0

> <i_m_O_in_=O_in_nitro>
0

> <i_m_N_in_R%N>
0

> <i_m_sulfonyl-halide>
0

> <i_m_acyl_halide>
0

> <i_m_alkyl_halide>
0

> <i_m_halopyrimidine>
0

> <i_m_anhydride>
0

> <i_m_1.2-dicarbonyl>
0

> <i_m_perhalo-ketone>
0

> <i_m_aliphatic_ketone>
0

> <i_m_epoxide>
0

> <i_m_aziridine>
0

> <i_m_aliphatic_ester>
0

> <i_m_aliphatic_thioester>
0

> <i_m_sulphonate_ester>
0

> <i_m_phosphonate_ester>
0

> <i_m_imine>
0

> <i_m_aldehyde>
0

> <i_m_michael_acceptor>
0

> <i_m_b-heterosubstituted_carbonyl>
0

> <i_m_R-O-O-R>
0

> <i_m_R-S-O-R>
0

> <i_m_R-N-N-R>
0

> <i_m_R-N-S-R>
0

> <i_m_R-S-S-R>
0

> <i_m_Guanidine>
0

> <i_m_Amidine>
0

> <i_m_Charged_-N-S(=O)(=O)->
0

> <i_m_Charged_carboxylic_acid>
0

> <i_m_Charged_phosphoric_acid>
0

> <i_m_Charged_halo-phosphoric_acid>
0

> <i_m_Charged_O-PO3>
0

> <i_m_Charged_C-PO3->
0

> <i_m_Charged_phosphorylamide>
0

> <i_m_Charged_phosphonic_acid>
0

> <i_m_Charged_phosphonamide>
0

> <i_m_Charged_sulfuric_acid>
0

> <i_m_Charged_sulfenic_acid>
0

> <i_m_Charged_sulfonic_acid>
0

> <i_m_Charged_hydroxamic_acid>
0

> <i_m_Charged_sulfonamide>
0

> <i_m_Charged_tetrazole>
0

> <i_m_Charged_alkylthiol>
0

> <i_m_Charged_2-nitrophenol>
0

> <i_m_Charged_4-nitrophenol>
0

> <i_m_Charged_3.5-nitrophenol>
0

> <i_m_Acidic_Hydrogens>
0

> <i_m_Charged_amidines>
0

> <i_m_Charged_guanidines>
0

> <i_m_Charged_enamines>
0

> <i_m_Charged_aniline>
0

> <i_m_Charged_dialkyl_aniline>
0

> <i_m_Charged_diaminobenzene>
0

> <i_m_Charged_2-aminopyridine>
0

> <i_m_Charged_4-aminopyridine>
0

> <i_m_Charged_4-methoxypyridine>
0

> <i_m_Neu_amines>
0

> <i_m_Catch_for_R-CN4>
0

> <i_m_CF3>
0

> <i_m_CCl3>
0

> <i_m_CBr3>
0

> <i_m_CI3>
0

> <i_m_t-Butyl>
0

> <i_m_#stars>
0

> <i_m_#amine>
0

> <i_m_#amidine>
0

> <i_m_#acid>
0

> <i_m_#amide>
0

> <i_m_#rotor>
4

> <i_m_#rctvFG>
0

> <i_m_CNS>
-2

> <r_m_MW>
236.66

> <r_m_dipole>
2.951

> <r_m_SASA>
437.439

> <r_m_FOSA>
0

> <r_m_FISA>
217.145

> <r_m_PISA>
162.753

> <r_m_WPSA>
57.541

> <r_m_volume>
710.737

> <r_m_donorHB>
4.5

> <r_m_accptHB>
3.5

> <r_m_dip^2/V>
0.012254

> <r_m_ACxDN^.5/SA>
0.016973

> <r_m_glob>
0.880481

> <r_m_QPpolrz>
21.276

> <r_m_QPlogPC16>
8.881

> <r_m_QPlogPoct>
15.893

> <r_m_QPlogPw>
12.532

> <r_m_QPlogPo/w>
0.538

> <r_m_QPlogS>
-2.163

> <r_m_CIlogS>
-2.538

> <r_m_QPlogHERG>
-4.242

> <r_m_QPPCaco>
86.44

> <r_m_QPlogBB>
-1.404

> <r_m_QPPMDCK>
72.49

> <r_m_QPlogKp>
-4.564

> <r_m_IP(eV)>
8.371

> <r_m_EA(eV)>
0.055

> <i_m_#metabol>
3

> <r_m_QPlogKhsa>
-0.52

> <i_m_HumanAbs>
2

> <r_m_QP%HumanAbs>
56.144

> <r_m_SAfluorine>
0

> <r_m_SAamideO>
0

> <r_m_PSA>
99.199

> <i_m_#NandO>
5

> <i_m_RuleOf5>
0

> <PharmFit>
1.54381

> <RocsTanimoto>
0.654

> <GlideScore>
-5.593719

> <SumScoreRank>
290

> <SumRank>
415

> <ReciprocalRank>
200

$$$$
schrod_385995
  SciTegic08271218213D

 38 38  0  0  1  0            999 V2000
   -1.5158    0.8295   -3.0382 C   0  0
   -1.2863   -0.1452   -2.0437 C   0  0
   -0.9250    0.6080   -4.3045 C   0  0
   -0.4964   -1.2800   -2.3473 C   0  0
   -1.8363   -0.0765   -0.6446 C   0  0
   -0.1520   -0.5191   -4.5913 C   0  0
   -2.8343    2.5734   -1.7131 C   0  0
    0.0598   -1.4825   -3.6135 C   0  0
   -3.3651    3.9835   -2.0147 C   0  0  2  0  0  0
    0.9163   -2.6803   -3.8892 C   0  0
   -3.8844    4.6549   -0.7395 C   0  0
   -4.4398    3.8673   -2.9496 O   0  0
   -4.1450    6.0911   -0.9653 N   0  0
   -4.7054    6.9106    0.0021 C   0  0
   -5.0503    6.4315    1.2495 N   0  0
   -1.0628    1.3406   -5.0994 H   0  0
   -0.3139   -2.0264   -1.5749 H   0  0
   -1.5070   -0.9596   -0.0774 H   0  0
   -2.9354   -0.0544   -0.6834 H   0  0
   -1.4685    0.8348   -0.1504 H   0  0
    0.2810   -0.6295   -5.5820 H   0  0
   -2.0829    2.6282   -0.9116 H   0  0
   -3.6663    1.9293   -1.3923 H   0  0
   -2.5894    4.6072   -2.4830 H   0  0
    1.2541   -2.6564   -4.9358 H   0  0
    0.3333   -3.5963   -3.7129 H   0  0
    1.7903   -2.6676   -3.2214 H   0  0
   -4.8216    4.1716   -0.4262 H   0  0
   -3.1350    4.5540    0.0593 H   0  0
   -4.9634    4.7688   -3.3005 H   0  0
   -3.8923    6.5505   -1.9323 H   0  0
   -5.4933    7.1079    1.9953 H   0  0
   -4.8822    5.3732    1.4980 H   0  0
   -5.3676    8.9047    0.4699 H   0  0
   -2.2252    2.0129   -2.9047 N   0  0
   -2.2989    2.5472   -3.8634 H   0  0
   -4.9236    8.2424   -0.2879 N   0  3
   -4.6535    8.6414   -1.2768 H   0  0
  1  2  2  0
  1  3  1  0
  1 35  1  0
  2  4  1  0
  2  5  1  0
  3  6  2  0
  3 16  1  0
  4  8  2  0
  4 17  1  0
  5 18  1  0
  5 19  1  0
  5 20  1  0
  6  8  1  0
  6 21  1  0
  7  9  1  0
  7 22  1  0
  7 23  1  0
  7 35  1  0
  8 10  1  0
  9 11  1  0
  9 12  1  0
  9 24  1  0
 10 25  1  0
 10 26  1  0
 10 27  1  0
 11 13  1  0
 11 28  1  0
 11 29  1  0
 12 30  1  0
 13 14  1  0
 13 31  1  0
 14 15  1  0
 14 37  2  0
 15 32  1  0
 15 33  1  0
 34 37  1  0
 35 36  1  0
 37 38  1  0
M  CHG  1  37   1
M  END
> <Name>
schrod_385995

> <s_m_entry_id>
201450

> <s_m_entry_name>
schrod_385995

> <r_epik_Ionization_Penalty>
0.0015

> <r_epik_Ionization_Penalty_Charging>
0

> <r_epik_Ionization_Penalty_Neutral>
0.0015

> <r_epik_State_Penalty>
0

> <i_epik_Tot_Q>
1

> <i_m_Num_rings>
1

> <i_m_Num_heteroaromatic_rings>
0

> <i_m_Num_aromatic_rings>
1

> <i_m_Num_aliphatic_rings>
0

> <i_m_Num_rotatable_bonds>
8

> <i_m_Num_atoms>
38

> <i_m_Molecular_weight>
237

> <i_m_Num_chiral_centers>
1

> <i_m_Num_neutral_amines>
0

> <i_m_Num_amide_hydrogens>
0

> <i_m_Num_divalent_oxygen_atomsB>
0

> <i_m_Num_neutral_donor_groups>
9

> <i_m_Num_charged_donor_groups>
2

> <i_m_Num_neutral_acceptor_groups>
1

> <i_m_Num_charged_acceptor_groups>
0

> <i_m_Num_reactive_groups>
0

> <i_m_Num_acidic_hydrogens>
0

> <i_m_Num_donor_groups>
7

> <i_m_Num_acceptor_groups>
1

> <i_m_H>
21

> <i_m_B>
0

> <i_m_C>
12

> <i_m_N>
4

> <i_m_O>
1

> <i_m_F>
0

> <i_m_Si>
0

> <i_m_P>
0

> <i_m_S>
0

> <i_m_Cl>
0

> <i_m_Fe>
0

> <i_m_Br>
0

> <i_m_I>
0

> <i_m_Num_H-N>
6

> <i_m_Num_H-O>
1

> <i_m_Charged_amines>
0

> <i_m_Charged_imines>
2

> <i_m_Charged_amidine>
3

> <i_m_Charged_HN-imidazole>
0

> <i_m_Charged_imidazole>
0

> <i_m_Charged_pyridine>
0

> <i_m_Aliphatic_carbon>
6

> <i_m_Aromatic_carbon>
6

> <i_m_Num_amine/amide_Hydrogens>
4

> <i_m_Num_imine_Hydrogens>
0

> <i_m_Catch_for_uncharged_guanine_H>
3

> <i_m_Num_heteroarom_atoms>
0

> <i_m_Num_divalent_oxygen_atoms>
0

> <i_m_Num_heteroaromatic_n_w.outH>
0

> <i_m_Num_N=N=N-H>
0

> <i_m_Neutral_Sulfones>
0

> <i_m_Neutral_Sulfenes>
0

> <i_m_Neutral_Carbonyls>
0

> <i_m_Neutral_P=O-R3>
0

> <i_m_Neutral_P(=O)2-R2>
0

> <i_m_Num_imine_N_donors>
0

> <i_m_Num_imine_NH>
0

> <i_m_Carbonyls>
0

> <i_m_P=O>
0

> <i_m_S=O>
0

> <i_m_Nitro>
0

> <i_m_Ethers>
0

> <i_m_Charged_N-O>
0

> <i_m_Neutral_N-O>
0

> <i_m_aromatic_N-O>
0

> <i_m_Neutral_NR3-O>
0

> <i_m_Neutral_halo-phosphoric_acid>
0

> <i_m_Alcohols>
1

> <i_m_Thiols>
0

> <i_m_Amine/Amides>
3

> <i_m_Num_Amine/Amides_w.H>
2

> <i_m_N-Pyrrole_H>
0

> <i_m_O_in_=O_in_nitro>
0

> <i_m_N_in_R%N>
0

> <i_m_sulfonyl-halide>
0

> <i_m_acyl_halide>
0

> <i_m_alkyl_halide>
0

> <i_m_halopyrimidine>
0

> <i_m_anhydride>
0

> <i_m_1.2-dicarbonyl>
0

> <i_m_perhalo-ketone>
0

> <i_m_aliphatic_ketone>
0

> <i_m_epoxide>
0

> <i_m_aziridine>
0

> <i_m_aliphatic_ester>
0

> <i_m_aliphatic_thioester>
0

> <i_m_sulphonate_ester>
0

> <i_m_phosphonate_ester>
0

> <i_m_imine>
0

> <i_m_aldehyde>
0

> <i_m_michael_acceptor>
0

> <i_m_b-heterosubstituted_carbonyl>
0

> <i_m_R-O-O-R>
0

> <i_m_R-S-O-R>
0

> <i_m_R-N-N-R>
0

> <i_m_R-N-S-R>
0

> <i_m_R-S-S-R>
0

> <i_m_Guanidine>
0

> <i_m_Amidine>
0

> <i_m_Charged_-N-S(=O)(=O)->
0

> <i_m_Charged_carboxylic_acid>
0

> <i_m_Charged_phosphoric_acid>
0

> <i_m_Charged_halo-phosphoric_acid>
0

> <i_m_Charged_O-PO3>
0

> <i_m_Charged_C-PO3->
0

> <i_m_Charged_phosphorylamide>
0

> <i_m_Charged_phosphonic_acid>
0

> <i_m_Charged_phosphonamide>
0

> <i_m_Charged_sulfuric_acid>
0

> <i_m_Charged_sulfenic_acid>
0

> <i_m_Charged_sulfonic_acid>
0

> <i_m_Charged_hydroxamic_acid>
0

> <i_m_Charged_sulfonamide>
0

> <i_m_Charged_tetrazole>
0

> <i_m_Charged_alkylthiol>
0

> <i_m_Charged_2-nitrophenol>
0

> <i_m_Charged_4-nitrophenol>
0

> <i_m_Charged_3.5-nitrophenol>
0

> <i_m_Acidic_Hydrogens>
0

> <i_m_Charged_amidines>
0

> <i_m_Charged_guanidines>
2

> <i_m_Charged_enamines>
0

> <i_m_Charged_aniline>
0

> <i_m_Charged_dialkyl_aniline>
0

> <i_m_Charged_diaminobenzene>
0

> <i_m_Charged_2-aminopyridine>
0

> <i_m_Charged_4-aminopyridine>
0

> <i_m_Charged_4-methoxypyridine>
0

> <i_m_Neu_amines>
0

> <i_m_Catch_for_R-CN4>
0

> <i_m_CF3>
0

> <i_m_CCl3>
0

> <i_m_CBr3>
0

> <i_m_CI3>
0

> <i_m_t-Butyl>
0

> <i_m_#stars>
0

> <i_m_#amine>
0

> <i_m_#amidine>
1

> <i_m_#acid>
0

> <i_m_#amide>
0

> <i_m_#rotor>
7

> <i_m_#rctvFG>
0

> <i_m_CNS>
-2

> <r_m_MW>
236.316

> <r_m_dipole>
2.966

> <r_m_SASA>
529.727

> <r_m_FOSA>
220.285

> <r_m_FISA>
192.149

> <r_m_PISA>
117.293

> <r_m_WPSA>
0

> <r_m_volume>
871.863

> <r_m_donorHB>
6

> <r_m_accptHB>
4.7

> <r_m_dip^2/V>
0.010091

> <r_m_ACxDN^.5/SA>
0.021733

> <r_m_glob>
0.833193

> <r_m_QPpolrz>
25.363

> <r_m_QPlogPC16>
9.715

> <r_m_QPlogPoct>
19.429

> <r_m_QPlogPw>
14.972

> <r_m_QPlogPo/w>
0.666

> <r_m_QPlogS>
-2.418

> <r_m_CIlogS>
-0.699

> <r_m_QPlogHERG>
-4.79

> <r_m_QPPCaco>
149.195

> <r_m_QPlogBB>
-1.704

> <r_m_QPPMDCK>
63.282

> <r_m_QPlogKp>
-6.038

> <r_m_IP(eV)>
7.909

> <r_m_EA(eV)>
-0.491

> <i_m_#metabol>
6

> <r_m_QPlogKhsa>
-0.572

> <i_m_HumanAbs>
3

> <r_m_QP%HumanAbs>
59.247

> <r_m_SAfluorine>
0

> <r_m_SAamideO>
0

> <r_m_PSA>
104.958

> <i_m_#NandO>
5

> <i_m_RuleOf5>
1

> <PharmFit>
0.215651

> <RocsTanimoto>
0.627

> <GlideScore>
-4.961763

> <SumScoreRank>
839

> <SumRank>
817

> <ReciprocalRank>
554

$$$$
schrod_395764
  SciTegic08271218213D

 33 35  0  0  1  0            999 V2000
   -0.0185    1.3123    0.1544 C   0  0
   -0.0498   -0.0285   -0.2130 C   0  0
    1.3164    1.6157    0.2217 N   0  0
   -1.1668    2.0734    0.3769 C   0  0
   -1.2908   -0.6666   -0.3733 C   0  0
    2.0289    0.4846   -0.0956 C   0  0
   -2.3943    1.4224    0.2129 C   0  0
   -2.4578    0.0764   -0.1556 C   0  0
    3.5176    0.4628   -0.1130 C   0  0
    4.0778   -0.0175    1.2270 C   0  0
    5.5845   -0.0483    1.2216 C   0  0
    6.3207    1.0738    1.6177 C   0  0
    6.2706   -1.1886    0.7892 C   0  0
    7.7181    1.0488    1.5947 C   0  0
    7.6680   -1.2094    0.7677 C   0  0
    8.4072   -0.0961    1.1812 C   0  0
    9.7928   -0.1088    1.1322 N   0  0
    1.6363    2.6319    0.4956 H   0  0
   -1.1157    3.1179    0.6628 H   0  0
   -1.3464   -1.7118   -0.6593 H   0  0
   -3.3162    1.9756    0.3757 H   0  0
   -3.4264   -0.4023   -0.2755 H   0  0
    3.8651   -0.2184   -0.9037 H   0  0
    3.8969    1.4765   -0.3095 H   0  0
    3.7480    0.6618    2.0269 H   0  0
    3.7113   -1.0336    1.4346 H   0  0
    5.8125    1.9776    1.9446 H   0  0
    5.7223   -2.0688    0.4624 H   0  0
    8.2659    1.9358    1.9043 H   0  0
    8.1761   -2.1072    0.4235 H   0  0
   10.3233   -1.0153    0.8053 H   0  0
   10.3616    0.7876    1.4202 H   0  0
    1.2239   -0.5240   -0.3635 N   0  0
  1  2  2  0
  1  3  1  0
  1  4  1  0
  2  5  1  0
  2 33  1  0
  3  6  1  0
  3 18  1  0
  4  7  2  0
  4 19  1  0
  5  8  2  0
  5 20  1  0
  6  9  1  0
  6 33  2  0
  7  8  1  0
  7 21  1  0
  8 22  1  0
  9 10  1  0
  9 23  1  0
  9 24  1  0
 10 11  1  0
 10 25  1  0
 10 26  1  0
 11 12  1  0
 11 13  2  0
 12 14  2  0
 12 27  1  0
 13 15  1  0
 13 28  1  0
 14 16  1  0
 14 29  1  0
 15 16  2  0
 15 30  1  0
 16 17  1  0
 17 31  1  0
 17 32  1  0
M  END
> <Name>
schrod_395764

> <s_m_entry_id>
201451

> <s_m_entry_name>
schrod_395764

> <r_epik_Ionization_Penalty>
0.076

> <r_epik_Ionization_Penalty_Charging>
0

> <r_epik_Ionization_Penalty_Neutral>
0.076

> <r_epik_State_Penalty>
0.074

> <i_epik_Tot_Q>
0

> <i_m_Num_rings>
3

> <i_m_Num_heteroaromatic_rings>
1

> <i_m_Num_aromatic_rings>
3

> <i_m_Num_aliphatic_rings>
0

> <i_m_Num_rotatable_bonds>
4

> <i_m_Num_atoms>
33

> <i_m_Molecular_weight>
237

> <i_m_Num_chiral_centers>
0

> <i_m_Num_neutral_amines>
0

> <i_m_Num_amide_hydrogens>
0

> <i_m_Num_divalent_oxygen_atomsB>
0

> <i_m_Num_neutral_donor_groups>
3

> <i_m_Num_charged_donor_groups>
0

> <i_m_Num_neutral_acceptor_groups>
0

> <i_m_Num_charged_acceptor_groups>
0

> <i_m_Num_reactive_groups>
0

> <i_m_Num_acidic_hydrogens>
0

> <i_m_Num_donor_groups>
3

> <i_m_Num_acceptor_groups>
0

> <i_m_H>
15

> <i_m_B>
0

> <i_m_C>
15

> <i_m_N>
3

> <i_m_O>
0

> <i_m_F>
0

> <i_m_Si>
0

> <i_m_P>
0

> <i_m_S>
0

> <i_m_Cl>
0

> <i_m_Fe>
0

> <i_m_Br>
0

> <i_m_I>
0

> <i_m_Num_H-N>
3

> <i_m_Num_H-O>
0

> <i_m_Charged_amines>
0

> <i_m_Charged_imines>
0

> <i_m_Charged_amidine>
0

> <i_m_Charged_HN-imidazole>
0

> <i_m_Charged_imidazole>
0

> <i_m_Charged_pyridine>
0

> <i_m_Aliphatic_carbon>
2

> <i_m_Aromatic_carbon>
13

> <i_m_Num_amine/amide_Hydrogens>
2

> <i_m_Num_imine_Hydrogens>
0

> <i_m_Catch_for_uncharged_guanine_H>
0

> <i_m_Num_heteroarom_atoms>
2

> <i_m_Num_divalent_oxygen_atoms>
0

> <i_m_Num_heteroaromatic_n_w.outH>
1

> <i_m_Num_N=N=N-H>
0

> <i_m_Neutral_Sulfones>
0

> <i_m_Neutral_Sulfenes>
0

> <i_m_Neutral_Carbonyls>
0

> <i_m_Neutral_P=O-R3>
0

> <i_m_Neutral_P(=O)2-R2>
0

> <i_m_Num_imine_N_donors>
0

> <i_m_Num_imine_NH>
0

> <i_m_Carbonyls>
0

> <i_m_P=O>
0

> <i_m_S=O>
0

> <i_m_Nitro>
0

> <i_m_Ethers>
0

> <i_m_Charged_N-O>
0

> <i_m_Neutral_N-O>
0

> <i_m_aromatic_N-O>
0

> <i_m_Neutral_NR3-O>
0

> <i_m_Neutral_halo-phosphoric_acid>
0

> <i_m_Alcohols>
0

> <i_m_Thiols>
0

> <i_m_Amine/Amides>
1

> <i_m_Num_Amine/Amides_w.H>
0

> <i_m_N-Pyrrole_H>
0

> <i_m_O_in_=O_in_nitro>
0

> <i_m_N_in_R%N>
0

> <i_m_sulfonyl-halide>
0

> <i_m_acyl_halide>
0

> <i_m_alkyl_halide>
0

> <i_m_halopyrimidine>
0

> <i_m_anhydride>
0

> <i_m_1.2-dicarbonyl>
0

> <i_m_perhalo-ketone>
0

> <i_m_aliphatic_ketone>
0

> <i_m_epoxide>
0

> <i_m_aziridine>
0

> <i_m_aliphatic_ester>
0

> <i_m_aliphatic_thioester>
0

> <i_m_sulphonate_ester>
0

> <i_m_phosphonate_ester>
0

> <i_m_imine>
0

> <i_m_aldehyde>
0

> <i_m_michael_acceptor>
0

> <i_m_b-heterosubstituted_carbonyl>
0

> <i_m_R-O-O-R>
0

> <i_m_R-S-O-R>
0

> <i_m_R-N-N-R>
0

> <i_m_R-N-S-R>
0

> <i_m_R-S-S-R>
0

> <i_m_Guanidine>
0

> <i_m_Amidine>
0

> <i_m_Charged_-N-S(=O)(=O)->
0

> <i_m_Charged_carboxylic_acid>
0

> <i_m_Charged_phosphoric_acid>
0

> <i_m_Charged_halo-phosphoric_acid>
0

> <i_m_Charged_O-PO3>
0

> <i_m_Charged_C-PO3->
0

> <i_m_Charged_phosphorylamide>
0

> <i_m_Charged_phosphonic_acid>
0

> <i_m_Charged_phosphonamide>
0

> <i_m_Charged_sulfuric_acid>
0

> <i_m_Charged_sulfenic_acid>
0

> <i_m_Charged_sulfonic_acid>
0

> <i_m_Charged_hydroxamic_acid>
0

> <i_m_Charged_sulfonamide>
0

> <i_m_Charged_tetrazole>
0

> <i_m_Charged_alkylthiol>
0

> <i_m_Charged_2-nitrophenol>
0

> <i_m_Charged_4-nitrophenol>
0

> <i_m_Charged_3.5-nitrophenol>
0

> <i_m_Acidic_Hydrogens>
0

> <i_m_Charged_amidines>
0

> <i_m_Charged_guanidines>
0

> <i_m_Charged_enamines>
0

> <i_m_Charged_aniline>
0

> <i_m_Charged_dialkyl_aniline>
0

> <i_m_Charged_diaminobenzene>
0

> <i_m_Charged_2-aminopyridine>
0

> <i_m_Charged_4-aminopyridine>
0

> <i_m_Charged_4-methoxypyridine>
0

> <i_m_Neu_amines>
0

> <i_m_Catch_for_R-CN4>
0

> <i_m_CF3>
0

> <i_m_CCl3>
0

> <i_m_CBr3>
0

> <i_m_CI3>
0

> <i_m_t-Butyl>
0

> <i_m_#stars>
0

> <i_m_#amine>
0

> <i_m_#amidine>
0

> <i_m_#acid>
0

> <i_m_#amide>
0

> <i_m_#rotor>
4

> <i_m_#rctvFG>
0

> <i_m_CNS>
-1

> <r_m_MW>
237.304

> <r_m_dipole>
3.203

> <r_m_SASA>
514.363

> <r_m_FOSA>
68.152

> <r_m_FISA>
101.525

> <r_m_PISA>
344.687

> <r_m_WPSA>
0

> <r_m_volume>
847.79

> <r_m_donorHB>
2.5

> <r_m_accptHB>
2.5

> <r_m_dip^2/V>
0.0121

> <r_m_ACxDN^.5/SA>
0.007685

> <r_m_glob>
0.842211

> <r_m_QPpolrz>
28.498

> <r_m_QPlogPC16>
9.675

> <r_m_QPlogPoct>
14.321

> <r_m_QPlogPw>
9.234

> <r_m_QPlogPo/w>
2.901

> <r_m_QPlogS>
-3.768

> <r_m_CIlogS>
-3.32

> <r_m_QPlogHERG>
-5.729

> <r_m_QPPCaco>
1079.301

> <r_m_QPlogBB>
-0.632

> <r_m_QPPMDCK>
537.246

> <r_m_QPlogKp>
-1.792

> <r_m_IP(eV)>
8.128

> <r_m_EA(eV)>
0.052

> <i_m_#metabol>
3

> <r_m_QPlogKhsa>
0.112

> <i_m_HumanAbs>
3

> <r_m_QP%HumanAbs>
95.549

> <r_m_SAfluorine>
0

> <r_m_SAamideO>
0

> <r_m_PSA>
54.165

> <i_m_#NandO>
3

> <i_m_RuleOf5>
0

> <PharmFit>
0.165599

> <RocsTanimoto>
0.616

> <GlideScore>
-8.934577

> <SumScoreRank>
436

> <SumRank>
396

> <ReciprocalRank>
633

$$$$
schrod_378835
  SciTegic08271218213D

 28 30  0  0  1  0            999 V2000
   -0.0086    1.3991    0.0129 C   0  0
    0.0046    0.0050    0.0058 C   0  0
    1.2560    2.1622    0.0028 C   0  0
   -1.2285    2.0814    0.0319 C   0  0
    1.2855   -0.7307   -0.0111 C   0  0
   -1.2031   -0.7070    0.0159 C   0  0
    2.5369    1.4264   -0.0141 C   0  0
    1.2421    3.3869    0.0085 O   0  0
   -2.4288    1.3665    0.0418 C   0  0
    2.5501    0.0323   -0.0212 C   0  0
    1.2994   -1.9555   -0.0168 O   0  0
   -2.4302   -0.0324    0.0281 C   0  0
    3.7446    2.1385   -0.0242 C   0  0
    3.7700   -0.6499   -0.0401 C   0  0
   -3.6236   -0.7373    0.0532 N   0  0
    4.9717    1.4639   -0.0364 C   0  0
    4.9703    0.0650   -0.0501 C   0  0
    6.1650    2.1688   -0.0614 N   0  0
   -1.2654    3.1678    0.0405 H   0  0
   -1.1967   -1.7952    0.0135 H   0  0
   -3.3681    1.9147    0.0597 H   0  0
    3.7381    3.2267   -0.0217 H   0  0
    3.8069   -1.7363   -0.0487 H   0  0
   -4.5816   -0.1967    0.0626 H   0  0
   -3.6126   -1.8372    0.0637 H   0  0
    5.9096   -0.4833   -0.0680 H   0  0
    7.1230    1.6283   -0.0708 H   0  0
    6.1540    3.2687   -0.0718 H   0  0
  1  2  2  0
  1  3  1  0
  1  4  1  0
  2  5  1  0
  2  6  1  0
  3  7  1  0
  3  8  2  0
  4  9  2  0
  4 19  1  0
  5 10  1  0
  5 11  2  0
  6 12  2  0
  6 20  1  0
  7 13  1  0
  7 10  2  0
  9 12  1  0
  9 21  1  0
 10 14  1  0
 12 15  1  0
 13 16  2  0
 13 22  1  0
 14 17  2  0
 14 23  1  0
 15 24  1  0
 15 25  1  0
 16 18  1  0
 16 17  1  0
 17 26  1  0
 18 27  1  0
 18 28  1  0
M  END
> <Name>
schrod_378835

> <s_m_entry_id>
201452

> <s_m_entry_name>
schrod_378835

> <r_epik_Ionization_Penalty>
0

> <r_epik_Ionization_Penalty_Charging>
0

> <r_epik_Ionization_Penalty_Neutral>
0

> <r_epik_State_Penalty>
0

> <i_epik_Tot_Q>
0

> <i_m_Num_rings>
3

> <i_m_Num_heteroaromatic_rings>
0

> <i_m_Num_aromatic_rings>
2

> <i_m_Num_aliphatic_rings>
1

> <i_m_Num_rotatable_bonds>
2

> <i_m_Num_atoms>
28

> <i_m_Molecular_weight>
238

> <i_m_Num_chiral_centers>
0

> <i_m_Num_neutral_amines>
0

> <i_m_Num_amide_hydrogens>
0

> <i_m_Num_divalent_oxygen_atomsB>
0

> <i_m_Num_neutral_donor_groups>
4

> <i_m_Num_charged_donor_groups>
0

> <i_m_Num_neutral_acceptor_groups>
2

> <i_m_Num_charged_acceptor_groups>
0

> <i_m_Num_reactive_groups>
0

> <i_m_Num_acidic_hydrogens>
0

> <i_m_Num_donor_groups>
4

> <i_m_Num_acceptor_groups>
2

> <i_m_H>
10

> <i_m_B>
0

> <i_m_C>
14

> <i_m_N>
2

> <i_m_O>
2

> <i_m_F>
0

> <i_m_Si>
0

> <i_m_P>
0

> <i_m_S>
0

> <i_m_Cl>
0

> <i_m_Fe>
0

> <i_m_Br>
0

> <i_m_I>
0

> <i_m_Num_H-N>
4

> <i_m_Num_H-O>
0

> <i_m_Charged_amines>
0

> <i_m_Charged_imines>
0

> <i_m_Charged_amidine>
0

> <i_m_Charged_HN-imidazole>
0

> <i_m_Charged_imidazole>
0

> <i_m_Charged_pyridine>
0

> <i_m_Aliphatic_carbon>
2

> <i_m_Aromatic_carbon>
12

> <i_m_Num_amine/amide_Hydrogens>
4

> <i_m_Num_imine_Hydrogens>
0

> <i_m_Catch_for_uncharged_guanine_H>
0

> <i_m_Num_heteroarom_atoms>
0

> <i_m_Num_divalent_oxygen_atoms>
0

> <i_m_Num_heteroaromatic_n_w.outH>
0

> <i_m_Num_N=N=N-H>
0

> <i_m_Neutral_Sulfones>
0

> <i_m_Neutral_Sulfenes>
0

> <i_m_Neutral_Carbonyls>
2

> <i_m_Neutral_P=O-R3>
0

> <i_m_Neutral_P(=O)2-R2>
0

> <i_m_Num_imine_N_donors>
0

> <i_m_Num_imine_NH>
0

> <i_m_Carbonyls>
2

> <i_m_P=O>
0

> <i_m_S=O>
0

> <i_m_Nitro>
0

> <i_m_Ethers>
0

> <i_m_Charged_N-O>
0

> <i_m_Neutral_N-O>
0

> <i_m_aromatic_N-O>
0

> <i_m_Neutral_NR3-O>
0

> <i_m_Neutral_halo-phosphoric_acid>
0

> <i_m_Alcohols>
0

> <i_m_Thiols>
0

> <i_m_Amine/Amides>
2

> <i_m_Num_Amine/Amides_w.H>
0

> <i_m_N-Pyrrole_H>
0

> <i_m_O_in_=O_in_nitro>
0

> <i_m_N_in_R%N>
0

> <i_m_sulfonyl-halide>
0

> <i_m_acyl_halide>
0

> <i_m_alkyl_halide>
0

> <i_m_halopyrimidine>
0

> <i_m_anhydride>
0

> <i_m_1.2-dicarbonyl>
0

> <i_m_perhalo-ketone>
0

> <i_m_aliphatic_ketone>
0

> <i_m_epoxide>
0

> <i_m_aziridine>
0

> <i_m_aliphatic_ester>
0

> <i_m_aliphatic_thioester>
0

> <i_m_sulphonate_ester>
0

> <i_m_phosphonate_ester>
0

> <i_m_imine>
0

> <i_m_aldehyde>
0

> <i_m_michael_acceptor>
0

> <i_m_b-heterosubstituted_carbonyl>
0

> <i_m_R-O-O-R>
0

> <i_m_R-S-O-R>
0

> <i_m_R-N-N-R>
0

> <i_m_R-N-S-R>
0

> <i_m_R-S-S-R>
0

> <i_m_Guanidine>
0

> <i_m_Amidine>
0

> <i_m_Charged_-N-S(=O)(=O)->
0

> <i_m_Charged_carboxylic_acid>
0

> <i_m_Charged_phosphoric_acid>
0

> <i_m_Charged_halo-phosphoric_acid>
0

> <i_m_Charged_O-PO3>
0

> <i_m_Charged_C-PO3->
0

> <i_m_Charged_phosphorylamide>
0

> <i_m_Charged_phosphonic_acid>
0

> <i_m_Charged_phosphonamide>
0

> <i_m_Charged_sulfuric_acid>
0

> <i_m_Charged_sulfenic_acid>
0

> <i_m_Charged_sulfonic_acid>
0

> <i_m_Charged_hydroxamic_acid>
0

> <i_m_Charged_sulfonamide>
0

> <i_m_Charged_tetrazole>
0

> <i_m_Charged_alkylthiol>
0

> <i_m_Charged_2-nitrophenol>
0

> <i_m_Charged_4-nitrophenol>
0

> <i_m_Charged_3.5-nitrophenol>
0

> <i_m_Acidic_Hydrogens>
0

> <i_m_Charged_amidines>
0

> <i_m_Charged_guanidines>
0

> <i_m_Charged_enamines>
0

> <i_m_Charged_aniline>
0

> <i_m_Charged_dialkyl_aniline>
0

> <i_m_Charged_diaminobenzene>
0

> <i_m_Charged_2-aminopyridine>
0

> <i_m_Charged_4-aminopyridine>
0

> <i_m_Charged_4-methoxypyridine>
0

> <i_m_Neu_amines>
0

> <i_m_Catch_for_R-CN4>
0

> <i_m_CF3>
0

> <i_m_CCl3>
0

> <i_m_CBr3>
0

> <i_m_CI3>
0

> <i_m_t-Butyl>
0

> <i_m_#stars>
1

> <i_m_#amine>
0

> <i_m_#amidine>
0

> <i_m_#acid>
0

> <i_m_#amide>
0

> <i_m_#rotor>
2

> <i_m_#rctvFG>
0

> <i_m_CNS>
-2

> <r_m_MW>
238.245

> <r_m_dipole>
0.001

> <r_m_SASA>
445.763

> <r_m_FOSA>
0

> <r_m_FISA>
211.976

> <r_m_PISA>
233.787

> <r_m_WPSA>
0

> <r_m_volume>
741.024

> <r_m_donorHB>
3

> <r_m_accptHB>
6

> <r_m_dip^2/V>
0

> <r_m_ACxDN^.5/SA>
0.023314

> <r_m_glob>
0.888415

> <r_m_QPpolrz>
24.45

> <r_m_QPlogPC16>
8.97

> <r_m_QPlogPoct>
15.9

> <r_m_QPlogPw>
13.687

> <r_m_QPlogPo/w>
0.149

> <r_m_QPlogS>
-2.323

> <r_m_CIlogS>
-2.187

> <r_m_QPlogHERG>
-4.452

> <r_m_QPPCaco>
96.768

> <r_m_QPlogBB>
-1.348

> <r_m_QPPMDCK>
39.632

> <r_m_QPlogKp>
-4.411

> <r_m_IP(eV)>
8.433

> <r_m_EA(eV)>
0.994

> <i_m_#metabol>
2

> <r_m_QPlogKhsa>
-0.464

> <i_m_HumanAbs>
2

> <r_m_QP%HumanAbs>
61.923

> <r_m_SAfluorine>
0

> <r_m_SAamideO>
0

> <r_m_PSA>
106.006

> <i_m_#NandO>
4

> <i_m_RuleOf5>
0

> <PharmFit>
1.39847

> <RocsTanimoto>
0.504

> <GlideScore>
-3.050239

> <SumScoreRank>
550

> <SumRank>
914

> <ReciprocalRank>
318

$$$$
schrod_457724
  SciTegic08271218213D

 33 34  0  0  1  0            999 V2000
    7.2661    7.4022    1.9221 C   0  0
    7.6532    8.1264    0.9646 O   0  0
    3.7027    5.6360   -1.6786 C   0  0
    4.6992    6.5831   -1.9003 C   0  0
    5.9353    6.4665   -1.2592 C   0  0
    6.1943    5.3978   -0.3890 C   0  0
    5.1743    4.4552   -0.1713 C   0  0
    3.9396    4.5721   -0.8127 C   0  0
    8.6179    5.4264    2.6405 C   0  0
    8.4812    4.2669    3.4217 C   0  0
    9.5308    3.8187    4.2260 C   0  0
   10.7338    4.5195    4.2577 C   0  0
   10.8887    5.6669    3.4834 C   0  0
    9.8398    6.1165    2.6784 C   0  0
    7.5226    5.2351    0.3449 C   0  0  2  0  0  0
    7.4561    5.8764    1.7593 C   0  0  2  0  0  0
    8.7364    5.6300   -0.5106 C   0  0
    2.7423    5.7295   -2.1767 H   0  0
    4.5151    7.4181   -2.5705 H   0  0
    6.6867    7.2287   -1.4460 H   0  0
    5.3367    3.6195    0.5057 H   0  0
    3.1634    3.8338   -0.6333 H   0  0
    7.5513    3.7033    3.4080 H   0  0
    9.4083    2.9220    4.8265 H   0  0
   11.5503    4.1710    4.8832 H   0  0
   11.8275    6.2130    3.5034 H   0  0
    9.9905    7.0096    2.0768 H   0  0
    7.6851    4.1586    0.5020 H   0  0
    6.4922    5.4730    2.1032 H   0  0
    9.6578    5.4903    0.0737 H   0  0
    8.6474    6.6852   -0.8083 H   0  0
    8.7728    4.9971   -1.4096 H   0  0
    6.7332    7.7542    3.0162 O   0  5
  1  2  2  0
  1 16  1  0
  1 33  1  0
  3  4  2  0
  3  8  1  0
  3 18  1  0
  4  5  1  0
  4 19  1  0
  5  6  2  0
  5 20  1  0
  6  7  1  0
  6 15  1  0
  7  8  2  0
  7 21  1  0
  8 22  1  0
  9 10  2  0
  9 14  1  0
  9 16  1  0
 10 11  1  0
 10 23  1  0
 11 12  2  0
 11 24  1  0
 12 13  1  0
 12 25  1  0
 13 14  2  0
 13 26  1  0
 14 27  1  0
 15 16  1  0
 15 17  1  0
 15 28  1  0
 16 29  1  0
 17 30  1  0
 17 31  1  0
 17 32  1  0
M  CHG  1  33  -1
M  END
> <Name>
schrod_457724

> <s_m_entry_id>
201453

> <s_m_entry_name>
schrod_457724

> <r_epik_Ionization_Penalty>
0.0007

> <r_epik_Ionization_Penalty_Charging>
0.0007

> <r_epik_Ionization_Penalty_Neutral>
0

> <r_epik_State_Penalty>
0

> <i_epik_Tot_Q>
-1

> <i_m_Num_rings>
2

> <i_m_Num_heteroaromatic_rings>
0

> <i_m_Num_aromatic_rings>
2

> <i_m_Num_aliphatic_rings>
0

> <i_m_Num_rotatable_bonds>
4

> <i_m_Num_atoms>
33

> <i_m_Molecular_weight>
239

> <i_m_Num_chiral_centers>
2

> <i_m_Num_neutral_amines>
0

> <i_m_Num_amide_hydrogens>
0

> <i_m_Num_divalent_oxygen_atomsB>
0

> <i_m_Num_neutral_donor_groups>
0

> <i_m_Num_charged_donor_groups>
0

> <i_m_Num_neutral_acceptor_groups>
0

> <i_m_Num_charged_acceptor_groups>
2

> <i_m_Num_reactive_groups>
0

> <i_m_Num_acidic_hydrogens>
0

> <i_m_Num_donor_groups>
0

> <i_m_Num_acceptor_groups>
2

> <i_m_H>
15

> <i_m_B>
0

> <i_m_C>
16

> <i_m_N>
0

> <i_m_O>
2

> <i_m_F>
0

> <i_m_Si>
0

> <i_m_P>
0

> <i_m_S>
0

> <i_m_Cl>
0

> <i_m_Fe>
0

> <i_m_Br>
0

> <i_m_I>
0

> <i_m_Num_H-N>
0

> <i_m_Num_H-O>
0

> <i_m_Charged_amines>
0

> <i_m_Charged_imines>
0

> <i_m_Charged_amidine>
0

> <i_m_Charged_HN-imidazole>
0

> <i_m_Charged_imidazole>
0

> <i_m_Charged_pyridine>
0

> <i_m_Aliphatic_carbon>
4

> <i_m_Aromatic_carbon>
12

> <i_m_Num_amine/amide_Hydrogens>
0

> <i_m_Num_imine_Hydrogens>
0

> <i_m_Catch_for_uncharged_guanine_H>
0

> <i_m_Num_heteroarom_atoms>
0

> <i_m_Num_divalent_oxygen_atoms>
0

> <i_m_Num_heteroaromatic_n_w.outH>
0

> <i_m_Num_N=N=N-H>
0

> <i_m_Neutral_Sulfones>
0

> <i_m_Neutral_Sulfenes>
0

> <i_m_Neutral_Carbonyls>
0

> <i_m_Neutral_P=O-R3>
0

> <i_m_Neutral_P(=O)2-R2>
0

> <i_m_Num_imine_N_donors>
0

> <i_m_Num_imine_NH>
0

> <i_m_Carbonyls>
1

> <i_m_P=O>
0

> <i_m_S=O>
0

> <i_m_Nitro>
0

> <i_m_Ethers>
0

> <i_m_Charged_N-O>
0

> <i_m_Neutral_N-O>
0

> <i_m_aromatic_N-O>
0

> <i_m_Neutral_NR3-O>
0

> <i_m_Neutral_halo-phosphoric_acid>
0

> <i_m_Alcohols>
0

> <i_m_Thiols>
0

> <i_m_Amine/Amides>
0

> <i_m_Num_Amine/Amides_w.H>
0

> <i_m_N-Pyrrole_H>
0

> <i_m_O_in_=O_in_nitro>
0

> <i_m_N_in_R%N>
0

> <i_m_sulfonyl-halide>
0

> <i_m_acyl_halide>
0

> <i_m_alkyl_halide>
0

> <i_m_halopyrimidine>
0

> <i_m_anhydride>
0

> <i_m_1.2-dicarbonyl>
0

> <i_m_perhalo-ketone>
0

> <i_m_aliphatic_ketone>
0

> <i_m_epoxide>
0

> <i_m_aziridine>
0

> <i_m_aliphatic_ester>
0

> <i_m_aliphatic_thioester>
0

> <i_m_sulphonate_ester>
0

> <i_m_phosphonate_ester>
0

> <i_m_imine>
0

> <i_m_aldehyde>
0

> <i_m_michael_acceptor>
0

> <i_m_b-heterosubstituted_carbonyl>
0

> <i_m_R-O-O-R>
0

> <i_m_R-S-O-R>
0

> <i_m_R-N-N-R>
0

> <i_m_R-N-S-R>
0

> <i_m_R-S-S-R>
0

> <i_m_Guanidine>
0

> <i_m_Amidine>
0

> <i_m_Charged_-N-S(=O)(=O)->
0

> <i_m_Charged_carboxylic_acid>
2

> <i_m_Charged_phosphoric_acid>
0

> <i_m_Charged_halo-phosphoric_acid>
0

> <i_m_Charged_O-PO3>
0

> <i_m_Charged_C-PO3->
0

> <i_m_Charged_phosphorylamide>
0

> <i_m_Charged_phosphonic_acid>
0

> <i_m_Charged_phosphonamide>
0

> <i_m_Charged_sulfuric_acid>
0

> <i_m_Charged_sulfenic_acid>
0

> <i_m_Charged_sulfonic_acid>
0

> <i_m_Charged_hydroxamic_acid>
0

> <i_m_Charged_sulfonamide>
0

> <i_m_Charged_tetrazole>
0

> <i_m_Charged_alkylthiol>
0

> <i_m_Charged_2-nitrophenol>
0

> <i_m_Charged_4-nitrophenol>
0

> <i_m_Charged_3.5-nitrophenol>
0

> <i_m_Acidic_Hydrogens>
0

> <i_m_Charged_amidines>
0

> <i_m_Charged_guanidines>
0

> <i_m_Charged_enamines>
0

> <i_m_Charged_aniline>
0

> <i_m_Charged_dialkyl_aniline>
0

> <i_m_Charged_diaminobenzene>
0

> <i_m_Charged_2-aminopyridine>
0

> <i_m_Charged_4-aminopyridine>
0

> <i_m_Charged_4-methoxypyridine>
0

> <i_m_Neu_amines>
0

> <i_m_Catch_for_R-CN4>
0

> <i_m_CF3>
0

> <i_m_CCl3>
0

> <i_m_CBr3>
0

> <i_m_CI3>
0

> <i_m_t-Butyl>
0

> <i_m_#stars>
0

> <i_m_#amine>
0

> <i_m_#amidine>
0

> <i_m_#acid>
1

> <i_m_#amide>
0

> <i_m_#rotor>
4

> <i_m_#rctvFG>
0

> <i_m_CNS>
-1

> <r_m_MW>
240.301

> <r_m_dipole>
3.668

> <r_m_SASA>
485.149

> <r_m_FOSA>
65.009

> <r_m_FISA>
74.865

> <r_m_PISA>
345.275

> <r_m_WPSA>
0

> <r_m_volume>
836.521

> <r_m_donorHB>
1

> <r_m_accptHB>
2

> <r_m_dip^2/V>
0.016079

> <r_m_ACxDN^.5/SA>
0.004122

> <r_m_glob>
0.884996

> <r_m_QPpolrz>
28.053

> <r_m_QPlogPC16>
9.267

> <r_m_QPlogPoct>
11.758

> <r_m_QPlogPw>
6.297

> <r_m_QPlogPo/w>
4.063

> <r_m_QPlogS>
-3.723

> <r_m_CIlogS>
-3.92

> <r_m_QPlogHERG>
-3.232

> <r_m_QPPCaco>
489.272

> <r_m_QPlogBB>
-0.315

> <r_m_QPPMDCK>
290.555

> <r_m_QPlogKp>
-1.299

> <r_m_IP(eV)>
9.543

> <r_m_EA(eV)>
0.13

> <i_m_#metabol>
4

> <r_m_QPlogKhsa>
0.174

> <i_m_HumanAbs>
3

> <r_m_QP%HumanAbs>
92.107

> <r_m_SAfluorine>
0

> <r_m_SAamideO>
0

> <r_m_PSA>
42.525

> <i_m_#NandO>
2

> <i_m_RuleOf5>
0

> <PharmFit>
1.11318

> <RocsTanimoto>
0.552

> <GlideScore>
-5.63085

> <SumScoreRank>
435

> <SumRank>
780

> <ReciprocalRank>
409

$$$$
schrod_648479
  SciTegic08271218213D

 29 31  0  0  1  0            999 V2000
    0.0508    1.1855    0.0312 C   0  0
    0.1106   -0.1344    0.0985 N   0  0
    1.1492    2.1504    0.0985 C   0  0
   -1.2173    1.6786   -0.1493 O   0  0
   -1.1952   -0.5372   -0.0342 C   0  0
    0.9788    3.5380    0.2162 C   0  0
   -2.0094    0.5700   -0.1865 C   0  0
    2.4648    1.6608    0.0515 C   0  0
   -1.7770   -1.8137   -0.0399 C   0  0
    2.0819    4.4025    0.2723 C   0  0
   -3.3862    0.5213   -0.3493 C   0  0
    3.3859    3.9041    0.2075 C   0  0
   -3.1720   -1.9223   -0.1940 C   0  0
   -0.2779    4.0794    0.2928 O   0  0
    3.5652    2.5236    0.1082 C   0  0
   -3.9502   -0.7614   -0.3520 C   0  0
    2.6551    0.5921   -0.0321 H   0  0
   -1.1563   -2.6970    0.0743 H   0  0
    1.9253    5.4748    0.3689 H   0  0
   -3.9868    1.4142   -0.4686 H   0  0
   -0.4029    5.1684    0.3849 H   0  0
    4.5669    2.1014    0.0717 H   0  0
   -4.8633   -3.2584   -0.3403 H   0  0
    5.4968    4.3498    0.2369 H   0  0
   -5.0279   -0.8501   -0.4804 H   0  0
   -3.7732   -3.1742   -0.2199 N   0  0
   -3.1592   -4.0814   -0.1200 H   0  0
    4.4759    4.7561    0.2894 N   0  0
    4.3202    5.8387    0.4069 H   0  0
  1  2  2  0
  1  3  1  0
  1  4  1  0
  2  5  1  0
  3  6  1  0
  3  8  2  0
  4  7  1  0
  5  9  1  0
  5  7  2  0
  6 10  2  0
  6 14  1  0
  7 11  1  0
  8 15  1  0
  8 17  1  0
  9 13  2  0
  9 18  1  0
 10 12  1  0
 10 19  1  0
 11 16  2  0
 11 20  1  0
 12 15  2  0
 12 28  1  0
 13 16  1  0
 13 26  1  0
 14 21  1  0
 15 22  1  0
 16 25  1  0
 23 26  1  0
 24 28  1  0
 26 27  1  0
 28 29  1  0
M  END
> <Name>
schrod_648479

> <s_m_entry_id>
201454

> <s_m_entry_name>
schrod_648479

> <r_epik_Ionization_Penalty>
0.0021

> <r_epik_Ionization_Penalty_Charging>
0

> <r_epik_Ionization_Penalty_Neutral>
0.0021

> <r_epik_State_Penalty>
0

> <i_epik_Tot_Q>
0

> <i_m_Num_rings>
3

> <i_m_Num_heteroaromatic_rings>
1

> <i_m_Num_aromatic_rings>
3

> <i_m_Num_aliphatic_rings>
0

> <i_m_Num_rotatable_bonds>
4

> <i_m_Num_atoms>
29

> <i_m_Molecular_weight>
241

> <i_m_Num_chiral_centers>
0

> <i_m_Num_neutral_amines>
0

> <i_m_Num_amide_hydrogens>
0

> <i_m_Num_divalent_oxygen_atomsB>
0

> <i_m_Num_neutral_donor_groups>
5

> <i_m_Num_charged_donor_groups>
0

> <i_m_Num_neutral_acceptor_groups>
1

> <i_m_Num_charged_acceptor_groups>
0

> <i_m_Num_reactive_groups>
0

> <i_m_Num_acidic_hydrogens>
0

> <i_m_Num_donor_groups>
5

> <i_m_Num_acceptor_groups>
1

> <i_m_H>
11

> <i_m_B>
0

> <i_m_C>
13

> <i_m_N>
3

> <i_m_O>
2

> <i_m_F>
0

> <i_m_Si>
0

> <i_m_P>
0

> <i_m_S>
0

> <i_m_Cl>
0

> <i_m_Fe>
0

> <i_m_Br>
0

> <i_m_I>
0

> <i_m_Num_H-N>
4

> <i_m_Num_H-O>
1

> <i_m_Charged_amines>
0

> <i_m_Charged_imines>
0

> <i_m_Charged_amidine>
0

> <i_m_Charged_HN-imidazole>
0

> <i_m_Charged_imidazole>
0

> <i_m_Charged_pyridine>
0

> <i_m_Aliphatic_carbon>
0

> <i_m_Aromatic_carbon>
13

> <i_m_Num_amine/amide_Hydrogens>
4

> <i_m_Num_imine_Hydrogens>
0

> <i_m_Catch_for_uncharged_guanine_H>
0

> <i_m_Num_heteroarom_atoms>
2

> <i_m_Num_divalent_oxygen_atoms>
0

> <i_m_Num_heteroaromatic_n_w.outH>
1

> <i_m_Num_N=N=N-H>
0

> <i_m_Neutral_Sulfones>
0

> <i_m_Neutral_Sulfenes>
0

> <i_m_Neutral_Carbonyls>
0

> <i_m_Neutral_P=O-R3>
0

> <i_m_Neutral_P(=O)2-R2>
0

> <i_m_Num_imine_N_donors>
0

> <i_m_Num_imine_NH>
0

> <i_m_Carbonyls>
0

> <i_m_P=O>
0

> <i_m_S=O>
0

> <i_m_Nitro>
0

> <i_m_Ethers>
0

> <i_m_Charged_N-O>
0

> <i_m_Neutral_N-O>
0

> <i_m_aromatic_N-O>
0

> <i_m_Neutral_NR3-O>
0

> <i_m_Neutral_halo-phosphoric_acid>
0

> <i_m_Alcohols>
1

> <i_m_Thiols>
0

> <i_m_Amine/Amides>
2

> <i_m_Num_Amine/Amides_w.H>
0

> <i_m_N-Pyrrole_H>
0

> <i_m_O_in_=O_in_nitro>
0

> <i_m_N_in_R%N>
0

> <i_m_sulfonyl-halide>
0

> <i_m_acyl_halide>
0

> <i_m_alkyl_halide>
0

> <i_m_halopyrimidine>
0

> <i_m_anhydride>
0

> <i_m_1.2-dicarbonyl>
0

> <i_m_perhalo-ketone>
0

> <i_m_aliphatic_ketone>
0

> <i_m_epoxide>
0

> <i_m_aziridine>
0

> <i_m_aliphatic_ester>
0

> <i_m_aliphatic_thioester>
0

> <i_m_sulphonate_ester>
0

> <i_m_phosphonate_ester>
0

> <i_m_imine>
0

> <i_m_aldehyde>
0

> <i_m_michael_acceptor>
0

> <i_m_b-heterosubstituted_carbonyl>
0

> <i_m_R-O-O-R>
0

> <i_m_R-S-O-R>
0

> <i_m_R-N-N-R>
0

> <i_m_R-N-S-R>
0

> <i_m_R-S-S-R>
0

> <i_m_Guanidine>
0

> <i_m_Amidine>
0

> <i_m_Charged_-N-S(=O)(=O)->
0

> <i_m_Charged_carboxylic_acid>
0

> <i_m_Charged_phosphoric_acid>
0

> <i_m_Charged_halo-phosphoric_acid>
0

> <i_m_Charged_O-PO3>
0

> <i_m_Charged_C-PO3->
0

> <i_m_Charged_phosphorylamide>
0

> <i_m_Charged_phosphonic_acid>
0

> <i_m_Charged_phosphonamide>
0

> <i_m_Charged_sulfuric_acid>
0

> <i_m_Charged_sulfenic_acid>
0

> <i_m_Charged_sulfonic_acid>
0

> <i_m_Charged_hydroxamic_acid>
0

> <i_m_Charged_sulfonamide>
0

> <i_m_Charged_tetrazole>
0

> <i_m_Charged_alkylthiol>
0

> <i_m_Charged_2-nitrophenol>
0

> <i_m_Charged_4-nitrophenol>
0

> <i_m_Charged_3.5-nitrophenol>
0

> <i_m_Acidic_Hydrogens>
0

> <i_m_Charged_amidines>
0

> <i_m_Charged_guanidines>
0

> <i_m_Charged_enamines>
0

> <i_m_Charged_aniline>
0

> <i_m_Charged_dialkyl_aniline>
0

> <i_m_Charged_diaminobenzene>
0

> <i_m_Charged_2-aminopyridine>
0

> <i_m_Charged_4-aminopyridine>
0

> <i_m_Charged_4-methoxypyridine>
0

> <i_m_Neu_amines>
0

> <i_m_Catch_for_R-CN4>
0

> <i_m_CF3>
0

> <i_m_CCl3>
0

> <i_m_CBr3>
0

> <i_m_CI3>
0

> <i_m_t-Butyl>
0

> <i_m_#stars>
1

> <i_m_#amine>
0

> <i_m_#amidine>
0

> <i_m_#acid>
0

> <i_m_#amide>
0

> <i_m_#rotor>
3

> <i_m_#rctvFG>
0

> <i_m_CNS>
-2

> <r_m_MW>
241.249

> <r_m_dipole>
2.17

> <r_m_SASA>
462.54

> <r_m_FOSA>
0

> <r_m_FISA>
184.61

> <r_m_PISA>
277.93

> <r_m_WPSA>
0

> <r_m_volume>
757.717

> <r_m_donorHB>
4

> <r_m_accptHB>
4.75

> <r_m_dip^2/V>
0.006216

> <r_m_ACxDN^.5/SA>
0.020539

> <r_m_glob>
0.869001

> <r_m_QPpolrz>
24.898

> <r_m_QPlogPC16>
9.352

> <r_m_QPlogPoct>
16.776

> <r_m_QPlogPw>
13.854

> <r_m_QPlogPo/w>
0.684

> <r_m_QPlogS>
-2.453

> <r_m_CIlogS>
-2.423

> <r_m_QPlogHERG>
-4.977

> <r_m_QPPCaco>
175.89

> <r_m_QPlogBB>
-1.247

> <r_m_QPPMDCK>
75.604

> <r_m_QPlogKp>
-3.655

> <r_m_IP(eV)>
7.883

> <r_m_EA(eV)>
0.35

> <i_m_#metabol>
4

> <r_m_QPlogKhsa>
-0.429

> <i_m_HumanAbs>
3

> <r_m_QP%HumanAbs>
71.319

> <r_m_SAfluorine>
0

> <r_m_SAamideO>
0

> <r_m_PSA>
92.349

> <i_m_#NandO>
5

> <i_m_RuleOf5>
0

> <PharmFit>
1.56847

> <RocsTanimoto>
0.665

> <GlideScore>
-5.619651

> <SumScoreRank>
267

> <SumRank>
378

> <ReciprocalRank>
183

$$$$
schrod_749850
  SciTegic08271218213D

 38 40  0  0  1  0            999 V2000
    0.2921    1.8841    0.1253 C   0  0
    0.5062    0.5889    0.5801 C   0  0
    1.2507    2.8247    0.1307 N   0  3
    1.7369    0.2127    1.0999 C   0  0
   -1.0359    2.0510   -0.3241 N   0  0
    2.7694    1.1859    1.0935 C   0  0
    2.4640    2.4830    0.5981 C   0  0
   -0.7524   -0.2060    0.4455 C   0  0
    1.9326   -1.0917    1.5360 N   0  0
   -1.5848    0.7062   -0.4715 C   0  0
   -1.3737    3.1638   -1.1905 C   0  0
    4.0839    0.9367    1.5554 C   0  0
    3.4605    3.4528    0.5901 C   0  0
   -2.8875    3.3772   -1.2529 C   0  0
   -3.2412    4.6080   -2.0879 C   0  0
    5.0630    1.9288    1.5337 C   0  0
    4.7501    3.1894    1.0508 C   0  0
   -4.7450    4.8207   -2.1573 C   0  0
   -0.5222   -1.1840   -0.0023 H   0  0
   -1.2006   -0.3541    1.4391 H   0  0
    2.9067   -1.3934    1.9485 H   0  0
    1.1135   -1.8228    1.4688 H   0  0
   -2.6429    0.7071   -0.1707 H   0  0
   -1.5024    0.3896   -1.5217 H   0  0
   -0.9055    4.0823   -0.8070 H   0  0
   -1.0058    2.9617   -2.2073 H   0  0
    4.3688   -0.0386    1.9406 H   0  0
    3.2366    4.4496    0.2136 H   0  0
   -3.3634    2.4965   -1.7089 H   0  0
   -3.2799    3.5203   -0.2353 H   0  0
   -2.7837    5.5009   -1.6368 H   0  0
   -2.8603    4.4784   -3.1117 H   0  0
    6.0648    1.7139    1.8936 H   0  0
    5.5050    3.9699    1.0297 H   0  0
   -4.9616    5.7122   -2.7642 H   0  0
   -5.1424    4.9632   -1.1415 H   0  0
   -5.2190    3.9406   -2.6164 H   0  0
    1.0303    3.8367   -0.2397 H   0  0
  1  2  1  0
  1  3  2  0
  1  5  1  0
  2  4  2  0
  2  8  1  0
  3  7  1  0
  3 38  1  0
  4  9  1  0
  4  6  1  0
  5 10  1  0
  5 11  1  0
  6  7  2  0
  6 12  1  0
  7 13  1  0
  8 10  1  0
  8 19  1  0
  8 20  1  0
  9 21  1  0
  9 22  1  0
 10 23  1  0
 10 24  1  0
 11 14  1  0
 11 25  1  0
 11 26  1  0
 12 16  2  0
 12 27  1  0
 13 17  2  0
 13 28  1  0
 14 15  1  0
 14 29  1  0
 14 30  1  0
 15 18  1  0
 15 31  1  0
 15 32  1  0
 16 17  1  0
 16 33  1  0
 17 34  1  0
 18 35  1  0
 18 36  1  0
 18 37  1  0
M  CHG  1   3   1
M  END
> <Name>
schrod_749850

> <s_m_entry_id>
201455

> <s_m_entry_name>
schrod_749850

> <r_epik_Ionization_Penalty>
0

> <r_epik_Ionization_Penalty_Charging>
0

> <r_epik_Ionization_Penalty_Neutral>
0

> <r_epik_State_Penalty>
0

> <i_epik_Tot_Q>
1

> <i_m_Num_rings>
3

> <i_m_Num_heteroaromatic_rings>
1

> <i_m_Num_aromatic_rings>
2

> <i_m_Num_aliphatic_rings>
1

> <i_m_Num_rotatable_bonds>
4

> <i_m_Num_atoms>
37

> <i_m_Molecular_weight>
241

> <i_m_Num_chiral_centers>
0

> <i_m_Num_neutral_amines>
0

> <i_m_Num_amide_hydrogens>
0

> <i_m_Num_divalent_oxygen_atomsB>
0

> <i_m_Num_neutral_donor_groups>
2

> <i_m_Num_charged_donor_groups>
0

> <i_m_Num_neutral_acceptor_groups>
0

> <i_m_Num_charged_acceptor_groups>
0

> <i_m_Num_reactive_groups>
0

> <i_m_Num_acidic_hydrogens>
0

> <i_m_Num_donor_groups>
2

> <i_m_Num_acceptor_groups>
0

> <i_m_H>
19

> <i_m_B>
0

> <i_m_C>
15

> <i_m_N>
3

> <i_m_O>
0

> <i_m_F>
0

> <i_m_Si>
0

> <i_m_P>
0

> <i_m_S>
0

> <i_m_Cl>
0

> <i_m_Fe>
0

> <i_m_Br>
0

> <i_m_I>
0

> <i_m_Num_H-N>
2

> <i_m_Num_H-O>
0

> <i_m_Charged_amines>
0

> <i_m_Charged_imines>
0

> <i_m_Charged_amidine>
0

> <i_m_Charged_HN-imidazole>
0

> <i_m_Charged_imidazole>
0

> <i_m_Charged_pyridine>
0

> <i_m_Aliphatic_carbon>
6

> <i_m_Aromatic_carbon>
9

> <i_m_Num_amine/amide_Hydrogens>
2

> <i_m_Num_imine_Hydrogens>
0

> <i_m_Catch_for_uncharged_guanine_H>
0

> <i_m_Num_heteroarom_atoms>
1

> <i_m_Num_divalent_oxygen_atoms>
0

> <i_m_Num_heteroaromatic_n_w.outH>
1

> <i_m_Num_N=N=N-H>
0

> <i_m_Neutral_Sulfones>
0

> <i_m_Neutral_Sulfenes>
0

> <i_m_Neutral_Carbonyls>
0

> <i_m_Neutral_P=O-R3>
0

> <i_m_Neutral_P(=O)2-R2>
0

> <i_m_Num_imine_N_donors>
0

> <i_m_Num_imine_NH>
0

> <i_m_Carbonyls>
0

> <i_m_P=O>
0

> <i_m_S=O>
0

> <i_m_Nitro>
0

> <i_m_Ethers>
0

> <i_m_Charged_N-O>
0

> <i_m_Neutral_N-O>
0

> <i_m_aromatic_N-O>
0

> <i_m_Neutral_NR3-O>
0

> <i_m_Neutral_halo-phosphoric_acid>
0

> <i_m_Alcohols>
0

> <i_m_Thiols>
0

> <i_m_Amine/Amides>
2

> <i_m_Num_Amine/Amides_w.H>
0

> <i_m_N-Pyrrole_H>
0

> <i_m_O_in_=O_in_nitro>
0

> <i_m_N_in_R%N>
0

> <i_m_sulfonyl-halide>
0

> <i_m_acyl_halide>
0

> <i_m_alkyl_halide>
0

> <i_m_halopyrimidine>
0

> <i_m_anhydride>
0

> <i_m_1.2-dicarbonyl>
0

> <i_m_perhalo-ketone>
0

> <i_m_aliphatic_ketone>
0

> <i_m_epoxide>
0

> <i_m_aziridine>
0

> <i_m_aliphatic_ester>
0

> <i_m_aliphatic_thioester>
0

> <i_m_sulphonate_ester>
0

> <i_m_phosphonate_ester>
0

> <i_m_imine>
0

> <i_m_aldehyde>
0

> <i_m_michael_acceptor>
0

> <i_m_b-heterosubstituted_carbonyl>
0

> <i_m_R-O-O-R>
0

> <i_m_R-S-O-R>
0

> <i_m_R-N-N-R>
0

> <i_m_R-N-S-R>
0

> <i_m_R-S-S-R>
0

> <i_m_Guanidine>
0

> <i_m_Amidine>
0

> <i_m_Charged_-N-S(=O)(=O)->
0

> <i_m_Charged_carboxylic_acid>
0

> <i_m_Charged_phosphoric_acid>
0

> <i_m_Charged_halo-phosphoric_acid>
0

> <i_m_Charged_O-PO3>
0

> <i_m_Charged_C-PO3->
0

> <i_m_Charged_phosphorylamide>
0

> <i_m_Charged_phosphonic_acid>
0

> <i_m_Charged_phosphonamide>
0

> <i_m_Charged_sulfuric_acid>
0

> <i_m_Charged_sulfenic_acid>
0

> <i_m_Charged_sulfonic_acid>
0

> <i_m_Charged_hydroxamic_acid>
0

> <i_m_Charged_sulfonamide>
0

> <i_m_Charged_tetrazole>
0

> <i_m_Charged_alkylthiol>
0

> <i_m_Charged_2-nitrophenol>
0

> <i_m_Charged_4-nitrophenol>
0

> <i_m_Charged_3.5-nitrophenol>
0

> <i_m_Acidic_Hydrogens>
0

> <i_m_Charged_amidines>
0

> <i_m_Charged_guanidines>
0

> <i_m_Charged_enamines>
0

> <i_m_Charged_aniline>
0

> <i_m_Charged_dialkyl_aniline>
0

> <i_m_Charged_diaminobenzene>
0

> <i_m_Charged_2-aminopyridine>
0

> <i_m_Charged_4-aminopyridine>
0

> <i_m_Charged_4-methoxypyridine>
0

> <i_m_Neu_amines>
0

> <i_m_Catch_for_R-CN4>
0

> <i_m_CF3>
0

> <i_m_CCl3>
0

> <i_m_CBr3>
0

> <i_m_CI3>
0

> <i_m_t-Butyl>
0

> <i_m_#stars>
0

> <i_m_#amine>
0

> <i_m_#amidine>
0

> <i_m_#acid>
0

> <i_m_#amide>
0

> <i_m_#rotor>
4

> <i_m_#rctvFG>
0

> <i_m_CNS>
0

> <r_m_MW>
241.335

> <r_m_dipole>
2.316

> <r_m_SASA>
522.7

> <r_m_FOSA>
276.681

> <r_m_FISA>
56.631

> <r_m_PISA>
189.388

> <r_m_WPSA>
0

> <r_m_volume>
878.598

> <r_m_donorHB>
1.5

> <r_m_accptHB>
2.5

> <r_m_dip^2/V>
0.006106

> <r_m_ACxDN^.5/SA>
0.005858

> <r_m_glob>
0.848736

> <r_m_QPpolrz>
28.248

> <r_m_QPlogPC16>
8.379

> <r_m_QPlogPoct>
12.247

> <r_m_QPlogPw>
6.428

> <r_m_QPlogPo/w>
3.449

> <r_m_QPlogS>
-4.145

> <r_m_CIlogS>
-3.65

> <r_m_QPlogHERG>
-4.883

> <r_m_QPPCaco>
2876.5

> <r_m_QPlogBB>
-0.202

> <r_m_QPPMDCK>
1549.987

> <r_m_QPlogKp>
-1.512

> <r_m_IP(eV)>
7.962

> <r_m_EA(eV)>
0.411

> <i_m_#metabol>
3

> <r_m_QPlogKhsa>
0.307

> <i_m_HumanAbs>
3

> <r_m_QP%HumanAbs>
96.418

> <r_m_SAfluorine>
0

> <r_m_SAamideO>
0

> <r_m_PSA>
38.366

> <i_m_#NandO>
3

> <i_m_RuleOf5>
0

> <PharmFit>
0.224544

> <RocsTanimoto>
0.652

> <GlideScore>
-5.177404

> <SumScoreRank>
764

> <SumRank>
691

> <ReciprocalRank>
504

$$$$
schrod_459822
  SciTegic08271218213D

 25 25  0  0  1  0            999 V2000
    0.0753    1.5799   -0.4188 C   0  0
    0.2687    0.7363   -1.2903 O   0  0
   -3.4957   -1.7854    0.4529 S   0  0
   -2.7454   -1.7739   -0.7983 O   0  0
   -2.8226   -1.2311    1.6241 O   0  0
   -4.5929    0.8008    0.2534 C   0  0
   -4.7977   -0.5795    0.1210 C   0  0
   -6.0785   -1.0697   -0.1680 C   0  0
   -7.1506   -0.1885   -0.3114 C   0  0
   -6.9547    1.1810   -0.1546 C   0  0
   -5.6816    1.6751    0.1298 C   0  0
    1.1882    2.4497    0.1013 C   0  0
   -2.2192    1.1121   -0.1268 N   0  0
   -1.1273    1.8387    0.2109 N   0  0
   -3.2968    1.4565    0.4983 C   0  0
   -6.2666   -2.1340   -0.2779 H   0  0
   -8.1417   -0.5732   -0.5349 H   0  0
   -7.7919    1.8651   -0.2597 H   0  0
   -5.5478    2.7497    0.2327 H   0  0
    0.7935    3.1286    0.8716 H   0  0
    1.6098    3.0394   -0.7260 H   0  0
    1.9745    1.8167    0.5384 H   0  0
   -1.2045    2.6235    0.9778 H   0  0
   -3.2659    2.2654    1.2431 H   0  0
   -4.2293   -3.0205    0.7206 O   0  5
  1  2  2  0
  1 12  1  0
  1 14  1  0
  3  4  2  0
  3  5  2  0
  3  7  1  0
  3 25  1  0
  6 11  2  0
  6  7  1  0
  6 15  1  0
  7  8  2  0
  8  9  1  0
  8 16  1  0
  9 10  2  0
  9 17  1  0
 10 11  1  0
 10 18  1  0
 11 19  1  0
 12 20  1  0
 12 21  1  0
 12 22  1  0
 13 14  1  0
 13 15  2  0
 14 23  1  0
 15 24  1  0
M  CHG  1  25  -1
M  END
> <Name>
schrod_459822

> <s_m_entry_id>
201456

> <s_m_entry_name>
schrod_459822

> <r_epik_Ionization_Penalty>
0

> <r_epik_Ionization_Penalty_Charging>
0

> <r_epik_Ionization_Penalty_Neutral>
0

> <r_epik_State_Penalty>
0

> <i_epik_Tot_Q>
-1

> <i_m_Num_rings>
1

> <i_m_Num_heteroaromatic_rings>
0

> <i_m_Num_aromatic_rings>
1

> <i_m_Num_aliphatic_rings>
0

> <i_m_Num_rotatable_bonds>
4

> <i_m_Num_atoms>
25

> <i_m_Molecular_weight>
241

> <i_m_Num_chiral_centers>
0

> <i_m_Num_neutral_amines>
0

> <i_m_Num_amide_hydrogens>
1

> <i_m_Num_divalent_oxygen_atomsB>
0

> <i_m_Num_neutral_donor_groups>
1

> <i_m_Num_charged_donor_groups>
0

> <i_m_Num_neutral_acceptor_groups>
2

> <i_m_Num_charged_acceptor_groups>
3

> <i_m_Num_reactive_groups>
0

> <i_m_Num_acidic_hydrogens>
0

> <i_m_Num_donor_groups>
1

> <i_m_Num_acceptor_groups>
5

> <i_m_H>
9

> <i_m_B>
0

> <i_m_C>
9

> <i_m_N>
2

> <i_m_O>
4

> <i_m_F>
0

> <i_m_Si>
0

> <i_m_P>
0

> <i_m_S>
1

> <i_m_Cl>
0

> <i_m_Fe>
0

> <i_m_Br>
0

> <i_m_I>
0

> <i_m_Num_H-N>
1

> <i_m_Num_H-O>
0

> <i_m_Charged_amines>
0

> <i_m_Charged_imines>
0

> <i_m_Charged_amidine>
0

> <i_m_Charged_HN-imidazole>
0

> <i_m_Charged_imidazole>
0

> <i_m_Charged_pyridine>
0

> <i_m_Aliphatic_carbon>
3

> <i_m_Aromatic_carbon>
6

> <i_m_Num_amine/amide_Hydrogens>
1

> <i_m_Num_imine_Hydrogens>
0

> <i_m_Catch_for_uncharged_guanine_H>
0

> <i_m_Num_heteroarom_atoms>
0

> <i_m_Num_divalent_oxygen_atoms>
0

> <i_m_Num_heteroaromatic_n_w.outH>
0

> <i_m_Num_N=N=N-H>
0

> <i_m_Neutral_Sulfones>
0

> <i_m_Neutral_Sulfenes>
0

> <i_m_Neutral_Carbonyls>
1

> <i_m_Neutral_P=O-R3>
0

> <i_m_Neutral_P(=O)2-R2>
0

> <i_m_Num_imine_N_donors>
1

> <i_m_Num_imine_NH>
0

> <i_m_Carbonyls>
1

> <i_m_P=O>
0

> <i_m_S=O>
2

> <i_m_Nitro>
0

> <i_m_Ethers>
0

> <i_m_Charged_N-O>
0

> <i_m_Neutral_N-O>
0

> <i_m_aromatic_N-O>
0

> <i_m_Neutral_NR3-O>
0

> <i_m_Neutral_halo-phosphoric_acid>
0

> <i_m_Alcohols>
0

> <i_m_Thiols>
0

> <i_m_Amine/Amides>
1

> <i_m_Num_Amine/Amides_w.H>
1

> <i_m_N-Pyrrole_H>
0

> <i_m_O_in_=O_in_nitro>
0

> <i_m_N_in_R%N>
0

> <i_m_sulfonyl-halide>
0

> <i_m_acyl_halide>
0

> <i_m_alkyl_halide>
0

> <i_m_halopyrimidine>
0

> <i_m_anhydride>
0

> <i_m_1.2-dicarbonyl>
0

> <i_m_perhalo-ketone>
0

> <i_m_aliphatic_ketone>
0

> <i_m_epoxide>
0

> <i_m_aziridine>
0

> <i_m_aliphatic_ester>
0

> <i_m_aliphatic_thioester>
0

> <i_m_sulphonate_ester>
0

> <i_m_phosphonate_ester>
0

> <i_m_imine>
0

> <i_m_aldehyde>
0

> <i_m_michael_acceptor>
0

> <i_m_b-heterosubstituted_carbonyl>
0

> <i_m_R-O-O-R>
0

> <i_m_R-S-O-R>
0

> <i_m_R-N-N-R>
0

> <i_m_R-N-S-R>
0

> <i_m_R-S-S-R>
0

> <i_m_Guanidine>
0

> <i_m_Amidine>
0

> <i_m_Charged_-N-S(=O)(=O)->
0

> <i_m_Charged_carboxylic_acid>
0

> <i_m_Charged_phosphoric_acid>
0

> <i_m_Charged_halo-phosphoric_acid>
0

> <i_m_Charged_O-PO3>
0

> <i_m_Charged_C-PO3->
0

> <i_m_Charged_phosphorylamide>
0

> <i_m_Charged_phosphonic_acid>
0

> <i_m_Charged_phosphonamide>
0

> <i_m_Charged_sulfuric_acid>
0

> <i_m_Charged_sulfenic_acid>
0

> <i_m_Charged_sulfonic_acid>
3

> <i_m_Charged_hydroxamic_acid>
0

> <i_m_Charged_sulfonamide>
0

> <i_m_Charged_tetrazole>
0

> <i_m_Charged_alkylthiol>
0

> <i_m_Charged_2-nitrophenol>
0

> <i_m_Charged_4-nitrophenol>
0

> <i_m_Charged_3.5-nitrophenol>
0

> <i_m_Acidic_Hydrogens>
0

> <i_m_Charged_amidines>
0

> <i_m_Charged_guanidines>
0

> <i_m_Charged_enamines>
0

> <i_m_Charged_aniline>
0

> <i_m_Charged_dialkyl_aniline>
0

> <i_m_Charged_diaminobenzene>
0

> <i_m_Charged_2-aminopyridine>
0

> <i_m_Charged_4-aminopyridine>
0

> <i_m_Charged_4-methoxypyridine>
0

> <i_m_Neu_amines>
0

> <i_m_Catch_for_R-CN4>
0

> <i_m_CF3>
0

> <i_m_CCl3>
0

> <i_m_CBr3>
0

> <i_m_CI3>
0

> <i_m_t-Butyl>
0

> <i_m_#stars>
1

> <i_m_#amine>
0

> <i_m_#amidine>
0

> <i_m_#acid>
1

> <i_m_#amide>
0

> <i_m_#rotor>
5

> <i_m_#rctvFG>
0

> <i_m_CNS>
-2

> <r_m_MW>
242.249

> <r_m_dipole>
6.133

> <r_m_SASA>
454.702

> <r_m_FOSA>
113.213

> <r_m_FISA>
173.688

> <r_m_PISA>
165.451

> <r_m_WPSA>
2.35

> <r_m_volume>
741.559

> <r_m_donorHB>
2

> <r_m_accptHB>
6.5

> <r_m_dip^2/V>
0.050718

> <r_m_ACxDN^.5/SA>
0.020216

> <r_m_glob>
0.871369

> <r_m_QPpolrz>
21.893

> <r_m_QPlogPC16>
7.893

> <r_m_QPlogPoct>
14.082

> <r_m_QPlogPw>
11.35

> <r_m_QPlogPo/w>
0.781

> <r_m_QPlogS>
-1.844

> <r_m_CIlogS>
-2.222

> <r_m_QPlogHERG>
-2.595

> <r_m_QPPCaco>
56.549

> <r_m_QPlogBB>
-1.257

> <r_m_QPPMDCK>
29.052

> <r_m_QPlogKp>
-3.658

> <r_m_IP(eV)>
9.016

> <r_m_EA(eV)>
0.475

> <i_m_#metabol>
0

> <r_m_QPlogKhsa>
-0.834

> <i_m_HumanAbs>
3

> <r_m_QP%HumanAbs>
56.874

> <r_m_SAfluorine>
0

> <r_m_SAamideO>
0

> <r_m_PSA>
107.339

> <i_m_#NandO>
6

> <i_m_RuleOf5>
0

> <PharmFit>
0

> <RocsTanimoto>
0.541

> <GlideScore>
-5.169094

> <SumScoreRank>
964

> <SumRank>
987

> <ReciprocalRank>
921

$$$$
schrod_641845
  SciTegic08271218213D

 37 40  0  0  1  0            999 V2000
   -0.0179    1.4256   -0.0204 C   0  0
    0.0128    0.0744    0.1380 N   0  0
    1.2641    1.8841   -0.2050 C   0  0
    2.1272    0.7572   -0.0709 C   0  0
    1.3150   -0.3678    0.1464 C   0  0
   -1.2810    2.2190   -0.0452 C   0  0  1  0  0  0
   -1.1984   -0.7245    0.1278 C   0  0
   -2.4711    0.1322    0.2575 C   0  0
    1.8506   -1.6531    0.3009 C   0  0
    3.5253    0.5813   -0.1399 C   0  0
    1.5547    3.3040   -0.5495 C   0  0
    3.2407   -1.7966    0.2381 C   0  0
    4.0787   -0.7013    0.0073 C   0  0
   -1.0004    3.4882   -0.8930 C   0  0
    0.2962    4.1914   -0.4221 C   0  0
    5.5677   -0.8842   -0.0272 C   0  0
   -1.6112    2.4989    0.9660 H   0  0
   -1.2612   -1.2831   -0.8177 H   0  0
   -1.1787   -1.4312    0.9705 H   0  0
   -3.3395   -0.4463   -0.0907 H   0  0
   -2.6172    0.4148    1.3105 H   0  0
    1.2143   -2.5161    0.4675 H   0  0
    4.1701    1.4401   -0.3085 H   0  0
    2.3253    3.6960    0.1306 H   0  0
    1.9166    3.3630   -1.5866 H   0  0
    3.6679   -2.7891    0.3678 H   0  0
   -0.8855    3.2052   -1.9497 H   0  0
   -1.8408    4.1906   -0.7908 H   0  0
    0.1541    4.4771    0.6306 H   0  0
    0.4225    5.0968   -1.0339 H   0  0
    5.8094   -1.9493    0.1036 H   0  0
    6.0276   -0.3014    0.7845 H   0  0
    5.9576   -0.5359   -0.9950 H   0  0
   -4.4317    1.4323   -0.7938 H   0  0
   -2.3918    1.3763   -0.5479 N   0  0
   -3.6133    2.0644   -0.4187 N   0  0
   -3.7898    2.3024    0.6406 H   0  0
  1  2  1  0
  1  3  2  0
  1  6  1  0
  2  5  1  0
  2  7  1  0
  3  4  1  0
  3 11  1  0
  4 10  1  0
  4  5  2  0
  5  9  1  0
  6 14  1  0
  6 17  1  0
  6 35  1  0
  7  8  1  0
  7 18  1  0
  7 19  1  0
  8 20  1  0
  8 21  1  0
  8 35  1  0
  9 12  2  0
  9 22  1  0
 10 13  2  0
 10 23  1  0
 11 15  1  0
 11 24  1  0
 11 25  1  0
 12 13  1  0
 12 26  1  0
 13 16  1  0
 14 15  1  0
 14 27  1  0
 14 28  1  0
 15 29  1  0
 15 30  1  0
 16 31  1  0
 16 32  1  0
 16 33  1  0
 34 36  1  0
 35 36  1  0
 36 37  1  0
M  END
> <Name>
schrod_641845

> <s_m_entry_id>
201457

> <s_m_entry_name>
schrod_641845

> <r_epik_Ionization_Penalty>
0.176

> <r_epik_Ionization_Penalty_Charging>
0

> <r_epik_Ionization_Penalty_Neutral>
0.176

> <r_epik_State_Penalty>
0.1747

> <i_epik_Tot_Q>
0

> <i_m_Num_rings>
4

> <i_m_Num_heteroaromatic_rings>
2

> <i_m_Num_aromatic_rings>
2

> <i_m_Num_aliphatic_rings>
2

> <i_m_Num_rotatable_bonds>
0

> <i_m_Num_atoms>
38

> <i_m_Molecular_weight>
242

> <i_m_Num_chiral_centers>
1

> <i_m_Num_neutral_amines>
0

> <i_m_Num_amide_hydrogens>
0

> <i_m_Num_divalent_oxygen_atomsB>
0

> <i_m_Num_neutral_donor_groups>
6

> <i_m_Num_charged_donor_groups>
3

> <i_m_Num_neutral_acceptor_groups>
0

> <i_m_Num_charged_acceptor_groups>
0

> <i_m_Num_reactive_groups>
0

> <i_m_Num_acidic_hydrogens>
0

> <i_m_Num_donor_groups>
3

> <i_m_Num_acceptor_groups>
0

> <i_m_H>
20

> <i_m_B>
0

> <i_m_C>
15

> <i_m_N>
3

> <i_m_O>
0

> <i_m_F>
0

> <i_m_Si>
0

> <i_m_P>
0

> <i_m_S>
0

> <i_m_Cl>
0

> <i_m_Fe>
0

> <i_m_Br>
0

> <i_m_I>
0

> <i_m_Num_H-N>
3

> <i_m_Num_H-O>
0

> <i_m_Charged_amines>
3

> <i_m_Charged_imines>
0

> <i_m_Charged_amidine>
0

> <i_m_Charged_HN-imidazole>
0

> <i_m_Charged_imidazole>
0

> <i_m_Charged_pyridine>
0

> <i_m_Aliphatic_carbon>
7

> <i_m_Aromatic_carbon>
8

> <i_m_Num_amine/amide_Hydrogens>
0

> <i_m_Num_imine_Hydrogens>
0

> <i_m_Catch_for_uncharged_guanine_H>
0

> <i_m_Num_heteroarom_atoms>
1

> <i_m_Num_divalent_oxygen_atoms>
0

> <i_m_Num_heteroaromatic_n_w.outH>
0

> <i_m_Num_N=N=N-H>
0

> <i_m_Neutral_Sulfones>
0

> <i_m_Neutral_Sulfenes>
0

> <i_m_Neutral_Carbonyls>
0

> <i_m_Neutral_P=O-R3>
0

> <i_m_Neutral_P(=O)2-R2>
0

> <i_m_Num_imine_N_donors>
0

> <i_m_Num_imine_NH>
0

> <i_m_Carbonyls>
0

> <i_m_P=O>
0

> <i_m_S=O>
0

> <i_m_Nitro>
0

> <i_m_Ethers>
0

> <i_m_Charged_N-O>
0

> <i_m_Neutral_N-O>
0

> <i_m_aromatic_N-O>
0

> <i_m_Neutral_NR3-O>
0

> <i_m_Neutral_halo-phosphoric_acid>
0

> <i_m_Alcohols>
0

> <i_m_Thiols>
0

> <i_m_Amine/Amides>
1

> <i_m_Num_Amine/Amides_w.H>
0

> <i_m_N-Pyrrole_H>
0

> <i_m_O_in_=O_in_nitro>
0

> <i_m_N_in_R%N>
0

> <i_m_sulfonyl-halide>
0

> <i_m_acyl_halide>
0

> <i_m_alkyl_halide>
0

> <i_m_halopyrimidine>
0

> <i_m_anhydride>
0

> <i_m_1.2-dicarbonyl>
0

> <i_m_perhalo-ketone>
0

> <i_m_aliphatic_ketone>
0

> <i_m_epoxide>
0

> <i_m_aziridine>
0

> <i_m_aliphatic_ester>
0

> <i_m_aliphatic_thioester>
0

> <i_m_sulphonate_ester>
0

> <i_m_phosphonate_ester>
0

> <i_m_imine>
0

> <i_m_aldehyde>
0

> <i_m_michael_acceptor>
0

> <i_m_b-heterosubstituted_carbonyl>
0

> <i_m_R-O-O-R>
0

> <i_m_R-S-O-R>
0

> <i_m_R-N-N-R>
0

> <i_m_R-N-S-R>
0

> <i_m_R-S-S-R>
0

> <i_m_Guanidine>
0

> <i_m_Amidine>
0

> <i_m_Charged_-N-S(=O)(=O)->
0

> <i_m_Charged_carboxylic_acid>
0

> <i_m_Charged_phosphoric_acid>
0

> <i_m_Charged_halo-phosphoric_acid>
0

> <i_m_Charged_O-PO3>
0

> <i_m_Charged_C-PO3->
0

> <i_m_Charged_phosphorylamide>
0

> <i_m_Charged_phosphonic_acid>
0

> <i_m_Charged_phosphonamide>
0

> <i_m_Charged_sulfuric_acid>
0

> <i_m_Charged_sulfenic_acid>
0

> <i_m_Charged_sulfonic_acid>
0

> <i_m_Charged_hydroxamic_acid>
0

> <i_m_Charged_sulfonamide>
0

> <i_m_Charged_tetrazole>
0

> <i_m_Charged_alkylthiol>
0

> <i_m_Charged_2-nitrophenol>
0

> <i_m_Charged_4-nitrophenol>
0

> <i_m_Charged_3.5-nitrophenol>
0

> <i_m_Acidic_Hydrogens>
0

> <i_m_Charged_amidines>
0

> <i_m_Charged_guanidines>
0

> <i_m_Charged_enamines>
0

> <i_m_Charged_aniline>
0

> <i_m_Charged_dialkyl_aniline>
0

> <i_m_Charged_diaminobenzene>
0

> <i_m_Charged_2-aminopyridine>
0

> <i_m_Charged_4-aminopyridine>
0

> <i_m_Charged_4-methoxypyridine>
0

> <i_m_Neu_amines>
0

> <i_m_Catch_for_R-CN4>
0

> <i_m_CF3>
0

> <i_m_CCl3>
0

> <i_m_CBr3>
0

> <i_m_CI3>
0

> <i_m_t-Butyl>
0

> <i_m_#stars>
0

> <i_m_#amine>
2

> <i_m_#amidine>
0

> <i_m_#acid>
0

> <i_m_#amide>
0

> <i_m_#rotor>
1

> <i_m_#rctvFG>
1

> <i_m_CNS>
2

> <r_m_MW>
241.335

> <r_m_dipole>
1.902

> <r_m_SASA>
485.715

> <r_m_FOSA>
314.685

> <r_m_FISA>
56.551

> <r_m_PISA>
114.479

> <r_m_WPSA>
0

> <r_m_volume>
844.535

> <r_m_donorHB>
2

> <r_m_accptHB>
2

> <r_m_dip^2/V>
0.004281

> <r_m_ACxDN^.5/SA>
0.005823

> <r_m_glob>
0.889602

> <r_m_QPpolrz>
28.095

> <r_m_QPlogPC16>
7.845

> <r_m_QPlogPoct>
12.715

> <r_m_QPlogPw>
6.73

> <r_m_QPlogPo/w>
2.178

> <r_m_QPlogS>
-1.551

> <r_m_CIlogS>
-1.287

> <r_m_QPlogHERG>
-5.317

> <r_m_QPPCaco>
179.238

> <r_m_QPlogBB>
0.824

> <r_m_QPPMDCK>
94.44

> <r_m_QPlogKp>
-6.188

> <r_m_IP(eV)>
7.915

> <r_m_EA(eV)>
-0.17

> <i_m_#metabol>
4

> <r_m_QPlogKhsa>
0.375

> <i_m_HumanAbs>
3

> <r_m_QP%HumanAbs>
91.653

> <r_m_SAfluorine>
0

> <r_m_SAamideO>
0

> <r_m_PSA>
34.033

> <i_m_#NandO>
3

> <i_m_RuleOf5>
0

> <PharmFit>
0.21315

> <RocsTanimoto>
0.572

> <GlideScore>
-5.535139

> <SumScoreRank>
815

> <SumRank>
840

> <ReciprocalRank>
565

$$$$
schrod_563325
  SciTegic08271218213D

 32 33  0  0  1  0            999 V2000
    0.0373    1.3837    0.5373 C   0  0
    0.1963   -0.0940    0.5725 C   0  0
    1.1817    2.1767    0.3908 C   0  0
   -1.2186    1.9864    0.6764 C   0  0
   -0.8150   -0.7972   -0.0664 N   0  0
    1.1947   -0.5475    1.1203 O   0  0
    1.0801    3.5712    0.3651 C   0  0
   -1.3410    3.3798    0.6506 C   0  0
   -0.9753   -2.2061   -0.1495 C   0  0
   -0.1878    4.1576    0.4775 C   0  0
   -2.0289   -2.7191   -0.9416 C   0  0
   -0.1438   -3.1007    0.5412 C   0  0
   -2.2460   -4.1081   -0.9705 C   0  0
   -2.9203   -1.8974   -1.6310 N   0  0
   -0.3588   -4.4790    0.4720 C   0  0
   -1.4124   -4.9833   -0.2783 C   0  0
    2.1588    1.7093    0.2856 H   0  0
   -2.1098    1.3807    0.8232 H   0  0
   -1.6170   -0.2548   -0.5885 H   0  0
   -0.2780    5.2420    0.4380 H   0  0
    2.1160    5.4539    0.1580 H   0  0
   -2.6723    5.0771    0.7354 H   0  0
    0.6760   -2.7634    1.1650 H   0  0
   -3.0706   -4.5200   -1.5487 H   0  0
   -3.7246   -2.3430   -2.2348 H   0  0
   -2.8191   -0.8037   -1.5709 H   0  0
    0.2926   -5.1561    1.0176 H   0  0
   -1.5886   -6.0539   -0.3225 H   0  0
    2.2071    4.3578    0.1765 N   0  0
    3.1919    3.8855    0.0455 H   0  0
   -2.5868    3.9806    0.7568 N   0  0
   -3.4892    3.3606    0.8624 H   0  0
  1  2  1  0
  1  3  1  0
  1  4  2  0
  2  5  1  0
  2  6  2  0
  3  7  2  0
  3 17  1  0
  4  8  1  0
  4 18  1  0
  5  9  1  0
  5 19  1  0
  7 10  1  0
  7 29  1  0
  8 10  2  0
  8 31  1  0
  9 11  1  0
  9 12  2  0
 10 20  1  0
 11 13  2  0
 11 14  1  0
 12 15  1  0
 12 23  1  0
 13 16  1  0
 13 24  1  0
 14 25  1  0
 14 26  1  0
 15 16  2  0
 15 27  1  0
 16 28  1  0
 21 29  1  0
 22 31  1  0
 29 30  1  0
 31 32  1  0
M  END
> <Name>
schrod_563325

> <s_m_entry_id>
201458

> <s_m_entry_name>
schrod_563325

> <r_epik_Ionization_Penalty>
0.0006

> <r_epik_Ionization_Penalty_Charging>
0

> <r_epik_Ionization_Penalty_Neutral>
0.0006

> <r_epik_State_Penalty>
0

> <i_epik_Tot_Q>
0

> <i_m_Num_rings>
2

> <i_m_Num_heteroaromatic_rings>
0

> <i_m_Num_aromatic_rings>
2

> <i_m_Num_aliphatic_rings>
0

> <i_m_Num_rotatable_bonds>
6

> <i_m_Num_atoms>
32

> <i_m_Molecular_weight>
242

> <i_m_Num_chiral_centers>
0

> <i_m_Num_neutral_amines>
0

> <i_m_Num_amide_hydrogens>
1

> <i_m_Num_divalent_oxygen_atomsB>
0

> <i_m_Num_neutral_donor_groups>
7

> <i_m_Num_charged_donor_groups>
0

> <i_m_Num_neutral_acceptor_groups>
1

> <i_m_Num_charged_acceptor_groups>
0

> <i_m_Num_reactive_groups>
0

> <i_m_Num_acidic_hydrogens>
0

> <i_m_Num_donor_groups>
7

> <i_m_Num_acceptor_groups>
1

> <i_m_H>
14

> <i_m_B>
0

> <i_m_C>
13

> <i_m_N>
4

> <i_m_O>
1

> <i_m_F>
0

> <i_m_Si>
0

> <i_m_P>
0

> <i_m_S>
0

> <i_m_Cl>
0

> <i_m_Fe>
0

> <i_m_Br>
0

> <i_m_I>
0

> <i_m_Num_H-N>
7

> <i_m_Num_H-O>
0

> <i_m_Charged_amines>
0

> <i_m_Charged_imines>
0

> <i_m_Charged_amidine>
0

> <i_m_Charged_HN-imidazole>
0

> <i_m_Charged_imidazole>
0

> <i_m_Charged_pyridine>
0

> <i_m_Aliphatic_carbon>
1

> <i_m_Aromatic_carbon>
12

> <i_m_Num_amine/amide_Hydrogens>
7

> <i_m_Num_imine_Hydrogens>
0

> <i_m_Catch_for_uncharged_guanine_H>
0

> <i_m_Num_heteroarom_atoms>
0

> <i_m_Num_divalent_oxygen_atoms>
0

> <i_m_Num_heteroaromatic_n_w.outH>
0

> <i_m_Num_N=N=N-H>
0

> <i_m_Neutral_Sulfones>
0

> <i_m_Neutral_Sulfenes>
0

> <i_m_Neutral_Carbonyls>
1

> <i_m_Neutral_P=O-R3>
0

> <i_m_Neutral_P(=O)2-R2>
0

> <i_m_Num_imine_N_donors>
0

> <i_m_Num_imine_NH>
0

> <i_m_Carbonyls>
1

> <i_m_P=O>
0

> <i_m_S=O>
0

> <i_m_Nitro>
0

> <i_m_Ethers>
0

> <i_m_Charged_N-O>
0

> <i_m_Neutral_N-O>
0

> <i_m_aromatic_N-O>
0

> <i_m_Neutral_NR3-O>
0

> <i_m_Neutral_halo-phosphoric_acid>
0

> <i_m_Alcohols>
0

> <i_m_Thiols>
0

> <i_m_Amine/Amides>
4

> <i_m_Num_Amine/Amides_w.H>
1

> <i_m_N-Pyrrole_H>
0

> <i_m_O_in_=O_in_nitro>
0

> <i_m_N_in_R%N>
0

> <i_m_sulfonyl-halide>
0

> <i_m_acyl_halide>
0

> <i_m_alkyl_halide>
0

> <i_m_halopyrimidine>
0

> <i_m_anhydride>
0

> <i_m_1.2-dicarbonyl>
0

> <i_m_perhalo-ketone>
0

> <i_m_aliphatic_ketone>
0

> <i_m_epoxide>
0

> <i_m_aziridine>
0

> <i_m_aliphatic_ester>
0

> <i_m_aliphatic_thioester>
0

> <i_m_sulphonate_ester>
0

> <i_m_phosphonate_ester>
0

> <i_m_imine>
0

> <i_m_aldehyde>
0

> <i_m_michael_acceptor>
0

> <i_m_b-heterosubstituted_carbonyl>
0

> <i_m_R-O-O-R>
0

> <i_m_R-S-O-R>
0

> <i_m_R-N-N-R>
0

> <i_m_R-N-S-R>
0

> <i_m_R-S-S-R>
0

> <i_m_Guanidine>
0

> <i_m_Amidine>
0

> <i_m_Charged_-N-S(=O)(=O)->
0

> <i_m_Charged_carboxylic_acid>
0

> <i_m_Charged_phosphoric_acid>
0

> <i_m_Charged_halo-phosphoric_acid>
0

> <i_m_Charged_O-PO3>
0

> <i_m_Charged_C-PO3->
0

> <i_m_Charged_phosphorylamide>
0

> <i_m_Charged_phosphonic_acid>
0

> <i_m_Charged_phosphonamide>
0

> <i_m_Charged_sulfuric_acid>
0

> <i_m_Charged_sulfenic_acid>
0

> <i_m_Charged_sulfonic_acid>
0

> <i_m_Charged_hydroxamic_acid>
0

> <i_m_Charged_sulfonamide>
0

> <i_m_Charged_tetrazole>
0

> <i_m_Charged_alkylthiol>
0

> <i_m_Charged_2-nitrophenol>
0

> <i_m_Charged_4-nitrophenol>
0

> <i_m_Charged_3.5-nitrophenol>
0

> <i_m_Acidic_Hydrogens>
0

> <i_m_Charged_amidines>
0

> <i_m_Charged_guanidines>
0

> <i_m_Charged_enamines>
0

> <i_m_Charged_aniline>
0

> <i_m_Charged_dialkyl_aniline>
0

> <i_m_Charged_diaminobenzene>
0

> <i_m_Charged_2-aminopyridine>
0

> <i_m_Charged_4-aminopyridine>
0

> <i_m_Charged_4-methoxypyridine>
0

> <i_m_Neu_amines>
0

> <i_m_Catch_for_R-CN4>
0

> <i_m_CF3>
0

> <i_m_CCl3>
0

> <i_m_CBr3>
0

> <i_m_CI3>
0

> <i_m_t-Butyl>
0

> <i_m_#stars>
0

> <i_m_#amine>
0

> <i_m_#amidine>
0

> <i_m_#acid>
0

> <i_m_#amide>
0

> <i_m_#rotor>
5

> <i_m_#rctvFG>
0

> <i_m_CNS>
-2

> <r_m_MW>
242.28

> <r_m_dipole>
4.98

> <r_m_SASA>
489.566

> <r_m_FOSA>
0

> <r_m_FISA>
217.871

> <r_m_PISA>
271.695

> <r_m_WPSA>
0

> <r_m_volume>
806.251

> <r_m_donorHB>
5.5

> <r_m_accptHB>
5.5

> <r_m_dip^2/V>
0.03076

> <r_m_ACxDN^.5/SA>
0.026347

> <r_m_glob>
0.855724

> <r_m_QPpolrz>
25.496

> <r_m_QPlogPC16>
10.303

> <r_m_QPlogPoct>
19.966

> <r_m_QPlogPw>
16.597

> <r_m_QPlogPo/w>
0.206

> <r_m_QPlogS>
-2.226

> <r_m_CIlogS>
-1.952

> <r_m_QPlogHERG>
-5.162

> <r_m_QPPCaco>
85.081

> <r_m_QPlogBB>
-1.721

> <r_m_QPPMDCK>
34.485

> <r_m_QPlogKp>
-4.098

> <r_m_IP(eV)>
7.909

> <r_m_EA(eV)>
-0.045

> <i_m_#metabol>
8

> <r_m_QPlogKhsa>
-0.599

> <i_m_HumanAbs>
2

> <r_m_QP%HumanAbs>
62.928

> <r_m_SAfluorine>
0

> <r_m_SAamideO>
0

> <r_m_PSA>
112.282

> <i_m_#NandO>
5

> <i_m_RuleOf5>
1

> <PharmFit>
1.48939

> <RocsTanimoto>
0.68

> <GlideScore>
-5.203848

> <SumScoreRank>
333

> <SumRank>
460

> <ReciprocalRank>
246

$$$$
schrod_812526
  SciTegic08271218213D

 33 34  0  0  1  0            999 V2000
   -0.0321    1.4887    0.1544 N   0  3
   -0.0034    0.0469    0.0764 C   0  0
   -1.2036   -0.6977    0.1081 C   0  0
   -1.1138   -2.1073    0.0381 C   0  0
    1.2485   -0.5470   -0.0232 C   0  0
    0.1533   -2.7229   -0.0700 C   0  0
    0.1486    2.1095   -0.9004 O   0  0
    0.2077   -4.1182   -0.1102 N   0  0
   -2.2207   -2.8814    0.0684 N   0  0
   -0.2265    1.9862    1.2706 O   0  5
    1.3177   -1.9322   -0.0911 C   0  0
    1.4325   -4.8877   -0.2443 C   0  0
   -2.4959   -0.1311    0.2006 C   0  0
    1.1379   -6.3868   -0.1120 C   0  0  1  0  0  0
   -3.4343   -2.2954    0.1615 C   0  0
   -3.6253   -0.9348    0.2286 C   0  0
    2.3786   -7.2362   -0.3425 C   0  0
    2.1611    0.0420   -0.0441 H   0  0
   -0.7605   -4.6345   -0.0325 H   0  0
    2.3020   -2.3869   -0.1668 H   0  0
    1.8799   -4.6958   -1.2307 H   0  0
    2.1404   -4.5905    0.5434 H   0  0
   -2.6358    0.9464    0.2512 H   0  0
    0.4216   -7.7354    1.3728 H   0  0
    0.3788   -6.6622   -0.8590 H   0  0
   -4.2766   -2.9792    0.1796 H   0  0
   -4.6184   -0.5073    0.3005 H   0  0
    2.1193   -8.3000   -0.2377 H   0  0
    3.1471   -6.9714    0.3986 H   0  0
    2.7665   -7.0514   -1.3551 H   0  0
   -0.2838   -6.0849    1.4449 H   0  0
    0.6360   -6.6616    1.2677 N   0  3
    1.4006   -6.3668    2.0015 H   0  0
  1  2  1  0
  1  7  2  0
  1 10  1  0
  2  3  2  0
  2  5  1  0
  3  4  1  0
  3 13  1  0
  4  9  1  0
  4  6  2  0
  5 11  2  0
  5 18  1  0
  6 11  1  0
  6  8  1  0
  8 12  1  0
  8 19  1  0
  9 15  2  0
 11 20  1  0
 12 14  1  0
 12 21  1  0
 12 22  1  0
 13 16  2  0
 13 23  1  0
 14 17  1  0
 14 25  1  0
 14 32  1  0
 15 16  1  0
 15 26  1  0
 16 27  1  0
 17 28  1  0
 17 29  1  0
 17 30  1  0
 24 32  1  0
 31 32  1  0
 32 33  1  0
M  CHG  3   1   1  10  -1  32   1
M  END
> <Name>
schrod_812526

> <s_m_entry_id>
201459

> <s_m_entry_name>
schrod_812526

> <r_epik_Ionization_Penalty>
0.0133

> <r_epik_Ionization_Penalty_Charging>
0.0132

> <r_epik_Ionization_Penalty_Neutral>
0.0001

> <r_epik_State_Penalty>
0

> <i_epik_Tot_Q>
1

> <i_m_Num_rings>
2

> <i_m_Num_heteroaromatic_rings>
1

> <i_m_Num_aromatic_rings>
2

> <i_m_Num_aliphatic_rings>
0

> <i_m_Num_rotatable_bonds>
4

> <i_m_Num_atoms>
33

> <i_m_Molecular_weight>
247

> <i_m_Num_chiral_centers>
1

> <i_m_Num_neutral_amines>
0

> <i_m_Num_amide_hydrogens>
0

> <i_m_Num_divalent_oxygen_atomsB>
0

> <i_m_Num_neutral_donor_groups>
7

> <i_m_Num_charged_donor_groups>
3

> <i_m_Num_neutral_acceptor_groups>
3

> <i_m_Num_charged_acceptor_groups>
0

> <i_m_Num_reactive_groups>
0

> <i_m_Num_acidic_hydrogens>
0

> <i_m_Num_donor_groups>
4

> <i_m_Num_acceptor_groups>
3

> <i_m_H>
15

> <i_m_B>
0

> <i_m_C>
12

> <i_m_N>
4

> <i_m_O>
2

> <i_m_F>
0

> <i_m_Si>
0

> <i_m_P>
0

> <i_m_S>
0

> <i_m_Cl>
0

> <i_m_Fe>
0

> <i_m_Br>
0

> <i_m_I>
0

> <i_m_Num_H-N>
4

> <i_m_Num_H-O>
0

> <i_m_Charged_amines>
3

> <i_m_Charged_imines>
0

> <i_m_Charged_amidine>
0

> <i_m_Charged_HN-imidazole>
0

> <i_m_Charged_imidazole>
0

> <i_m_Charged_pyridine>
0

> <i_m_Aliphatic_carbon>
3

> <i_m_Aromatic_carbon>
9

> <i_m_Num_amine/amide_Hydrogens>
1

> <i_m_Num_imine_Hydrogens>
0

> <i_m_Catch_for_uncharged_guanine_H>
0

> <i_m_Num_heteroarom_atoms>
1

> <i_m_Num_divalent_oxygen_atoms>
0

> <i_m_Num_heteroaromatic_n_w.outH>
1

> <i_m_Num_N=N=N-H>
0

> <i_m_Neutral_Sulfones>
0

> <i_m_Neutral_Sulfenes>
0

> <i_m_Neutral_Carbonyls>
0

> <i_m_Neutral_P=O-R3>
0

> <i_m_Neutral_P(=O)2-R2>
0

> <i_m_Num_imine_N_donors>
0

> <i_m_Num_imine_NH>
0

> <i_m_Carbonyls>
0

> <i_m_P=O>
0

> <i_m_S=O>
0

> <i_m_Nitro>
1

> <i_m_Ethers>
0

> <i_m_Charged_N-O>
0

> <i_m_Neutral_N-O>
1

> <i_m_aromatic_N-O>
0

> <i_m_Neutral_NR3-O>
0

> <i_m_Neutral_halo-phosphoric_acid>
0

> <i_m_Alcohols>
0

> <i_m_Thiols>
0

> <i_m_Amine/Amides>
1

> <i_m_Num_Amine/Amides_w.H>
1

> <i_m_N-Pyrrole_H>
0

> <i_m_O_in_=O_in_nitro>
2

> <i_m_N_in_R%N>
0

> <i_m_sulfonyl-halide>
0

> <i_m_acyl_halide>
0

> <i_m_alkyl_halide>
0

> <i_m_halopyrimidine>
0

> <i_m_anhydride>
0

> <i_m_1.2-dicarbonyl>
0

> <i_m_perhalo-ketone>
0

> <i_m_aliphatic_ketone>
0

> <i_m_epoxide>
0

> <i_m_aziridine>
0

> <i_m_aliphatic_ester>
0

> <i_m_aliphatic_thioester>
0

> <i_m_sulphonate_ester>
0

> <i_m_phosphonate_ester>
0

> <i_m_imine>
0

> <i_m_aldehyde>
0

> <i_m_michael_acceptor>
0

> <i_m_b-heterosubstituted_carbonyl>
0

> <i_m_R-O-O-R>
0

> <i_m_R-S-O-R>
0

> <i_m_R-N-N-R>
0

> <i_m_R-N-S-R>
0

> <i_m_R-S-S-R>
0

> <i_m_Guanidine>
0

> <i_m_Amidine>
0

> <i_m_Charged_-N-S(=O)(=O)->
0

> <i_m_Charged_carboxylic_acid>
0

> <i_m_Charged_phosphoric_acid>
0

> <i_m_Charged_halo-phosphoric_acid>
0

> <i_m_Charged_O-PO3>
0

> <i_m_Charged_C-PO3->
0

> <i_m_Charged_phosphorylamide>
0

> <i_m_Charged_phosphonic_acid>
0

> <i_m_Charged_phosphonamide>
0

> <i_m_Charged_sulfuric_acid>
0

> <i_m_Charged_sulfenic_acid>
0

> <i_m_Charged_sulfonic_acid>
0

> <i_m_Charged_hydroxamic_acid>
0

> <i_m_Charged_sulfonamide>
0

> <i_m_Charged_tetrazole>
0

> <i_m_Charged_alkylthiol>
0

> <i_m_Charged_2-nitrophenol>
0

> <i_m_Charged_4-nitrophenol>
0

> <i_m_Charged_3.5-nitrophenol>
0

> <i_m_Acidic_Hydrogens>
0

> <i_m_Charged_amidines>
0

> <i_m_Charged_guanidines>
0

> <i_m_Charged_enamines>
0

> <i_m_Charged_aniline>
0

> <i_m_Charged_dialkyl_aniline>
0

> <i_m_Charged_diaminobenzene>
0

> <i_m_Charged_2-aminopyridine>
0

> <i_m_Charged_4-aminopyridine>
0

> <i_m_Charged_4-methoxypyridine>
0

> <i_m_Neu_amines>
0

> <i_m_Catch_for_R-CN4>
0

> <i_m_CF3>
0

> <i_m_CCl3>
0

> <i_m_CBr3>
0

> <i_m_CI3>
0

> <i_m_t-Butyl>
0

> <i_m_#stars>
0

> <i_m_#amine>
1

> <i_m_#amidine>
0

> <i_m_#acid>
0

> <i_m_#amide>
0

> <i_m_#rotor>
5

> <i_m_#rctvFG>
0

> <i_m_CNS>
-1

> <r_m_MW>
246.268

> <r_m_dipole>
8.026

> <r_m_SASA>
497.133

> <r_m_FOSA>
134.197

> <r_m_FISA>
161.994

> <r_m_PISA>
200.942

> <r_m_WPSA>
0

> <r_m_volume>
821.152

> <r_m_donorHB>
3

> <r_m_accptHB>
4

> <r_m_dip^2/V>
0.078451

> <r_m_ACxDN^.5/SA>
0.013936

> <r_m_glob>
0.853051

> <r_m_QPpolrz>
25.417

> <r_m_QPlogPC16>
8.981

> <r_m_QPlogPoct>
15.75

> <r_m_QPlogPw>
10.615

> <r_m_QPlogPo/w>
1.01

> <r_m_QPlogS>
-1.698

> <r_m_CIlogS>
-1.741

> <r_m_QPlogHERG>
-5.594

> <r_m_QPPCaco>
71.88

> <r_m_QPlogBB>
-0.823

> <r_m_QPPMDCK>
31.795

> <r_m_QPlogKp>
-5.38

> <r_m_IP(eV)>
8.55

> <r_m_EA(eV)>
1.377

> <i_m_#metabol>
6

> <r_m_QPlogKhsa>
-0.23

> <i_m_HumanAbs>
3

> <r_m_QP%HumanAbs>
71.836

> <r_m_SAfluorine>
0

> <r_m_SAamideO>
0

> <r_m_PSA>
91.656

> <i_m_#NandO>
6

> <i_m_RuleOf5>
0

> <PharmFit>
1.54819

> <RocsTanimoto>
0.645

> <GlideScore>
-5.684997

> <SumScoreRank>
281

> <SumRank>
417

> <ReciprocalRank>
197

$$$$
schrod_888631
  SciTegic08271218213D

 41 42  0  0  1  0            999 V2000
   -0.5606    1.9873    0.1069 C   0  0
   -0.5121    0.5988    0.1376 N   0  0
    0.8139    2.6026   -0.1674 C   0  0  1  0  0  0
   -2.2895   -2.5907    0.5375 C   0  0
   -1.5876   -0.2971    0.3499 C   0  0
   -1.5455    2.7008    0.2790 O   0  0
   -1.2749   -1.6668    0.3433 C   0  0
   -3.6065   -2.1793    0.7499 C   0  0
   -3.9339   -0.8365    0.7717 C   0  0
    1.2601    2.4196   -1.6396 C   0  0  2  0  0  0
   -2.9189    0.1061    0.5639 C   0  0
   -2.1784   -4.0812    0.6065 C   0  0
   -3.6453   -4.4972    0.4200 C   0  0
   -4.5034   -3.3535    0.9814 C   0  0
    2.7532    2.7761   -1.8117 C   0  0
    0.3803    3.2007   -2.6257 C   0  0
    3.3218    2.3718   -3.1658 C   0  0
    0.4451    0.0784   -0.0142 H   0  0
    1.5487    2.0933    0.4734 H   0  0
   -0.2559   -2.0110    0.1907 H   0  0
   -4.9548   -0.5126    0.9468 H   0  0
    1.8006    4.4820    0.0180 H   0  0
    1.1257    1.3575   -1.8921 H   0  0
   -3.2071    1.1512    0.5805 H   0  0
   -1.5167   -4.4371   -0.1969 H   0  0
   -1.7610   -4.3731    1.5815 H   0  0
   -3.8496   -4.6509   -0.6499 H   0  0
   -3.8336   -5.4326    0.9673 H   0  0
   -4.7115   -3.4494    2.0573 H   0  0
   -5.4478   -3.2065    0.4369 H   0  0
    2.8845    3.8636   -1.7107 H   0  0
    3.3443    2.2621   -1.0394 H   0  0
    0.7420    3.0342   -3.6511 H   0  0
    0.4287    4.2740   -2.3895 H   0  0
   -0.6602    2.8536   -2.5430 H   0  0
    4.3835    2.6551   -3.2170 H   0  0
    2.7664    2.8849   -3.9647 H   0  0
    3.2261    1.2834   -3.2935 H   0  0
    0.5781    4.1400    1.2890 H   0  0
    0.8103    4.0468    0.2178 N   0  3
    0.0495    4.5812   -0.3701 H   0  0
  1  2  1  0
  1  3  1  0
  1  6  2  0
  2  5  1  0
  2 18  1  0
  3 10  1  0
  3 19  1  0
  3 40  1  0
  4  7  1  0
  4 12  1  0
  4  8  2  0
  5  7  2  0
  5 11  1  0
  7 20  1  0
  8  9  1  0
  8 14  1  0
  9 11  2  0
  9 21  1  0
 10 15  1  0
 10 16  1  0
 10 23  1  0
 11 24  1  0
 12 13  1  0
 12 25  1  0
 12 26  1  0
 13 14  1  0
 13 27  1  0
 13 28  1  0
 14 29  1  0
 14 30  1  0
 15 17  1  0
 15 31  1  0
 15 32  1  0
 16 33  1  0
 16 34  1  0
 16 35  1  0
 17 36  1  0
 17 37  1  0
 17 38  1  0
 22 40  1  0
 39 40  1  0
 40 41  1  0
M  CHG  1  40   1
M  END
> <Name>
schrod_888631

> <s_m_entry_id>
201460

> <s_m_entry_name>
schrod_888631

> <r_epik_Ionization_Penalty>
0.0114

> <r_epik_Ionization_Penalty_Charging>
0.0114

> <r_epik_Ionization_Penalty_Neutral>
0

> <r_epik_State_Penalty>
0

> <i_epik_Tot_Q>
1

> <i_m_Num_rings>
2

> <i_m_Num_heteroaromatic_rings>
0

> <i_m_Num_aromatic_rings>
1

> <i_m_Num_aliphatic_rings>
1

> <i_m_Num_rotatable_bonds>
5

> <i_m_Num_atoms>
41

> <i_m_Molecular_weight>
247

> <i_m_Num_chiral_centers>
2

> <i_m_Num_neutral_amines>
0

> <i_m_Num_amide_hydrogens>
1

> <i_m_Num_divalent_oxygen_atomsB>
0

> <i_m_Num_neutral_donor_groups>
7

> <i_m_Num_charged_donor_groups>
3

> <i_m_Num_neutral_acceptor_groups>
1

> <i_m_Num_charged_acceptor_groups>
0

> <i_m_Num_reactive_groups>
0

> <i_m_Num_acidic_hydrogens>
0

> <i_m_Num_donor_groups>
4

> <i_m_Num_acceptor_groups>
1

> <i_m_H>
23

> <i_m_B>
0

> <i_m_C>
15

> <i_m_N>
2

> <i_m_O>
1

> <i_m_F>
0

> <i_m_Si>
0

> <i_m_P>
0

> <i_m_S>
0

> <i_m_Cl>
0

> <i_m_Fe>
0

> <i_m_Br>
0

> <i_m_I>
0

> <i_m_Num_H-N>
4

> <i_m_Num_H-O>
0

> <i_m_Charged_amines>
3

> <i_m_Charged_imines>
0

> <i_m_Charged_amidine>
0

> <i_m_Charged_HN-imidazole>
0

> <i_m_Charged_imidazole>
0

> <i_m_Charged_pyridine>
0

> <i_m_Aliphatic_carbon>
9

> <i_m_Aromatic_carbon>
6

> <i_m_Num_amine/amide_Hydrogens>
1

> <i_m_Num_imine_Hydrogens>
0

> <i_m_Catch_for_uncharged_guanine_H>
0

> <i_m_Num_heteroarom_atoms>
0

> <i_m_Num_divalent_oxygen_atoms>
0

> <i_m_Num_heteroaromatic_n_w.outH>
0

> <i_m_Num_N=N=N-H>
0

> <i_m_Neutral_Sulfones>
0

> <i_m_Neutral_Sulfenes>
0

> <i_m_Neutral_Carbonyls>
1

> <i_m_Neutral_P=O-R3>
0

> <i_m_Neutral_P(=O)2-R2>
0

> <i_m_Num_imine_N_donors>
0

> <i_m_Num_imine_NH>
0

> <i_m_Carbonyls>
1

> <i_m_P=O>
0

> <i_m_S=O>
0

> <i_m_Nitro>
0

> <i_m_Ethers>
0

> <i_m_Charged_N-O>
0

> <i_m_Neutral_N-O>
0

> <i_m_aromatic_N-O>
0

> <i_m_Neutral_NR3-O>
0

> <i_m_Neutral_halo-phosphoric_acid>
0

> <i_m_Alcohols>
0

> <i_m_Thiols>
0

> <i_m_Amine/Amides>
1

> <i_m_Num_Amine/Amides_w.H>
1

> <i_m_N-Pyrrole_H>
0

> <i_m_O_in_=O_in_nitro>
0

> <i_m_N_in_R%N>
0

> <i_m_sulfonyl-halide>
0

> <i_m_acyl_halide>
0

> <i_m_alkyl_halide>
0

> <i_m_halopyrimidine>
0

> <i_m_anhydride>
0

> <i_m_1.2-dicarbonyl>
0

> <i_m_perhalo-ketone>
0

> <i_m_aliphatic_ketone>
0

> <i_m_epoxide>
0

> <i_m_aziridine>
0

> <i_m_aliphatic_ester>
0

> <i_m_aliphatic_thioester>
0

> <i_m_sulphonate_ester>
0

> <i_m_phosphonate_ester>
0

> <i_m_imine>
0

> <i_m_aldehyde>
0

> <i_m_michael_acceptor>
0

> <i_m_b-heterosubstituted_carbonyl>
0

> <i_m_R-O-O-R>
0

> <i_m_R-S-O-R>
0

> <i_m_R-N-N-R>
0

> <i_m_R-N-S-R>
0

> <i_m_R-S-S-R>
0

> <i_m_Guanidine>
0

> <i_m_Amidine>
0

> <i_m_Charged_-N-S(=O)(=O)->
0

> <i_m_Charged_carboxylic_acid>
0

> <i_m_Charged_phosphoric_acid>
0

> <i_m_Charged_halo-phosphoric_acid>
0

> <i_m_Charged_O-PO3>
0

> <i_m_Charged_C-PO3->
0

> <i_m_Charged_phosphorylamide>
0

> <i_m_Charged_phosphonic_acid>
0

> <i_m_Charged_phosphonamide>
0

> <i_m_Charged_sulfuric_acid>
0

> <i_m_Charged_sulfenic_acid>
0

> <i_m_Charged_sulfonic_acid>
0

> <i_m_Charged_hydroxamic_acid>
0

> <i_m_Charged_sulfonamide>
0

> <i_m_Charged_tetrazole>
0

> <i_m_Charged_alkylthiol>
0

> <i_m_Charged_2-nitrophenol>
0

> <i_m_Charged_4-nitrophenol>
0

> <i_m_Charged_3.5-nitrophenol>
0

> <i_m_Acidic_Hydrogens>
0

> <i_m_Charged_amidines>
0

> <i_m_Charged_guanidines>
0

> <i_m_Charged_enamines>
0

> <i_m_Charged_aniline>
0

> <i_m_Charged_dialkyl_aniline>
0

> <i_m_Charged_diaminobenzene>
0

> <i_m_Charged_2-aminopyridine>
0

> <i_m_Charged_4-aminopyridine>
0

> <i_m_Charged_4-methoxypyridine>
0

> <i_m_Neu_amines>
0

> <i_m_Catch_for_R-CN4>
0

> <i_m_CF3>
0

> <i_m_CCl3>
0

> <i_m_CBr3>
0

> <i_m_CI3>
0

> <i_m_t-Butyl>
0

> <i_m_#stars>
0

> <i_m_#amine>
1

> <i_m_#amidine>
0

> <i_m_#acid>
0

> <i_m_#amide>
0

> <i_m_#rotor>
5

> <i_m_#rctvFG>
0

> <i_m_CNS>
0

> <r_m_MW>
246.352

> <r_m_dipole>
3.337

> <r_m_SASA>
544.247

> <r_m_FOSA>
358.58

> <r_m_FISA>
75.614

> <r_m_PISA>
110.053

> <r_m_WPSA>
0

> <r_m_volume>
917.823

> <r_m_donorHB>
3

> <r_m_accptHB>
3.5

> <r_m_dip^2/V>
0.012136

> <r_m_ACxDN^.5/SA>
0.011139

> <r_m_glob>
0.839219

> <r_m_QPpolrz>
28.418

> <r_m_QPlogPC16>
8.651

> <r_m_QPlogPoct>
15.02

> <r_m_QPlogPw>
9.03

> <r_m_QPlogPo/w>
2.251

> <r_m_QPlogS>
-2.573

> <r_m_CIlogS>
-1.893

> <r_m_QPlogHERG>
-5.385

> <r_m_QPPCaco>
473.971

> <r_m_QPlogBB>
-0.055

> <r_m_QPPMDCK>
244.206

> <r_m_QPlogKp>
-4.108

> <r_m_IP(eV)>
8.578

> <r_m_EA(eV)>
-0.16

> <i_m_#metabol>
5

> <r_m_QPlogKhsa>
0.062

> <i_m_HumanAbs>
3

> <r_m_QP%HumanAbs>
86.789

> <r_m_SAfluorine>
0

> <r_m_SAamideO>
0

> <r_m_PSA>
56.368

> <i_m_#NandO>
3

> <i_m_RuleOf5>
0

> <PharmFit>
0.20033

> <RocsTanimoto>
0.636

> <GlideScore>
-5.496421

> <SumScoreRank>
744

> <SumRank>
720

> <ReciprocalRank>
585

$$$$
schrod_385089
  SciTegic08271218213D

 34 34  0  0  1  0            999 V2000
    0.5209    1.7529    0.7962 C   0  0  2  0  0  0
    1.2497    0.4174    1.0394 C   0  0
    1.0741    2.5157   -0.4256 C   0  0  2  0  0  0
    0.7087    2.6380    2.0522 C   0  0
    0.6567   -0.3982    2.1669 C   0  0
    0.2992    3.8224   -0.7061 C   0  0
    0.9615    1.7277   -1.7321 C   0  0
    1.8979    2.9655    2.3290 O   0  0
   -0.5587   -1.0737    1.9891 C   0  0
    1.3082   -0.4812    3.4047 C   0  0
   -0.9608    3.7313   -0.7161 O   0  0
   -1.1278   -1.8137    3.0327 C   0  0
    0.7683   -1.2410    4.4498 C   0  0
   -0.4531   -1.8987    4.2571 C   0  0
   -2.4163   -2.5508    2.8235 C   0  0
    1.4590   -1.2975    5.7793 C   0  0
   -0.5372    1.5280    0.5965 H   0  0
    1.2022   -0.1974    0.1285 H   0  0
    2.3015    0.6147    1.2941 H   0  0
    2.1263    2.6940   -0.1589 H   0  0
    1.3721    2.3268   -2.5582 H   0  0
   -0.0959    1.5012   -1.9337 H   0  0
    1.5273    0.7885   -1.6437 H   0  0
   -1.0688   -1.0146    1.0297 H   0  0
    2.2437    0.0536    3.5563 H   0  0
   -0.8847   -2.4797    5.0694 H   0  0
   -2.6981   -3.0677    3.7527 H   0  0
   -2.2900   -3.2885    2.0174 H   0  0
   -3.2063   -1.8371    2.5469 H   0  0
    0.8855   -1.9402    6.4634 H   0  0
    1.5278   -0.2835    6.2001 H   0  0
    2.4704   -1.7102    5.6498 H   0  0
   -0.3609    2.9162    2.6674 O   0  5
    1.0307    4.8327   -0.9188 O   0  5
  1  2  1  0
  1  3  1  0
  1  4  1  0
  1 17  1  0
  2  5  1  0
  2 18  1  0
  2 19  1  0
  3  6  1  0
  3  7  1  0
  3 20  1  0
  4  8  2  0
  4 33  1  0
  5  9  1  0
  5 10  2  0
  6 11  2  0
  6 34  1  0
  7 21  1  0
  7 22  1  0
  7 23  1  0
  9 12  2  0
  9 24  1  0
 10 13  1  0
 10 25  1  0
 12 14  1  0
 12 15  1  0
 13 16  1  0
 13 14  2  0
 14 26  1  0
 15 27  1  0
 15 28  1  0
 15 29  1  0
 16 30  1  0
 16 31  1  0
 16 32  1  0
M  CHG  2  33  -1  34  -1
M  END
> <Name>
schrod_385089

> <s_m_entry_id>
201461

> <s_m_entry_name>
schrod_385089

> <r_epik_Ionization_Penalty>
0.1519

> <r_epik_Ionization_Penalty_Charging>
0.1519

> <r_epik_Ionization_Penalty_Neutral>
0

> <r_epik_State_Penalty>
0.1433

> <i_epik_Tot_Q>
-2

> <i_m_Num_rings>
1

> <i_m_Num_heteroaromatic_rings>
0

> <i_m_Num_aromatic_rings>
1

> <i_m_Num_aliphatic_rings>
0

> <i_m_Num_rotatable_bonds>
5

> <i_m_Num_atoms>
34

> <i_m_Molecular_weight>
248

> <i_m_Num_chiral_centers>
2

> <i_m_Num_neutral_amines>
0

> <i_m_Num_amide_hydrogens>
0

> <i_m_Num_divalent_oxygen_atomsB>
0

> <i_m_Num_neutral_donor_groups>
0

> <i_m_Num_charged_donor_groups>
0

> <i_m_Num_neutral_acceptor_groups>
0

> <i_m_Num_charged_acceptor_groups>
4

> <i_m_Num_reactive_groups>
0

> <i_m_Num_acidic_hydrogens>
0

> <i_m_Num_donor_groups>
0

> <i_m_Num_acceptor_groups>
4

> <i_m_H>
16

> <i_m_B>
0

> <i_m_C>
14

> <i_m_N>
0

> <i_m_O>
4

> <i_m_F>
0

> <i_m_Si>
0

> <i_m_P>
0

> <i_m_S>
0

> <i_m_Cl>
0

> <i_m_Fe>
0

> <i_m_Br>
0

> <i_m_I>
0

> <i_m_Num_H-N>
0

> <i_m_Num_H-O>
0

> <i_m_Charged_amines>
0

> <i_m_Charged_imines>
0

> <i_m_Charged_amidine>
0

> <i_m_Charged_HN-imidazole>
0

> <i_m_Charged_imidazole>
0

> <i_m_Charged_pyridine>
0

> <i_m_Aliphatic_carbon>
8

> <i_m_Aromatic_carbon>
6

> <i_m_Num_amine/amide_Hydrogens>
0

> <i_m_Num_imine_Hydrogens>
0

> <i_m_Catch_for_uncharged_guanine_H>
0

> <i_m_Num_heteroarom_atoms>
0

> <i_m_Num_divalent_oxygen_atoms>
0

> <i_m_Num_heteroaromatic_n_w.outH>
0

> <i_m_Num_N=N=N-H>
0

> <i_m_Neutral_Sulfones>
0

> <i_m_Neutral_Sulfenes>
0

> <i_m_Neutral_Carbonyls>
0

> <i_m_Neutral_P=O-R3>
0

> <i_m_Neutral_P(=O)2-R2>
0

> <i_m_Num_imine_N_donors>
0

> <i_m_Num_imine_NH>
0

> <i_m_Carbonyls>
2

> <i_m_P=O>
0

> <i_m_S=O>
0

> <i_m_Nitro>
0

> <i_m_Ethers>
0

> <i_m_Charged_N-O>
0

> <i_m_Neutral_N-O>
0

> <i_m_aromatic_N-O>
0

> <i_m_Neutral_NR3-O>
0

> <i_m_Neutral_halo-phosphoric_acid>
0

> <i_m_Alcohols>
0

> <i_m_Thiols>
0

> <i_m_Amine/Amides>
0

> <i_m_Num_Amine/Amides_w.H>
0

> <i_m_N-Pyrrole_H>
0

> <i_m_O_in_=O_in_nitro>
0

> <i_m_N_in_R%N>
0

> <i_m_sulfonyl-halide>
0

> <i_m_acyl_halide>
0

> <i_m_alkyl_halide>
0

> <i_m_halopyrimidine>
0

> <i_m_anhydride>
0

> <i_m_1.2-dicarbonyl>
0

> <i_m_perhalo-ketone>
0

> <i_m_aliphatic_ketone>
0

> <i_m_epoxide>
0

> <i_m_aziridine>
0

> <i_m_aliphatic_ester>
0

> <i_m_aliphatic_thioester>
0

> <i_m_sulphonate_ester>
0

> <i_m_phosphonate_ester>
0

> <i_m_imine>
0

> <i_m_aldehyde>
0

> <i_m_michael_acceptor>
0

> <i_m_b-heterosubstituted_carbonyl>
0

> <i_m_R-O-O-R>
0

> <i_m_R-S-O-R>
0

> <i_m_R-N-N-R>
0

> <i_m_R-N-S-R>
0

> <i_m_R-S-S-R>
0

> <i_m_Guanidine>
0

> <i_m_Amidine>
0

> <i_m_Charged_-N-S(=O)(=O)->
0

> <i_m_Charged_carboxylic_acid>
4

> <i_m_Charged_phosphoric_acid>
0

> <i_m_Charged_halo-phosphoric_acid>
0

> <i_m_Charged_O-PO3>
0

> <i_m_Charged_C-PO3->
0

> <i_m_Charged_phosphorylamide>
0

> <i_m_Charged_phosphonic_acid>
0

> <i_m_Charged_phosphonamide>
0

> <i_m_Charged_sulfuric_acid>
0

> <i_m_Charged_sulfenic_acid>
0

> <i_m_Charged_sulfonic_acid>
0

> <i_m_Charged_hydroxamic_acid>
0

> <i_m_Charged_sulfonamide>
0

> <i_m_Charged_tetrazole>
0

> <i_m_Charged_alkylthiol>
0

> <i_m_Charged_2-nitrophenol>
0

> <i_m_Charged_4-nitrophenol>
0

> <i_m_Charged_3.5-nitrophenol>
0

> <i_m_Acidic_Hydrogens>
0

> <i_m_Charged_amidines>
0

> <i_m_Charged_guanidines>
0

> <i_m_Charged_enamines>
0

> <i_m_Charged_aniline>
0

> <i_m_Charged_dialkyl_aniline>
0

> <i_m_Charged_diaminobenzene>
0

> <i_m_Charged_2-aminopyridine>
0

> <i_m_Charged_4-aminopyridine>
0

> <i_m_Charged_4-methoxypyridine>
0

> <i_m_Neu_amines>
0

> <i_m_Catch_for_R-CN4>
0

> <i_m_CF3>
0

> <i_m_CCl3>
0

> <i_m_CBr3>
0

> <i_m_CI3>
0

> <i_m_t-Butyl>
0

> <i_m_#stars>
0

> <i_m_#amine>
0

> <i_m_#amidine>
0

> <i_m_#acid>
2

> <i_m_#amide>
0

> <i_m_#rotor>
5

> <i_m_#rctvFG>
0

> <i_m_CNS>
-2

> <r_m_MW>
250.294

> <r_m_dipole>
1.215

> <r_m_SASA>
509.951

> <r_m_FOSA>
282.309

> <r_m_FISA>
156.91

> <r_m_PISA>
70.732

> <r_m_WPSA>
0

> <r_m_volume>
867.484

> <r_m_donorHB>
2

> <r_m_accptHB>
4

> <r_m_dip^2/V>
0.001703

> <r_m_ACxDN^.5/SA>
0.011093

> <r_m_glob>
0.862603

> <r_m_QPpolrz>
26.028

> <r_m_QPlogPC16>
8.318

> <r_m_QPlogPoct>
13.258

> <r_m_QPlogPw>
8.261

> <r_m_QPlogPo/w>
2.927

> <r_m_QPlogS>
-3.278

> <r_m_CIlogS>
-3.234

> <r_m_QPlogHERG>
-0.478

> <r_m_QPPCaco>
20.66

> <r_m_QPlogBB>
-1.144

> <r_m_QPPMDCK>
12.08

> <r_m_QPlogKp>
-3.682

> <r_m_IP(eV)>
9.353

> <r_m_EA(eV)>
-0.266

> <i_m_#metabol>
5

> <r_m_QPlogKhsa>
-0.357

> <i_m_HumanAbs>
2

> <r_m_QP%HumanAbs>
44.97

> <r_m_SAfluorine>
0

> <r_m_SAamideO>
0

> <r_m_PSA>
89.254

> <i_m_#NandO>
4

> <i_m_RuleOf5>
0

> <PharmFit>
0.11242

> <RocsTanimoto>
0.633

> <GlideScore>
-7.306063

> <SumScoreRank>
544

> <SumRank>
468

> <ReciprocalRank>
682

$$$$
schrod_641918
  SciTegic08271218213D

 28 29  0  0  1  0            999 V2000
   -0.0067    1.4114   -0.3777 N   0  0
    2.2254    1.5598    0.4883 N   0  0
    1.2552   -0.6178    0.0389 C   0  0
    2.2910    0.2125    0.4671 C   0  0
    0.1141    0.0680   -0.3773 C   0  0
    1.0679    2.0822    0.0600 C   0  0
    1.3574   -2.0799    0.0256 C   0  0
    1.8392   -2.7533   -1.1099 C   0  0
    1.9401   -4.1514   -1.1299 C   0  0
    1.5474   -4.8975   -0.0027 C   0  0
    0.9794   -2.8307    1.1451 C   0  0
    1.0776   -4.2226    1.1304 C   0  0
    3.4882   -0.2909    0.9105 O   0  5
   -1.0021   -0.5895   -0.8308 O   0  0
    0.9804    3.4515    0.0734 O   0  0
    1.6586   -6.2831    0.0171 N   0  0
    2.4032   -4.8871   -2.1943 O   0  0
    2.8167   -4.1713   -3.3517 C   0  0
    2.1328   -2.1599   -1.9722 H   0  0
    0.6063   -2.3382    2.0408 H   0  0
    0.7815   -4.7804    2.0160 H   0  0
    1.3460   -6.8473    0.9081 H   0  0
    2.0592   -6.8153   -0.8583 H   0  0
    3.1609   -4.8811   -4.1183 H   0  0
    3.6388   -3.4900   -3.0872 H   0  0
    1.9701   -3.5892   -3.7447 H   0  0
   -0.9407    1.8795   -0.7220 H   0  0
    3.0369    2.2222    0.8241 H   0  0
  1  5  1  0
  1  6  1  0
  1 27  1  0
  2  6  1  0
  2  4  1  0
  2 28  1  0
  3  5  1  0
  3  7  1  0
  3  4  2  0
  4 13  1  0
  5 14  2  0
  6 15  2  0
  7  8  1  0
  7 11  2  0
  8  9  2  0
  8 19  1  0
  9 17  1  0
  9 10  1  0
 10 12  2  0
 10 16  1  0
 11 12  1  0
 11 20  1  0
 12 21  1  0
 16 22  1  0
 16 23  1  0
 17 18  1  0
 18 24  1  0
 18 25  1  0
 18 26  1  0
M  CHG  1  13  -1
M  END
> <Name>
schrod_641918

> <s_m_entry_id>
201462

> <s_m_entry_name>
schrod_641918

> <r_epik_Ionization_Penalty>
0.0065

> <r_epik_Ionization_Penalty_Charging>
0.0001

> <r_epik_Ionization_Penalty_Neutral>
0.0064

> <r_epik_State_Penalty>
0

> <i_epik_Tot_Q>
-1

> <i_m_Num_rings>
2

> <i_m_Num_heteroaromatic_rings>
1

> <i_m_Num_aromatic_rings>
2

> <i_m_Num_aliphatic_rings>
0

> <i_m_Num_rotatable_bonds>
6

> <i_m_Num_atoms>
29

> <i_m_Molecular_weight>
249

> <i_m_Num_chiral_centers>
0

> <i_m_Num_neutral_amines>
0

> <i_m_Num_amide_hydrogens>
0

> <i_m_Num_divalent_oxygen_atomsB>
1

> <i_m_Num_neutral_donor_groups>
5

> <i_m_Num_charged_donor_groups>
0

> <i_m_Num_neutral_acceptor_groups>
3

> <i_m_Num_charged_acceptor_groups>
0

> <i_m_Num_reactive_groups>
0

> <i_m_Num_acidic_hydrogens>
0

> <i_m_Num_donor_groups>
5

> <i_m_Num_acceptor_groups>
3

> <i_m_H>
11

> <i_m_B>
0

> <i_m_C>
11

> <i_m_N>
3

> <i_m_O>
4

> <i_m_F>
0

> <i_m_Si>
0

> <i_m_P>
0

> <i_m_S>
0

> <i_m_Cl>
0

> <i_m_Fe>
0

> <i_m_Br>
0

> <i_m_I>
0

> <i_m_Num_H-N>
2

> <i_m_Num_H-O>
3

> <i_m_Charged_amines>
0

> <i_m_Charged_imines>
0

> <i_m_Charged_amidine>
0

> <i_m_Charged_HN-imidazole>
0

> <i_m_Charged_imidazole>
0

> <i_m_Charged_pyridine>
0

> <i_m_Aliphatic_carbon>
1

> <i_m_Aromatic_carbon>
10

> <i_m_Num_amine/amide_Hydrogens>
2

> <i_m_Num_imine_Hydrogens>
0

> <i_m_Catch_for_uncharged_guanine_H>
0

> <i_m_Num_heteroarom_atoms>
2

> <i_m_Num_divalent_oxygen_atoms>
1

> <i_m_Num_heteroaromatic_n_w.outH>
2

> <i_m_Num_N=N=N-H>
0

> <i_m_Neutral_Sulfones>
0

> <i_m_Neutral_Sulfenes>
0

> <i_m_Neutral_Carbonyls>
0

> <i_m_Neutral_P=O-R3>
0

> <i_m_Neutral_P(=O)2-R2>
0

> <i_m_Num_imine_N_donors>
0

> <i_m_Num_imine_NH>
0

> <i_m_Carbonyls>
0

> <i_m_P=O>
0

> <i_m_S=O>
0

> <i_m_Nitro>
0

> <i_m_Ethers>
1

> <i_m_Charged_N-O>
0

> <i_m_Neutral_N-O>
0

> <i_m_aromatic_N-O>
0

> <i_m_Neutral_NR3-O>
0

> <i_m_Neutral_halo-phosphoric_acid>
0

> <i_m_Alcohols>
3

> <i_m_Thiols>
0

> <i_m_Amine/Amides>
1

> <i_m_Num_Amine/Amides_w.H>
0

> <i_m_N-Pyrrole_H>
0

> <i_m_O_in_=O_in_nitro>
0

> <i_m_N_in_R%N>
0

> <i_m_sulfonyl-halide>
0

> <i_m_acyl_halide>
0

> <i_m_alkyl_halide>
0

> <i_m_halopyrimidine>
0

> <i_m_anhydride>
0

> <i_m_1.2-dicarbonyl>
0

> <i_m_perhalo-ketone>
0

> <i_m_aliphatic_ketone>
0

> <i_m_epoxide>
0

> <i_m_aziridine>
0

> <i_m_aliphatic_ester>
0

> <i_m_aliphatic_thioester>
0

> <i_m_sulphonate_ester>
0

> <i_m_phosphonate_ester>
0

> <i_m_imine>
0

> <i_m_aldehyde>
0

> <i_m_michael_acceptor>
0

> <i_m_b-heterosubstituted_carbonyl>
0

> <i_m_R-O-O-R>
0

> <i_m_R-S-O-R>
0

> <i_m_R-N-N-R>
0

> <i_m_R-N-S-R>
0

> <i_m_R-S-S-R>
0

> <i_m_Guanidine>
0

> <i_m_Amidine>
0

> <i_m_Charged_-N-S(=O)(=O)->
0

> <i_m_Charged_carboxylic_acid>
0

> <i_m_Charged_phosphoric_acid>
0

> <i_m_Charged_halo-phosphoric_acid>
0

> <i_m_Charged_O-PO3>
0

> <i_m_Charged_C-PO3->
0

> <i_m_Charged_phosphorylamide>
0

> <i_m_Charged_phosphonic_acid>
0

> <i_m_Charged_phosphonamide>
0

> <i_m_Charged_sulfuric_acid>
0

> <i_m_Charged_sulfenic_acid>
0

> <i_m_Charged_sulfonic_acid>
0

> <i_m_Charged_hydroxamic_acid>
0

> <i_m_Charged_sulfonamide>
0

> <i_m_Charged_tetrazole>
0

> <i_m_Charged_alkylthiol>
0

> <i_m_Charged_2-nitrophenol>
0

> <i_m_Charged_4-nitrophenol>
0

> <i_m_Charged_3.5-nitrophenol>
0

> <i_m_Acidic_Hydrogens>
0

> <i_m_Charged_amidines>
0

> <i_m_Charged_guanidines>
0

> <i_m_Charged_enamines>
0

> <i_m_Charged_aniline>
0

> <i_m_Charged_dialkyl_aniline>
0

> <i_m_Charged_diaminobenzene>
0

> <i_m_Charged_2-aminopyridine>
0

> <i_m_Charged_4-aminopyridine>
0

> <i_m_Charged_4-methoxypyridine>
0

> <i_m_Neu_amines>
0

> <i_m_Catch_for_R-CN4>
0

> <i_m_CF3>
0

> <i_m_CCl3>
0

> <i_m_CBr3>
0

> <i_m_CI3>
0

> <i_m_t-Butyl>
0

> <i_m_#stars>
0

> <i_m_#amine>
0

> <i_m_#amidine>
0

> <i_m_#acid>
0

> <i_m_#amide>
0

> <i_m_#rotor>
6

> <i_m_#rctvFG>
0

> <i_m_CNS>
-2

> <r_m_MW>
249.226

> <r_m_dipole>
5.005

> <r_m_SASA>
462.158

> <r_m_FOSA>
92.797

> <r_m_FISA>
252.283

> <r_m_PISA>
117.077

> <r_m_WPSA>
0

> <r_m_volume>
762.641

> <r_m_donorHB>
4.5

> <r_m_accptHB>
3.75

> <r_m_dip^2/V>
0.032849

> <r_m_ACxDN^.5/SA>
0.017213

> <r_m_glob>
0.873484

> <r_m_QPpolrz>
21.632

> <r_m_QPlogPC16>
8.889

> <r_m_QPlogPoct>
16.172

> <r_m_QPlogPw>
12.305

> <r_m_QPlogPo/w>
0.249

> <r_m_QPlogS>
-1.948

> <r_m_CIlogS>
-2.741

> <r_m_QPlogHERG>
-4.137

> <r_m_QPPCaco>
40.133

> <r_m_QPlogBB>
-2.003

> <r_m_QPPMDCK>
15.307

> <r_m_QPlogKp>
-5.181

> <r_m_IP(eV)>
8.417

> <r_m_EA(eV)>
0.194

> <i_m_#metabol>
5

> <r_m_QPlogKhsa>
-0.511

> <i_m_HumanAbs>
2

> <r_m_QP%HumanAbs>
44.782

> <r_m_SAfluorine>
0

> <r_m_SAamideO>
0

> <r_m_PSA>
124.988

> <i_m_#NandO>
7

> <i_m_RuleOf5>
0

> <PharmFit>
1.24947

> <RocsTanimoto>
0.527

> <GlideScore>
-7.032309

> <SumScoreRank>
353

> <SumRank>
549

> <ReciprocalRank>
380

$$$$
schrod_497319
  SciTegic08271218213D

 28 29  0  0  1  0            999 V2000
    0.0096    1.4560   -0.0416 C   0  0
    0.0073    0.0455   -0.1353 C   0  0
   -1.2461    2.0972   -0.0104 C   0  0
    1.2914   -0.7036   -0.1563 C   0  0
   -1.1874   -0.6813   -0.1968 C   0  0
    2.4223    1.4190   -0.0067 C   0  0
    1.2714    3.6126    0.1273 C   0  0
   -2.4541    1.3850   -0.0815 C   0  0
    2.5441    0.0893   -0.0884 C   0  0
    1.3010   -1.9276   -0.2057 O   0  0
   -2.3997   -0.0050   -0.1665 C   0  0
    1.1387    4.0537    1.5783 C   0  0
    3.9362   -0.5492   -0.1301 C   0  0
   -3.5382   -0.7136   -0.2203 F   0  0
    4.0623   -1.5303   -0.9173 O   0  0
   -1.3133    3.1787    0.0747 H   0  0
   -1.1897   -1.7653   -0.2646 H   0  0
    3.3059    2.0492    0.0422 H   0  0
    0.4382    4.0267   -0.4595 H   0  0
    2.2250    3.9782   -0.2814 H   0  0
    1.1632    5.1521    1.6313 H   0  0
    1.9719    3.6396    2.1651 H   0  0
    0.1851    3.6881    1.9869 H   0  0
   -4.6107    1.4785   -0.0802 H   0  0
    1.2428    2.1465    0.0149 N   0  0
   -3.6712    2.0478   -0.0235 N   0  0
   -3.6969    3.1427    0.0792 H   0  0
    4.8059   -0.0158    0.6189 O   0  5
  1  2  1  0
  1  3  2  0
  1 25  1  0
  2  4  1  0
  2  5  2  0
  3  8  1  0
  3 16  1  0
  4  9  1  0
  4 10  2  0
  5 11  1  0
  5 17  1  0
  6  9  2  0
  6 18  1  0
  6 25  1  0
  7 12  1  0
  7 19  1  0
  7 20  1  0
  7 25  1  0
  8 11  2  0
  8 26  1  0
  9 13  1  0
 11 14  1  0
 12 21  1  0
 12 22  1  0
 12 23  1  0
 13 15  2  0
 13 28  1  0
 24 26  1  0
 26 27  1  0
M  CHG  1  28  -1
M  END
> <Name>
schrod_497319

> <s_m_entry_id>
201463

> <s_m_entry_name>
schrod_497319

> <r_epik_Ionization_Penalty>
0.0062

> <r_epik_Ionization_Penalty_Charging>
0.0062

> <r_epik_Ionization_Penalty_Neutral>
0

> <r_epik_State_Penalty>
0.006

> <i_epik_Tot_Q>
-1

> <i_m_Num_rings>
2

> <i_m_Num_heteroaromatic_rings>
1

> <i_m_Num_aromatic_rings>
2

> <i_m_Num_aliphatic_rings>
0

> <i_m_Num_rotatable_bonds>
3

> <i_m_Num_atoms>
28

> <i_m_Molecular_weight>
249

> <i_m_Num_chiral_centers>
0

> <i_m_Num_neutral_amines>
0

> <i_m_Num_amide_hydrogens>
0

> <i_m_Num_divalent_oxygen_atomsB>
0

> <i_m_Num_neutral_donor_groups>
2

> <i_m_Num_charged_donor_groups>
0

> <i_m_Num_neutral_acceptor_groups>
0

> <i_m_Num_charged_acceptor_groups>
2

> <i_m_Num_reactive_groups>
0

> <i_m_Num_acidic_hydrogens>
0

> <i_m_Num_donor_groups>
2

> <i_m_Num_acceptor_groups>
2

> <i_m_H>
10

> <i_m_B>
0

> <i_m_C>
12

> <i_m_N>
2

> <i_m_O>
3

> <i_m_F>
1

> <i_m_Si>
0

> <i_m_P>
0

> <i_m_S>
0

> <i_m_Cl>
0

> <i_m_Fe>
0

> <i_m_Br>
0

> <i_m_I>
0

> <i_m_Num_H-N>
2

> <i_m_Num_H-O>
0

> <i_m_Charged_amines>
0

> <i_m_Charged_imines>
0

> <i_m_Charged_amidine>
0

> <i_m_Charged_HN-imidazole>
0

> <i_m_Charged_imidazole>
0

> <i_m_Charged_pyridine>
0

> <i_m_Aliphatic_carbon>
3

> <i_m_Aromatic_carbon>
9

> <i_m_Num_amine/amide_Hydrogens>
2

> <i_m_Num_imine_Hydrogens>
0

> <i_m_Catch_for_uncharged_guanine_H>
0

> <i_m_Num_heteroarom_atoms>
1

> <i_m_Num_divalent_oxygen_atoms>
0

> <i_m_Num_heteroaromatic_n_w.outH>
0

> <i_m_Num_N=N=N-H>
0

> <i_m_Neutral_Sulfones>
0

> <i_m_Neutral_Sulfenes>
0

> <i_m_Neutral_Carbonyls>
0

> <i_m_Neutral_P=O-R3>
0

> <i_m_Neutral_P(=O)2-R2>
0

> <i_m_Num_imine_N_donors>
0

> <i_m_Num_imine_NH>
0

> <i_m_Carbonyls>
1

> <i_m_P=O>
0

> <i_m_S=O>
0

> <i_m_Nitro>
0

> <i_m_Ethers>
0

> <i_m_Charged_N-O>
0

> <i_m_Neutral_N-O>
0

> <i_m_aromatic_N-O>
0

> <i_m_Neutral_NR3-O>
0

> <i_m_Neutral_halo-phosphoric_acid>
0

> <i_m_Alcohols>
0

> <i_m_Thiols>
0

> <i_m_Amine/Amides>
1

> <i_m_Num_Amine/Amides_w.H>
0

> <i_m_N-Pyrrole_H>
0

> <i_m_O_in_=O_in_nitro>
0

> <i_m_N_in_R%N>
0

> <i_m_sulfonyl-halide>
0

> <i_m_acyl_halide>
0

> <i_m_alkyl_halide>
0

> <i_m_halopyrimidine>
0

> <i_m_anhydride>
0

> <i_m_1.2-dicarbonyl>
0

> <i_m_perhalo-ketone>
0

> <i_m_aliphatic_ketone>
0

> <i_m_epoxide>
0

> <i_m_aziridine>
0

> <i_m_aliphatic_ester>
0

> <i_m_aliphatic_thioester>
0

> <i_m_sulphonate_ester>
0

> <i_m_phosphonate_ester>
0

> <i_m_imine>
0

> <i_m_aldehyde>
0

> <i_m_michael_acceptor>
0

> <i_m_b-heterosubstituted_carbonyl>
0

> <i_m_R-O-O-R>
0

> <i_m_R-S-O-R>
0

> <i_m_R-N-N-R>
0

> <i_m_R-N-S-R>
0

> <i_m_R-S-S-R>
0

> <i_m_Guanidine>
0

> <i_m_Amidine>
0

> <i_m_Charged_-N-S(=O)(=O)->
0

> <i_m_Charged_carboxylic_acid>
2

> <i_m_Charged_phosphoric_acid>
0

> <i_m_Charged_halo-phosphoric_acid>
0

> <i_m_Charged_O-PO3>
0

> <i_m_Charged_C-PO3->
0

> <i_m_Charged_phosphorylamide>
0

> <i_m_Charged_phosphonic_acid>
0

> <i_m_Charged_phosphonamide>
0

> <i_m_Charged_sulfuric_acid>
0

> <i_m_Charged_sulfenic_acid>
0

> <i_m_Charged_sulfonic_acid>
0

> <i_m_Charged_hydroxamic_acid>
0

> <i_m_Charged_sulfonamide>
0

> <i_m_Charged_tetrazole>
0

> <i_m_Charged_alkylthiol>
0

> <i_m_Charged_2-nitrophenol>
0

> <i_m_Charged_4-nitrophenol>
0

> <i_m_Charged_3.5-nitrophenol>
0

> <i_m_Acidic_Hydrogens>
0

> <i_m_Charged_amidines>
0

> <i_m_Charged_guanidines>
0

> <i_m_Charged_enamines>
0

> <i_m_Charged_aniline>
0

> <i_m_Charged_dialkyl_aniline>
0

> <i_m_Charged_diaminobenzene>
0

> <i_m_Charged_2-aminopyridine>
0

> <i_m_Charged_4-aminopyridine>
0

> <i_m_Charged_4-methoxypyridine>
0

> <i_m_Neu_amines>
0

> <i_m_Catch_for_R-CN4>
0

> <i_m_CF3>
0

> <i_m_CCl3>
0

> <i_m_CBr3>
0

> <i_m_CI3>
0

> <i_m_t-Butyl>
0

> <i_m_#stars>
0

> <i_m_#amine>
0

> <i_m_#amidine>
0

> <i_m_#acid>
1

> <i_m_#amide>
0

> <i_m_#rotor>
3

> <i_m_#rctvFG>
0

> <i_m_CNS>
-2

> <r_m_MW>
250.229

> <r_m_dipole>
10.255

> <r_m_SASA>
457.267

> <r_m_FOSA>
119.219

> <r_m_FISA>
204.986

> <r_m_PISA>
91.26

> <r_m_WPSA>
41.802

> <r_m_volume>
760.845

> <r_m_donorHB>
1.5

> <r_m_accptHB>
4.5

> <r_m_dip^2/V>
0.138233

> <r_m_ACxDN^.5/SA>
0.012053

> <r_m_glob>
0.881439

> <r_m_QPpolrz>
23.24

> <r_m_QPlogPC16>
7.456

> <r_m_QPlogPoct>
14.274

> <r_m_QPlogPw>
8.817

> <r_m_QPlogPo/w>
1.516

> <r_m_QPlogS>
-2.822

> <r_m_CIlogS>
-3.139

> <r_m_QPlogHERG>
-2.078

> <r_m_QPPCaco>
28.551

> <r_m_QPlogBB>
-1.274

> <r_m_QPPMDCK>
22.829

> <r_m_QPlogKp>
-4.688

> <r_m_IP(eV)>
8.464

> <r_m_EA(eV)>
0.454

> <i_m_#metabol>
2

> <r_m_QPlogKhsa>
-0.42

> <i_m_HumanAbs>
2

> <r_m_QP%HumanAbs>
44.614

> <r_m_SAfluorine>
41.802

> <r_m_SAamideO>
0

> <r_m_PSA>
104.398

> <i_m_#NandO>
5

> <i_m_RuleOf5>
0

> <PharmFit>
0.062789

> <RocsTanimoto>
0.763

> <GlideScore>
-5.898314

> <SumScoreRank>
623

> <SumRank>
435

> <ReciprocalRank>
711

$$$$
schrod_416605
  SciTegic08271218213D

 31 32  0  0  1  0            999 V2000
    0.0436    1.7008    0.0140 C   0  0
    0.0823   -0.0063   -0.1342 S   0  0
    1.7772   -0.0510   -0.0047 C   0  0
    1.3170    2.2214    0.1603 C   0  0
    2.3372    1.2103    0.1511 C   0  0
   -1.2361    2.4844   -0.0173 C   0  0
    3.7425    1.2590    0.2662 C   0  0
    3.7798   -1.1302    0.0608 C   0  0
   -1.1535    3.7468    0.1010 O   0  0
    4.4650    0.0694    0.2189 C   0  0
    4.5471   -2.4309    0.0112 C   0  0
    4.3458   -3.3035    1.2647 C   0  0
    4.9563   -4.6883    1.0364 C   0  0
    4.9634   -2.6668    2.5123 C   0  0
    4.2617    2.2045    0.3910 H   0  0
    2.6354    3.8704    0.4102 H   0  0
    5.5465    0.0927    0.3095 H   0  0
    4.2173   -3.0182   -0.8584 H   0  0
    5.6229   -2.2189   -0.0763 H   0  0
    3.2643   -3.3977    1.4419 H   0  0
    4.8094   -5.3063    1.9344 H   0  0
    6.0326   -4.5856    0.8339 H   0  0
    4.4656   -5.1681    0.1768 H   0  0
    4.7960   -3.3224    3.3796 H   0  0
    4.4939   -1.6891    2.6956 H   0  0
    6.0441   -2.5315    2.3581 H   0  0
    2.4365   -1.2264   -0.0567 N   0  3
    1.5934    3.5362    0.2986 N   0  0
    0.7765    4.2728    0.2997 H   0  0
   -2.3113    1.8231   -0.1604 O   0  5
    1.8779   -2.1651   -0.1862 H   0  0
  1  2  1  0
  1  4  2  0
  1  6  1  0
  2  3  1  0
  3  5  2  0
  3 27  1  0
  4  5  1  0
  4 28  1  0
  5  7  1  0
  6  9  2  0
  6 30  1  0
  7 10  2  0
  7 15  1  0
  8 11  1  0
  8 10  1  0
  8 27  2  0
 10 17  1  0
 11 12  1  0
 11 18  1  0
 11 19  1  0
 12 13  1  0
 12 14  1  0
 12 20  1  0
 13 21  1  0
 13 22  1  0
 13 23  1  0
 14 24  1  0
 14 25  1  0
 14 26  1  0
 16 28  1  0
 27 31  1  0
 28 29  1  0
M  CHG  2  27   1  30  -1
M  END
> <Name>
schrod_416605

> <s_m_entry_id>
201464

> <s_m_entry_name>
schrod_416605

> <r_epik_Ionization_Penalty>
0.2044

> <r_epik_Ionization_Penalty_Charging>
0.2043

> <r_epik_Ionization_Penalty_Neutral>
0.0001

> <r_epik_State_Penalty>
0.2042

> <i_epik_Tot_Q>
0

> <i_m_Num_rings>
2

> <i_m_Num_heteroaromatic_rings>
2

> <i_m_Num_aromatic_rings>
2

> <i_m_Num_aliphatic_rings>
0

> <i_m_Num_rotatable_bonds>
4

> <i_m_Num_atoms>
30

> <i_m_Molecular_weight>
249

> <i_m_Num_chiral_centers>
0

> <i_m_Num_neutral_amines>
0

> <i_m_Num_amide_hydrogens>
0

> <i_m_Num_divalent_oxygen_atomsB>
0

> <i_m_Num_neutral_donor_groups>
2

> <i_m_Num_charged_donor_groups>
0

> <i_m_Num_neutral_acceptor_groups>
0

> <i_m_Num_charged_acceptor_groups>
2

> <i_m_Num_reactive_groups>
0

> <i_m_Num_acidic_hydrogens>
0

> <i_m_Num_donor_groups>
2

> <i_m_Num_acceptor_groups>
2

> <i_m_H>
13

> <i_m_B>
0

> <i_m_C>
12

> <i_m_N>
2

> <i_m_O>
2

> <i_m_F>
0

> <i_m_Si>
0

> <i_m_P>
0

> <i_m_S>
1

> <i_m_Cl>
0

> <i_m_Fe>
0

> <i_m_Br>
0

> <i_m_I>
0

> <i_m_Num_H-N>
2

> <i_m_Num_H-O>
0

> <i_m_Charged_amines>
0

> <i_m_Charged_imines>
0

> <i_m_Charged_amidine>
0

> <i_m_Charged_HN-imidazole>
0

> <i_m_Charged_imidazole>
0

> <i_m_Charged_pyridine>
0

> <i_m_Aliphatic_carbon>
5

> <i_m_Aromatic_carbon>
7

> <i_m_Num_amine/amide_Hydrogens>
2

> <i_m_Num_imine_Hydrogens>
0

> <i_m_Catch_for_uncharged_guanine_H>
0

> <i_m_Num_heteroarom_atoms>
2

> <i_m_Num_divalent_oxygen_atoms>
0

> <i_m_Num_heteroaromatic_n_w.outH>
1

> <i_m_Num_N=N=N-H>
0

> <i_m_Neutral_Sulfones>
0

> <i_m_Neutral_Sulfenes>
0

> <i_m_Neutral_Carbonyls>
0

> <i_m_Neutral_P=O-R3>
0

> <i_m_Neutral_P(=O)2-R2>
0

> <i_m_Num_imine_N_donors>
0

> <i_m_Num_imine_NH>
0

> <i_m_Carbonyls>
1

> <i_m_P=O>
0

> <i_m_S=O>
0

> <i_m_Nitro>
0

> <i_m_Ethers>
0

> <i_m_Charged_N-O>
0

> <i_m_Neutral_N-O>
0

> <i_m_aromatic_N-O>
0

> <i_m_Neutral_NR3-O>
0

> <i_m_Neutral_halo-phosphoric_acid>
0

> <i_m_Alcohols>
0

> <i_m_Thiols>
0

> <i_m_Amine/Amides>
1

> <i_m_Num_Amine/Amides_w.H>
0

> <i_m_N-Pyrrole_H>
0

> <i_m_O_in_=O_in_nitro>
0

> <i_m_N_in_R%N>
0

> <i_m_sulfonyl-halide>
0

> <i_m_acyl_halide>
0

> <i_m_alkyl_halide>
0

> <i_m_halopyrimidine>
0

> <i_m_anhydride>
0

> <i_m_1.2-dicarbonyl>
0

> <i_m_perhalo-ketone>
0

> <i_m_aliphatic_ketone>
0

> <i_m_epoxide>
0

> <i_m_aziridine>
0

> <i_m_aliphatic_ester>
0

> <i_m_aliphatic_thioester>
0

> <i_m_sulphonate_ester>
0

> <i_m_phosphonate_ester>
0

> <i_m_imine>
0

> <i_m_aldehyde>
0

> <i_m_michael_acceptor>
0

> <i_m_b-heterosubstituted_carbonyl>
0

> <i_m_R-O-O-R>
0

> <i_m_R-S-O-R>
0

> <i_m_R-N-N-R>
0

> <i_m_R-N-S-R>
0

> <i_m_R-S-S-R>
0

> <i_m_Guanidine>
0

> <i_m_Amidine>
0

> <i_m_Charged_-N-S(=O)(=O)->
0

> <i_m_Charged_carboxylic_acid>
2

> <i_m_Charged_phosphoric_acid>
0

> <i_m_Charged_halo-phosphoric_acid>
0

> <i_m_Charged_O-PO3>
0

> <i_m_Charged_C-PO3->
0

> <i_m_Charged_phosphorylamide>
0

> <i_m_Charged_phosphonic_acid>
0

> <i_m_Charged_phosphonamide>
0

> <i_m_Charged_sulfuric_acid>
0

> <i_m_Charged_sulfenic_acid>
0

> <i_m_Charged_sulfonic_acid>
0

> <i_m_Charged_hydroxamic_acid>
0

> <i_m_Charged_sulfonamide>
0

> <i_m_Charged_tetrazole>
0

> <i_m_Charged_alkylthiol>
0

> <i_m_Charged_2-nitrophenol>
0

> <i_m_Charged_4-nitrophenol>
0

> <i_m_Charged_3.5-nitrophenol>
0

> <i_m_Acidic_Hydrogens>
0

> <i_m_Charged_amidines>
0

> <i_m_Charged_guanidines>
0

> <i_m_Charged_enamines>
0

> <i_m_Charged_aniline>
0

> <i_m_Charged_dialkyl_aniline>
0

> <i_m_Charged_diaminobenzene>
0

> <i_m_Charged_2-aminopyridine>
0

> <i_m_Charged_4-aminopyridine>
0

> <i_m_Charged_4-methoxypyridine>
0

> <i_m_Neu_amines>
0

> <i_m_Catch_for_R-CN4>
0

> <i_m_CF3>
0

> <i_m_CCl3>
0

> <i_m_CBr3>
0

> <i_m_CI3>
0

> <i_m_t-Butyl>
0

> <i_m_#stars>
0

> <i_m_#amine>
1

> <i_m_#amidine>
0

> <i_m_#acid>
1

> <i_m_#amide>
0

> <i_m_#rotor>
4

> <i_m_#rctvFG>
0

> <i_m_CNS>
0

> <r_m_MW>
250.315

> <r_m_dipole>
2.475

> <r_m_SASA>
483.233

> <r_m_FOSA>
194.315

> <r_m_FISA>
158.884

> <r_m_PISA>
88.435

> <r_m_WPSA>
41.599

> <r_m_volume>
807.028

> <r_m_donorHB>
2

> <r_m_accptHB>
3

> <r_m_dip^2/V>
0.007592

> <r_m_ACxDN^.5/SA>
0.00878

> <r_m_glob>
0.867496

> <r_m_QPpolrz>
24.419

> <r_m_QPlogPC16>
8.169

> <r_m_QPlogPoct>
12.516

> <r_m_QPlogPw>
7.581

> <r_m_QPlogPo/w>
0.166

> <r_m_QPlogS>
-2.853

> <r_m_CIlogS>
-2.366

> <r_m_QPlogHERG>
-3.016

> <r_m_QPPCaco>
19.485

> <r_m_QPlogBB>
-0.585

> <r_m_QPPMDCK>
16.669

> <r_m_QPlogKp>
-5.815

> <r_m_IP(eV)>
8.051

> <r_m_EA(eV)>
0.934

> <i_m_#metabol>
1

> <r_m_QPlogKhsa>
-0.161

> <i_m_HumanAbs>
2

> <r_m_QP%HumanAbs>
55.512

> <r_m_SAfluorine>
0

> <r_m_SAamideO>
0

> <r_m_PSA>
84.564

> <i_m_#NandO>
4

> <i_m_RuleOf5>
0

> <PharmFit>
1.20651

> <RocsTanimoto>
0.732

> <GlideScore>
-6.432818

> <SumScoreRank>
277

> <SumRank>
211

> <ReciprocalRank>
393

$$$$
schrod_563302
  SciTegic08271218213D

 33 35  0  0  1  0            999 V2000
   -0.0673    1.4531    0.0944 C   0  0
   -0.0259    0.0944   -0.1867 C   0  0
   -1.3134    2.0820    0.2605 C   0  0
    1.3112   -0.1928   -0.2856 N   0  0
   -1.1675   -0.6937   -0.3173 C   0  0
    2.0224    0.9662   -0.0686 C   0  0
   -2.4888    1.3203    0.1446 C   0  0
   -2.3997   -0.0487   -0.1481 C   0  0
    3.4364    0.8953   -0.1253 C   0  0
   -3.7297    1.9265    0.2881 N   0  0
    4.1792    1.9965    0.0696 C   0  0
    5.6506    2.0296    0.0213 C   0  0
    6.2842    3.2146   -0.3749 C   0  0
    6.4481    0.9461    0.4101 C   0  0
    7.6800    3.3022   -0.4114 C   0  0
    7.8442    1.0379    0.3726 C   0  0
    8.4753    2.2104   -0.0529 C   0  0
    9.8582    2.3089   -0.0582 N   0  0
   -1.3575    3.1452    0.4771 H   0  0
   -1.1117   -1.7532   -0.5406 H   0  0
   -3.3090   -0.6389   -0.2482 H   0  0
    3.9251   -0.0686   -0.3303 H   0  0
   -4.6481    1.3279    0.1969 H   0  0
   -3.7944    3.0053    0.4930 H   0  0
    3.6907    2.9588    0.2824 H   0  0
    5.6998    4.0855   -0.6645 H   0  0
    6.0030    0.0181    0.7603 H   0  0
    8.1405    4.2365   -0.7243 H   0  0
    8.4359    0.1801    0.6841 H   0  0
   10.4724    1.4418    0.2262 H   0  0
   10.3412    3.2541   -0.3468 H   0  0
    1.2026    1.9752    0.1633 N   0  0
    1.3468    3.0443    0.3785 H   0  0
  1  2  2  0
  1  3  1  0
  1 32  1  0
  2  4  1  0
  2  5  1  0
  3  7  2  0
  3 19  1  0
  4  6  2  0
  5  8  2  0
  5 20  1  0
  6  9  1  0
  6 32  1  0
  7 10  1  0
  7  8  1  0
  8 21  1  0
  9 11  2  0
  9 22  1  0
 10 23  1  0
 10 24  1  0
 11 12  1  0
 11 25  1  0
 12 13  1  0
 12 14  2  0
 13 15  2  0
 13 26  1  0
 14 16  1  0
 14 27  1  0
 15 17  1  0
 15 28  1  0
 16 17  2  0
 16 29  1  0
 17 18  1  0
 18 30  1  0
 18 31  1  0
 32 33  1  0
M  END
> <Name>
schrod_563302

> <s_m_entry_id>
201465

> <s_m_entry_name>
schrod_563302

> <r_epik_Ionization_Penalty>
0.0738

> <r_epik_Ionization_Penalty_Charging>
0

> <r_epik_Ionization_Penalty_Neutral>
0.0738

> <r_epik_State_Penalty>
0.1921

> <i_epik_Tot_Q>
0

> <i_m_Num_rings>
3

> <i_m_Num_heteroaromatic_rings>
1

> <i_m_Num_aromatic_rings>
3

> <i_m_Num_aliphatic_rings>
0

> <i_m_Num_rotatable_bonds>
4

> <i_m_Num_atoms>
33

> <i_m_Molecular_weight>
250

> <i_m_Num_chiral_centers>
0

> <i_m_Num_neutral_amines>
0

> <i_m_Num_amide_hydrogens>
0

> <i_m_Num_divalent_oxygen_atomsB>
0

> <i_m_Num_neutral_donor_groups>
5

> <i_m_Num_charged_donor_groups>
0

> <i_m_Num_neutral_acceptor_groups>
0

> <i_m_Num_charged_acceptor_groups>
0

> <i_m_Num_reactive_groups>
0

> <i_m_Num_acidic_hydrogens>
0

> <i_m_Num_donor_groups>
5

> <i_m_Num_acceptor_groups>
0

> <i_m_H>
14

> <i_m_B>
0

> <i_m_C>
15

> <i_m_N>
4

> <i_m_O>
0

> <i_m_F>
0

> <i_m_Si>
0

> <i_m_P>
0

> <i_m_S>
0

> <i_m_Cl>
0

> <i_m_Fe>
0

> <i_m_Br>
0

> <i_m_I>
0

> <i_m_Num_H-N>
5

> <i_m_Num_H-O>
0

> <i_m_Charged_amines>
0

> <i_m_Charged_imines>
0

> <i_m_Charged_amidine>
0

> <i_m_Charged_HN-imidazole>
0

> <i_m_Charged_imidazole>
0

> <i_m_Charged_pyridine>
0

> <i_m_Aliphatic_carbon>
2

> <i_m_Aromatic_carbon>
13

> <i_m_Num_amine/amide_Hydrogens>
4

> <i_m_Num_imine_Hydrogens>
0

> <i_m_Catch_for_uncharged_guanine_H>
0

> <i_m_Num_heteroarom_atoms>
2

> <i_m_Num_divalent_oxygen_atoms>
0

> <i_m_Num_heteroaromatic_n_w.outH>
1

> <i_m_Num_N=N=N-H>
0

> <i_m_Neutral_Sulfones>
0

> <i_m_Neutral_Sulfenes>
0

> <i_m_Neutral_Carbonyls>
0

> <i_m_Neutral_P=O-R3>
0

> <i_m_Neutral_P(=O)2-R2>
0

> <i_m_Num_imine_N_donors>
0

> <i_m_Num_imine_NH>
0

> <i_m_Carbonyls>
0

> <i_m_P=O>
0

> <i_m_S=O>
0

> <i_m_Nitro>
0

> <i_m_Ethers>
0

> <i_m_Charged_N-O>
0

> <i_m_Neutral_N-O>
0

> <i_m_aromatic_N-O>
0

> <i_m_Neutral_NR3-O>
0

> <i_m_Neutral_halo-phosphoric_acid>
0

> <i_m_Alcohols>
0

> <i_m_Thiols>
0

> <i_m_Amine/Amides>
2

> <i_m_Num_Amine/Amides_w.H>
0

> <i_m_N-Pyrrole_H>
0

> <i_m_O_in_=O_in_nitro>
0

> <i_m_N_in_R%N>
0

> <i_m_sulfonyl-halide>
0

> <i_m_acyl_halide>
0

> <i_m_alkyl_halide>
0

> <i_m_halopyrimidine>
0

> <i_m_anhydride>
0

> <i_m_1.2-dicarbonyl>
0

> <i_m_perhalo-ketone>
0

> <i_m_aliphatic_ketone>
0

> <i_m_epoxide>
0

> <i_m_aziridine>
0

> <i_m_aliphatic_ester>
0

> <i_m_aliphatic_thioester>
0

> <i_m_sulphonate_ester>
0

> <i_m_phosphonate_ester>
0

> <i_m_imine>
0

> <i_m_aldehyde>
0

> <i_m_michael_acceptor>
0

> <i_m_b-heterosubstituted_carbonyl>
0

> <i_m_R-O-O-R>
0

> <i_m_R-S-O-R>
0

> <i_m_R-N-N-R>
0

> <i_m_R-N-S-R>
0

> <i_m_R-S-S-R>
0

> <i_m_Guanidine>
0

> <i_m_Amidine>
0

> <i_m_Charged_-N-S(=O)(=O)->
0

> <i_m_Charged_carboxylic_acid>
0

> <i_m_Charged_phosphoric_acid>
0

> <i_m_Charged_halo-phosphoric_acid>
0

> <i_m_Charged_O-PO3>
0

> <i_m_Charged_C-PO3->
0

> <i_m_Charged_phosphorylamide>
0

> <i_m_Charged_phosphonic_acid>
0

> <i_m_Charged_phosphonamide>
0

> <i_m_Charged_sulfuric_acid>
0

> <i_m_Charged_sulfenic_acid>
0

> <i_m_Charged_sulfonic_acid>
0

> <i_m_Charged_hydroxamic_acid>
0

> <i_m_Charged_sulfonamide>
0

> <i_m_Charged_tetrazole>
0

> <i_m_Charged_alkylthiol>
0

> <i_m_Charged_2-nitrophenol>
0

> <i_m_Charged_4-nitrophenol>
0

> <i_m_Charged_3.5-nitrophenol>
0

> <i_m_Acidic_Hydrogens>
0

> <i_m_Charged_amidines>
0

> <i_m_Charged_guanidines>
0

> <i_m_Charged_enamines>
0

> <i_m_Charged_aniline>
0

> <i_m_Charged_dialkyl_aniline>
0

> <i_m_Charged_diaminobenzene>
0

> <i_m_Charged_2-aminopyridine>
0

> <i_m_Charged_4-aminopyridine>
0

> <i_m_Charged_4-methoxypyridine>
0

> <i_m_Neu_amines>
0

> <i_m_Catch_for_R-CN4>
0

> <i_m_CF3>
0

> <i_m_CCl3>
0

> <i_m_CBr3>
0

> <i_m_CI3>
0

> <i_m_t-Butyl>
0

> <i_m_#stars>
1

> <i_m_#amine>
0

> <i_m_#amidine>
0

> <i_m_#acid>
0

> <i_m_#amide>
0

> <i_m_#rotor>
5

> <i_m_#rctvFG>
0

> <i_m_CNS>
-2

> <r_m_MW>
250.302

> <r_m_dipole>
2.177

> <r_m_SASA>
519.437

> <r_m_FOSA>
26.133

> <r_m_FISA>
163.831

> <r_m_PISA>
329.473

> <r_m_WPSA>
0

> <r_m_volume>
855.25

> <r_m_donorHB>
4

> <r_m_accptHB>
3.5

> <r_m_dip^2/V>
0.005541

> <r_m_ACxDN^.5/SA>
0.013476

> <r_m_glob>
0.838869

> <r_m_QPpolrz>
28.009

> <r_m_QPlogPC16>
10.409

> <r_m_QPlogPoct>
17.022

> <r_m_QPlogPw>
12.528

> <r_m_QPlogPo/w>
1.82

> <r_m_QPlogS>
-3.155

> <r_m_CIlogS>
-2.952

> <r_m_QPlogHERG>
-5.711

> <r_m_QPPCaco>
276.88

> <r_m_QPlogBB>
-1.29

> <r_m_QPPMDCK>
123.462

> <r_m_QPlogKp>
-2.898

> <r_m_IP(eV)>
7.652

> <r_m_EA(eV)>
0.393

> <i_m_#metabol>
3

> <r_m_QPlogKhsa>
-0.203

> <i_m_HumanAbs>
3

> <r_m_QP%HumanAbs>
79.604

> <r_m_SAfluorine>
0

> <r_m_SAamideO>
0

> <r_m_PSA>
79.022

> <i_m_#NandO>
4

> <i_m_RuleOf5>
0

> <PharmFit>
1.511

> <RocsTanimoto>
0.608

> <GlideScore>
-5.644172

> <SumScoreRank>
337

> <SumRank>
581

> <ReciprocalRank>
232

$$$$
schrod_350053
  SciTegic08271218213D

 32 34  0  0  1  0            999 V2000
    5.0938    0.3526    0.1590 N   0  0
    6.1239    1.0564    0.6731 C   0  0
    3.6975    2.3116    0.4128 C   0  0
    3.9080    0.9678    0.0224 C   0  0
    4.7939    3.0149    0.9720 C   0  0
    6.0228    2.3669    1.1085 C   0  0
    7.3055    0.3583    0.8243 O   0  0
    2.4165    2.8805    0.2318 C   0  0
    2.8472    0.2517   -0.5245 C   0  0
    1.3784    2.1361   -0.3193 C   0  0
    1.5852    0.8202   -0.7001 C   0  0
    8.3962    0.8385    0.1319 C   0  0
    0.1611    2.7351   -0.4718 O   0  0
    4.6755    4.4438    1.4305 C   0  0
    9.6264    0.7903    0.7917 C   0  0
    8.3251    1.2966   -1.1877 C   0  0
   10.7803    1.2327    0.1450 C   0  0
    9.4827    1.7380   -1.8301 C   0  0
   10.7079    1.7095   -1.1637 C   0  0
    6.8771    2.8734    1.5463 H   0  0
    2.2191    3.9102    0.5207 H   0  0
    2.9988   -0.7831   -0.8274 H   0  0
    0.7849    0.2264   -1.1312 H   0  0
   -0.6787    2.1717   -0.9046 H   0  0
    5.6438    4.7830    1.8272 H   0  0
    3.9115    4.5138    2.2188 H   0  0
    4.3847    5.0787    0.5806 H   0  0
    9.6904    0.4148    1.8094 H   0  0
    7.3843    1.3071   -1.7307 H   0  0
   11.7364    1.2031    0.6598 H   0  0
    9.4306    2.0986   -2.8536 H   0  0
   11.6075    2.0522   -1.6671 H   0  0
  1  2  2  0
  1  4  1  0
  2  6  1  0
  2  7  1  0
  3  4  2  0
  3  5  1  0
  3  8  1  0
  4  9  1  0
  5 14  1  0
  5  6  2  0
  6 20  1  0
  7 12  1  0
  8 10  2  0
  8 21  1  0
  9 11  2  0
  9 22  1  0
 10 11  1  0
 10 13  1  0
 11 23  1  0
 12 15  1  0
 12 16  2  0
 13 24  1  0
 14 25  1  0
 14 26  1  0
 14 27  1  0
 15 17  2  0
 15 28  1  0
 16 18  1  0
 16 29  1  0
 17 19  1  0
 17 30  1  0
 18 19  2  0
 18 31  1  0
 19 32  1  0
M  END
> <Name>
schrod_350053

> <s_m_entry_id>
201466

> <s_m_entry_name>
schrod_350053

> <r_epik_Ionization_Penalty>
0.0018

> <r_epik_Ionization_Penalty_Charging>
0

> <r_epik_Ionization_Penalty_Neutral>
0.0018

> <r_epik_State_Penalty>
0

> <i_epik_Tot_Q>
0

> <i_m_Num_rings>
3

> <i_m_Num_heteroaromatic_rings>
1

> <i_m_Num_aromatic_rings>
3

> <i_m_Num_aliphatic_rings>
0

> <i_m_Num_rotatable_bonds>
3

> <i_m_Num_atoms>
32

> <i_m_Molecular_weight>
251

> <i_m_Num_chiral_centers>
0

> <i_m_Num_neutral_amines>
0

> <i_m_Num_amide_hydrogens>
0

> <i_m_Num_divalent_oxygen_atomsB>
1

> <i_m_Num_neutral_donor_groups>
1

> <i_m_Num_charged_donor_groups>
0

> <i_m_Num_neutral_acceptor_groups>
1

> <i_m_Num_charged_acceptor_groups>
0

> <i_m_Num_reactive_groups>
0

> <i_m_Num_acidic_hydrogens>
0

> <i_m_Num_donor_groups>
1

> <i_m_Num_acceptor_groups>
1

> <i_m_H>
13

> <i_m_B>
0

> <i_m_C>
16

> <i_m_N>
1

> <i_m_O>
2

> <i_m_F>
0

> <i_m_Si>
0

> <i_m_P>
0

> <i_m_S>
0

> <i_m_Cl>
0

> <i_m_Fe>
0

> <i_m_Br>
0

> <i_m_I>
0

> <i_m_Num_H-N>
0

> <i_m_Num_H-O>
1

> <i_m_Charged_amines>
0

> <i_m_Charged_imines>
0

> <i_m_Charged_amidine>
0

> <i_m_Charged_HN-imidazole>
0

> <i_m_Charged_imidazole>
0

> <i_m_Charged_pyridine>
0

> <i_m_Aliphatic_carbon>
1

> <i_m_Aromatic_carbon>
15

> <i_m_Num_amine/amide_Hydrogens>
0

> <i_m_Num_imine_Hydrogens>
0

> <i_m_Catch_for_uncharged_guanine_H>
0

> <i_m_Num_heteroarom_atoms>
1

> <i_m_Num_divalent_oxygen_atoms>
1

> <i_m_Num_heteroaromatic_n_w.outH>
1

> <i_m_Num_N=N=N-H>
0

> <i_m_Neutral_Sulfones>
0

> <i_m_Neutral_Sulfenes>
0

> <i_m_Neutral_Carbonyls>
0

> <i_m_Neutral_P=O-R3>
0

> <i_m_Neutral_P(=O)2-R2>
0

> <i_m_Num_imine_N_donors>
0

> <i_m_Num_imine_NH>
0

> <i_m_Carbonyls>
0

> <i_m_P=O>
0

> <i_m_S=O>
0

> <i_m_Nitro>
0

> <i_m_Ethers>
1

> <i_m_Charged_N-O>
0

> <i_m_Neutral_N-O>
0

> <i_m_aromatic_N-O>
0

> <i_m_Neutral_NR3-O>
0

> <i_m_Neutral_halo-phosphoric_acid>
0

> <i_m_Alcohols>
1

> <i_m_Thiols>
0

> <i_m_Amine/Amides>
0

> <i_m_Num_Amine/Amides_w.H>
0

> <i_m_N-Pyrrole_H>
0

> <i_m_O_in_=O_in_nitro>
0

> <i_m_N_in_R%N>
0

> <i_m_sulfonyl-halide>
0

> <i_m_acyl_halide>
0

> <i_m_alkyl_halide>
0

> <i_m_halopyrimidine>
0

> <i_m_anhydride>
0

> <i_m_1.2-dicarbonyl>
0

> <i_m_perhalo-ketone>
0

> <i_m_aliphatic_ketone>
0

> <i_m_epoxide>
0

> <i_m_aziridine>
0

> <i_m_aliphatic_ester>
0

> <i_m_aliphatic_thioester>
0

> <i_m_sulphonate_ester>
0

> <i_m_phosphonate_ester>
0

> <i_m_imine>
0

> <i_m_aldehyde>
0

> <i_m_michael_acceptor>
0

> <i_m_b-heterosubstituted_carbonyl>
0

> <i_m_R-O-O-R>
0

> <i_m_R-S-O-R>
0

> <i_m_R-N-N-R>
0

> <i_m_R-N-S-R>
0

> <i_m_R-S-S-R>
0

> <i_m_Guanidine>
0

> <i_m_Amidine>
0

> <i_m_Charged_-N-S(=O)(=O)->
0

> <i_m_Charged_carboxylic_acid>
0

> <i_m_Charged_phosphoric_acid>
0

> <i_m_Charged_halo-phosphoric_acid>
0

> <i_m_Charged_O-PO3>
0

> <i_m_Charged_C-PO3->
0

> <i_m_Charged_phosphorylamide>
0

> <i_m_Charged_phosphonic_acid>
0

> <i_m_Charged_phosphonamide>
0

> <i_m_Charged_sulfuric_acid>
0

> <i_m_Charged_sulfenic_acid>
0

> <i_m_Charged_sulfonic_acid>
0

> <i_m_Charged_hydroxamic_acid>
0

> <i_m_Charged_sulfonamide>
0

> <i_m_Charged_tetrazole>
0

> <i_m_Charged_alkylthiol>
0

> <i_m_Charged_2-nitrophenol>
0

> <i_m_Charged_4-nitrophenol>
0

> <i_m_Charged_3.5-nitrophenol>
0

> <i_m_Acidic_Hydrogens>
0

> <i_m_Charged_amidines>
0

> <i_m_Charged_guanidines>
0

> <i_m_Charged_enamines>
0

> <i_m_Charged_aniline>
0

> <i_m_Charged_dialkyl_aniline>
0

> <i_m_Charged_diaminobenzene>
0

> <i_m_Charged_2-aminopyridine>
0

> <i_m_Charged_4-aminopyridine>
0

> <i_m_Charged_4-methoxypyridine>
0

> <i_m_Neu_amines>
0

> <i_m_Catch_for_R-CN4>
0

> <i_m_CF3>
0

> <i_m_CCl3>
0

> <i_m_CBr3>
0

> <i_m_CI3>
0

> <i_m_t-Butyl>
0

> <i_m_#stars>
0

> <i_m_#amine>
0

> <i_m_#amidine>
0

> <i_m_#acid>
0

> <i_m_#amide>
0

> <i_m_#rotor>
3

> <i_m_#rctvFG>
0

> <i_m_CNS>
0

> <r_m_MW>
251.284

> <r_m_dipole>
2.216

> <r_m_SASA>
495.22

> <r_m_FOSA>
79.131

> <r_m_FISA>
69.378

> <r_m_PISA>
346.71

> <r_m_WPSA>
0

> <r_m_volume>
838.646

> <r_m_donorHB>
1

> <r_m_accptHB>
2.25

> <r_m_dip^2/V>
0.005858

> <r_m_ACxDN^.5/SA>
0.004543

> <r_m_glob>
0.868465

> <r_m_QPpolrz>
28.793

> <r_m_QPlogPC16>
9.162

> <r_m_QPlogPoct>
11.975

> <r_m_QPlogPw>
6.76

> <r_m_QPlogPo/w>
3.498

> <r_m_QPlogS>
-3.988

> <r_m_CIlogS>
-4.086

> <r_m_QPlogHERG>
-5.314

> <r_m_QPPCaco>
2177.639

> <r_m_QPlogBB>
-0.231

> <r_m_QPPMDCK>
1147.289

> <r_m_QPlogKp>
-1.289

> <r_m_IP(eV)>
8.775

> <r_m_EA(eV)>
1.023

> <i_m_#metabol>
2

> <r_m_QPlogKhsa>
0.336

> <i_m_HumanAbs>
3

> <r_m_QP%HumanAbs>
100

> <r_m_SAfluorine>
0

> <r_m_SAamideO>
0

> <r_m_PSA>
42.637

> <i_m_#NandO>
3

> <i_m_RuleOf5>
0

> <PharmFit>
0

> <RocsTanimoto>
0.689

> <GlideScore>
-7.846701

> <SumScoreRank>
504

> <SumRank>
436

> <ReciprocalRank>
964

$$$$
schrod_806922
  SciTegic08271218213D

 35 37  0  0  1  0            999 V2000
    0.3823    1.7143    0.5242 N   0  0
    0.0075    0.7065   -0.2917 N   0  0
    1.7389    1.7771    0.7291 C   0  0
    2.2645    0.7224    0.0146 C   0  0
    1.1569    0.0942   -0.5963 C   0  0
   -0.6282    2.6276    1.0574 C   0  0
   -6.5406    4.6811    2.9833 N   0  0
   -4.1648    4.7236    2.5769 C   0  0
   -5.4192    4.0866    2.5335 C   0  0
   -3.0138    4.0668    2.0958 C   0  0
   -3.0760    2.7745    1.5610 C   0  0
   -5.4760    2.8042    2.0066 C   0  0
   -4.3306    2.1559    1.5300 C   0  0
    2.4058    2.8053    1.5631 C   0  0
    1.1547   -1.0905   -1.4827 C   0  0
   -6.4401    5.9308    3.4899 C   0  0
   -4.1048    6.0188    3.1102 C   0  0
   -5.2573    6.6368    3.5753 C   0  0
    3.3077    0.4494   -0.0589 H   0  0
   -0.3696    2.8968    2.0921 H   0  0
   -0.6629    3.5371    0.4396 H   0  0
   -2.0599    4.5886    2.1457 H   0  0
   -6.4299    2.2825    1.9598 H   0  0
   -4.4332    1.1492    1.1291 H   0  0
    3.4918    2.6306    1.5617 H   0  0
    2.0259    2.7444    2.5936 H   0  0
    2.1945    3.8038    1.1528 H   0  0
    2.1854   -1.4513   -1.6150 H   0  0
    0.7340   -0.8155   -2.4612 H   0  0
    0.5431   -1.8854   -1.0309 H   0  0
   -7.3730    6.3626    3.8377 H   0  0
   -3.1592    6.5531    3.1658 H   0  0
   -5.2290    7.6375    3.9904 H   0  0
   -1.9739    2.0872    1.0869 N   0  0
   -2.1661    1.0694    0.7165 H   0  0
  1  2  1  0
  1  3  1  0
  1  6  1  0
  2  5  2  0
  3  4  2  0
  3 14  1  0
  4  5  1  0
  4 19  1  0
  5 15  1  0
  6 20  1  0
  6 21  1  0
  6 34  1  0
  7  9  1  0
  7 16  2  0
  8 10  2  0
  8 17  1  0
  8  9  1  0
  9 12  2  0
 10 11  1  0
 10 22  1  0
 11 13  2  0
 11 34  1  0
 12 13  1  0
 12 23  1  0
 13 24  1  0
 14 25  1  0
 14 26  1  0
 14 27  1  0
 15 28  1  0
 15 29  1  0
 15 30  1  0
 16 18  1  0
 16 31  1  0
 17 18  2  0
 17 32  1  0
 18 33  1  0
 34 35  1  0
M  END
> <Name>
schrod_806922

> <s_m_entry_id>
201467

> <s_m_entry_name>
schrod_806922

> <r_epik_Ionization_Penalty>
0.0279

> <r_epik_Ionization_Penalty_Charging>
0

> <r_epik_Ionization_Penalty_Neutral>
0.0279

> <r_epik_State_Penalty>
0.0232

> <i_epik_Tot_Q>
0

> <i_m_Num_rings>
3

> <i_m_Num_heteroaromatic_rings>
2

> <i_m_Num_aromatic_rings>
3

> <i_m_Num_aliphatic_rings>
0

> <i_m_Num_rotatable_bonds>
3

> <i_m_Num_atoms>
35

> <i_m_Molecular_weight>
252

> <i_m_Num_chiral_centers>
0

> <i_m_Num_neutral_amines>
0

> <i_m_Num_amide_hydrogens>
0

> <i_m_Num_divalent_oxygen_atomsB>
0

> <i_m_Num_neutral_donor_groups>
1

> <i_m_Num_charged_donor_groups>
0

> <i_m_Num_neutral_acceptor_groups>
0

> <i_m_Num_charged_acceptor_groups>
0

> <i_m_Num_reactive_groups>
0

> <i_m_Num_acidic_hydrogens>
0

> <i_m_Num_donor_groups>
1

> <i_m_Num_acceptor_groups>
0

> <i_m_H>
16

> <i_m_B>
0

> <i_m_C>
15

> <i_m_N>
4

> <i_m_O>
0

> <i_m_F>
0

> <i_m_Si>
0

> <i_m_P>
0

> <i_m_S>
0

> <i_m_Cl>
0

> <i_m_Fe>
0

> <i_m_Br>
0

> <i_m_I>
0

> <i_m_Num_H-N>
1

> <i_m_Num_H-O>
0

> <i_m_Charged_amines>
0

> <i_m_Charged_imines>
0

> <i_m_Charged_amidine>
0

> <i_m_Charged_HN-imidazole>
0

> <i_m_Charged_imidazole>
0

> <i_m_Charged_pyridine>
0

> <i_m_Aliphatic_carbon>
3

> <i_m_Aromatic_carbon>
12

> <i_m_Num_amine/amide_Hydrogens>
1

> <i_m_Num_imine_Hydrogens>
0

> <i_m_Catch_for_uncharged_guanine_H>
0

> <i_m_Num_heteroarom_atoms>
3

> <i_m_Num_divalent_oxygen_atoms>
0

> <i_m_Num_heteroaromatic_n_w.outH>
2

> <i_m_Num_N=N=N-H>
0

> <i_m_Neutral_Sulfones>
0

> <i_m_Neutral_Sulfenes>
0

> <i_m_Neutral_Carbonyls>
0

> <i_m_Neutral_P=O-R3>
0

> <i_m_Neutral_P(=O)2-R2>
0

> <i_m_Num_imine_N_donors>
0

> <i_m_Num_imine_NH>
0

> <i_m_Carbonyls>
0

> <i_m_P=O>
0

> <i_m_S=O>
0

> <i_m_Nitro>
0

> <i_m_Ethers>
0

> <i_m_Charged_N-O>
0

> <i_m_Neutral_N-O>
0

> <i_m_aromatic_N-O>
0

> <i_m_Neutral_NR3-O>
0

> <i_m_Neutral_halo-phosphoric_acid>
0

> <i_m_Alcohols>
0

> <i_m_Thiols>
0

> <i_m_Amine/Amides>
1

> <i_m_Num_Amine/Amides_w.H>
1

> <i_m_N-Pyrrole_H>
0

> <i_m_O_in_=O_in_nitro>
0

> <i_m_N_in_R%N>
0

> <i_m_sulfonyl-halide>
0

> <i_m_acyl_halide>
0

> <i_m_alkyl_halide>
0

> <i_m_halopyrimidine>
0

> <i_m_anhydride>
0

> <i_m_1.2-dicarbonyl>
0

> <i_m_perhalo-ketone>
0

> <i_m_aliphatic_ketone>
0

> <i_m_epoxide>
0

> <i_m_aziridine>
0

> <i_m_aliphatic_ester>
0

> <i_m_aliphatic_thioester>
0

> <i_m_sulphonate_ester>
0

> <i_m_phosphonate_ester>
0

> <i_m_imine>
0

> <i_m_aldehyde>
0

> <i_m_michael_acceptor>
0

> <i_m_b-heterosubstituted_carbonyl>
0

> <i_m_R-O-O-R>
0

> <i_m_R-S-O-R>
0

> <i_m_R-N-N-R>
0

> <i_m_R-N-S-R>
0

> <i_m_R-S-S-R>
0

> <i_m_Guanidine>
0

> <i_m_Amidine>
0

> <i_m_Charged_-N-S(=O)(=O)->
0

> <i_m_Charged_carboxylic_acid>
0

> <i_m_Charged_phosphoric_acid>
0

> <i_m_Charged_halo-phosphoric_acid>
0

> <i_m_Charged_O-PO3>
0

> <i_m_Charged_C-PO3->
0

> <i_m_Charged_phosphorylamide>
0

> <i_m_Charged_phosphonic_acid>
0

> <i_m_Charged_phosphonamide>
0

> <i_m_Charged_sulfuric_acid>
0

> <i_m_Charged_sulfenic_acid>
0

> <i_m_Charged_sulfonic_acid>
0

> <i_m_Charged_hydroxamic_acid>
0

> <i_m_Charged_sulfonamide>
0

> <i_m_Charged_tetrazole>
0

> <i_m_Charged_alkylthiol>
0

> <i_m_Charged_2-nitrophenol>
0

> <i_m_Charged_4-nitrophenol>
0

> <i_m_Charged_3.5-nitrophenol>
0

> <i_m_Acidic_Hydrogens>
0

> <i_m_Charged_amidines>
0

> <i_m_Charged_guanidines>
0

> <i_m_Charged_enamines>
0

> <i_m_Charged_aniline>
0

> <i_m_Charged_dialkyl_aniline>
0

> <i_m_Charged_diaminobenzene>
0

> <i_m_Charged_2-aminopyridine>
0

> <i_m_Charged_4-aminopyridine>
0

> <i_m_Charged_4-methoxypyridine>
0

> <i_m_Neu_amines>
0

> <i_m_Catch_for_R-CN4>
0

> <i_m_CF3>
0

> <i_m_CCl3>
0

> <i_m_CBr3>
0

> <i_m_CI3>
0

> <i_m_t-Butyl>
0

> <i_m_#stars>
0

> <i_m_#amine>
0

> <i_m_#amidine>
0

> <i_m_#acid>
0

> <i_m_#amide>
0

> <i_m_#rotor>
3

> <i_m_#rctvFG>
0

> <i_m_CNS>
0

> <r_m_MW>
252.318

> <r_m_dipole>
2.706

> <r_m_SASA>
543.972

> <r_m_FOSA>
198.838

> <r_m_FISA>
49.94

> <r_m_PISA>
295.194

> <r_m_WPSA>
0

> <r_m_volume>
904.056

> <r_m_donorHB>
1

> <r_m_accptHB>
3

> <r_m_dip^2/V>
0.008101

> <r_m_ACxDN^.5/SA>
0.005515

> <r_m_glob>
0.831225

> <r_m_QPpolrz>
30.919

> <r_m_QPlogPC16>
9.153

> <r_m_QPlogPoct>
12.874

> <r_m_QPlogPw>
7.134

> <r_m_QPlogPo/w>
3.677

> <r_m_QPlogS>
-4.616

> <r_m_CIlogS>
-3.822

> <r_m_QPlogHERG>
-5.671

> <r_m_QPPCaco>
3329.006

> <r_m_QPlogBB>
-0.099

> <r_m_QPPMDCK>
1815.14

> <r_m_QPlogKp>
-1.112

> <r_m_IP(eV)>
8.188

> <r_m_EA(eV)>
0.763

> <i_m_#metabol>
5

> <r_m_QPlogKhsa>
0.367

> <i_m_HumanAbs>
3

> <r_m_QP%HumanAbs>
100

> <r_m_SAfluorine>
0

> <r_m_SAamideO>
0

> <r_m_PSA>
40.528

> <i_m_#NandO>
4

> <i_m_RuleOf5>
0

> <PharmFit>
1.52386

> <RocsTanimoto>
0.705

> <GlideScore>
-6.480307

> <SumScoreRank>
181

> <SumRank>
178

> <ReciprocalRank>
222

$$$$
schrod_193459
  SciTegic08271218213D

 29 31  0  0  1  0            999 V2000
   -0.0383    1.3459    0.0065 N   0  0
   -0.0053    0.0228   -0.0007 C   0  0
    1.3047   -0.4106   -0.0137 N   0  0
    1.2697    1.7669   -0.0023 C   0  0
    2.1319    0.6820   -0.0150 C   0  0
    3.7942    4.6352   -0.0085 C   0  0
    3.2005    3.2459   -0.0107 C   0  0
    1.8018    3.0684    0.0000 C   0  0
   -1.1740   -0.8648    0.0047 C   0  0
    2.9845    5.6148    0.0032 O   0  0
    3.5188    0.8082   -0.0259 C   0  0
    4.0332    2.1118   -0.0235 C   0  0
   -2.4625   -0.3115    0.0216 C   0  0
   -1.0567   -2.2609   -0.0091 C   0  0
   -3.4773   -2.5205    0.0230 C   0  0
   -4.6017   -3.3301    0.0084 N   0  0
   -2.1955   -3.0761   -0.0033 C   0  0
   -3.5981   -1.1291    0.0273 C   0  0
    1.1264    3.9187    0.0100 H   0  0
    4.1743   -0.0552   -0.0357 H   0  0
    5.1156    2.2297   -0.0319 H   0  0
   -2.6025    0.7677    0.0290 H   0  0
   -0.0860   -2.7489   -0.0264 H   0  0
   -5.6047   -2.8789    0.0295 H   0  0
   -4.4914   -4.4241   -0.0242 H   0  0
   -2.0682   -4.1562   -0.0185 H   0  0
   -4.5810   -0.6637    0.0364 H   0  0
    5.0618    4.7275   -0.0186 O   0  5
   -1.0043    1.8719    0.0174 H   0  0
  1  2  1  0
  1  4  1  0
  1 29  1  0
  2  3  2  0
  2  9  1  0
  3  5  1  0
  4  5  2  0
  4  8  1  0
  5 11  1  0
  6  7  1  0
  6 10  2  0
  6 28  1  0
  7  8  2  0
  7 12  1  0
  8 19  1  0
  9 13  2  0
  9 14  1  0
 11 12  2  0
 11 20  1  0
 12 21  1  0
 13 18  1  0
 13 22  1  0
 14 17  2  0
 14 23  1  0
 15 17  1  0
 15 16  1  0
 15 18  2  0
 16 24  1  0
 16 25  1  0
 17 26  1  0
 18 27  1  0
M  CHG  1  28  -1
M  END
> <Name>
schrod_193459

> <s_m_entry_id>
201468

> <s_m_entry_name>
schrod_193459

> <r_epik_Ionization_Penalty>
0.3951

> <r_epik_Ionization_Penalty_Charging>
0.0005

> <r_epik_Ionization_Penalty_Neutral>
0.3946

> <r_epik_State_Penalty>
0.6333

> <i_epik_Tot_Q>
-1

> <i_m_Num_rings>
3

> <i_m_Num_heteroaromatic_rings>
1

> <i_m_Num_aromatic_rings>
3

> <i_m_Num_aliphatic_rings>
0

> <i_m_Num_rotatable_bonds>
3

> <i_m_Num_atoms>
29

> <i_m_Molecular_weight>
252

> <i_m_Num_chiral_centers>
0

> <i_m_Num_neutral_amines>
0

> <i_m_Num_amide_hydrogens>
0

> <i_m_Num_divalent_oxygen_atomsB>
0

> <i_m_Num_neutral_donor_groups>
3

> <i_m_Num_charged_donor_groups>
0

> <i_m_Num_neutral_acceptor_groups>
0

> <i_m_Num_charged_acceptor_groups>
2

> <i_m_Num_reactive_groups>
0

> <i_m_Num_acidic_hydrogens>
0

> <i_m_Num_donor_groups>
3

> <i_m_Num_acceptor_groups>
2

> <i_m_H>
10

> <i_m_B>
0

> <i_m_C>
14

> <i_m_N>
3

> <i_m_O>
2

> <i_m_F>
0

> <i_m_Si>
0

> <i_m_P>
0

> <i_m_S>
0

> <i_m_Cl>
0

> <i_m_Fe>
0

> <i_m_Br>
0

> <i_m_I>
0

> <i_m_Num_H-N>
3

> <i_m_Num_H-O>
0

> <i_m_Charged_amines>
0

> <i_m_Charged_imines>
0

> <i_m_Charged_amidine>
0

> <i_m_Charged_HN-imidazole>
0

> <i_m_Charged_imidazole>
0

> <i_m_Charged_pyridine>
0

> <i_m_Aliphatic_carbon>
1

> <i_m_Aromatic_carbon>
13

> <i_m_Num_amine/amide_Hydrogens>
2

> <i_m_Num_imine_Hydrogens>
0

> <i_m_Catch_for_uncharged_guanine_H>
0

> <i_m_Num_heteroarom_atoms>
2

> <i_m_Num_divalent_oxygen_atoms>
0

> <i_m_Num_heteroaromatic_n_w.outH>
1

> <i_m_Num_N=N=N-H>
0

> <i_m_Neutral_Sulfones>
0

> <i_m_Neutral_Sulfenes>
0

> <i_m_Neutral_Carbonyls>
0

> <i_m_Neutral_P=O-R3>
0

> <i_m_Neutral_P(=O)2-R2>
0

> <i_m_Num_imine_N_donors>
0

> <i_m_Num_imine_NH>
0

> <i_m_Carbonyls>
1

> <i_m_P=O>
0

> <i_m_S=O>
0

> <i_m_Nitro>
0

> <i_m_Ethers>
0

> <i_m_Charged_N-O>
0

> <i_m_Neutral_N-O>
0

> <i_m_aromatic_N-O>
0

> <i_m_Neutral_NR3-O>
0

> <i_m_Neutral_halo-phosphoric_acid>
0

> <i_m_Alcohols>
0

> <i_m_Thiols>
0

> <i_m_Amine/Amides>
1

> <i_m_Num_Amine/Amides_w.H>
0

> <i_m_N-Pyrrole_H>
0

> <i_m_O_in_=O_in_nitro>
0

> <i_m_N_in_R%N>
0

> <i_m_sulfonyl-halide>
0

> <i_m_acyl_halide>
0

> <i_m_alkyl_halide>
0

> <i_m_halopyrimidine>
0

> <i_m_anhydride>
0

> <i_m_1.2-dicarbonyl>
0

> <i_m_perhalo-ketone>
0

> <i_m_aliphatic_ketone>
0

> <i_m_epoxide>
0

> <i_m_aziridine>
0

> <i_m_aliphatic_ester>
0

> <i_m_aliphatic_thioester>
0

> <i_m_sulphonate_ester>
0

> <i_m_phosphonate_ester>
0

> <i_m_imine>
0

> <i_m_aldehyde>
0

> <i_m_michael_acceptor>
0

> <i_m_b-heterosubstituted_carbonyl>
0

> <i_m_R-O-O-R>
0

> <i_m_R-S-O-R>
0

> <i_m_R-N-N-R>
0

> <i_m_R-N-S-R>
0

> <i_m_R-S-S-R>
0

> <i_m_Guanidine>
0

> <i_m_Amidine>
0

> <i_m_Charged_-N-S(=O)(=O)->
0

> <i_m_Charged_carboxylic_acid>
2

> <i_m_Charged_phosphoric_acid>
0

> <i_m_Charged_halo-phosphoric_acid>
0

> <i_m_Charged_O-PO3>
0

> <i_m_Charged_C-PO3->
0

> <i_m_Charged_phosphorylamide>
0

> <i_m_Charged_phosphonic_acid>
0

> <i_m_Charged_phosphonamide>
0

> <i_m_Charged_sulfuric_acid>
0

> <i_m_Charged_sulfenic_acid>
0

> <i_m_Charged_sulfonic_acid>
0

> <i_m_Charged_hydroxamic_acid>
0

> <i_m_Charged_sulfonamide>
0

> <i_m_Charged_tetrazole>
0

> <i_m_Charged_alkylthiol>
0

> <i_m_Charged_2-nitrophenol>
0

> <i_m_Charged_4-nitrophenol>
0

> <i_m_Charged_3.5-nitrophenol>
0

> <i_m_Acidic_Hydrogens>
0

> <i_m_Charged_amidines>
0

> <i_m_Charged_guanidines>
0

> <i_m_Charged_enamines>
0

> <i_m_Charged_aniline>
0

> <i_m_Charged_dialkyl_aniline>
0

> <i_m_Charged_diaminobenzene>
0

> <i_m_Charged_2-aminopyridine>
0

> <i_m_Charged_4-aminopyridine>
0

> <i_m_Charged_4-methoxypyridine>
0

> <i_m_Neu_amines>
0

> <i_m_Catch_for_R-CN4>
0

> <i_m_CF3>
0

> <i_m_CCl3>
0

> <i_m_CBr3>
0

> <i_m_CI3>
0

> <i_m_t-Butyl>
0

> <i_m_#stars>
0

> <i_m_#amine>
0

> <i_m_#amidine>
0

> <i_m_#acid>
1

> <i_m_#amide>
0

> <i_m_#rotor>
2

> <i_m_#rctvFG>
0

> <i_m_CNS>
-2

> <r_m_MW>
253.26

> <r_m_dipole>
6.294

> <r_m_SASA>
491.015

> <r_m_FOSA>
0

> <r_m_FISA>
200.296

> <r_m_PISA>
290.719

> <r_m_WPSA>
0

> <r_m_volume>
807.292

> <r_m_donorHB>
3.5

> <r_m_accptHB>
4.5

> <r_m_dip^2/V>
0.049066

> <r_m_ACxDN^.5/SA>
0.017146

> <r_m_glob>
0.853934

> <r_m_QPpolrz>
27.646

> <r_m_QPlogPC16>
9.86

> <r_m_QPlogPoct>
17.561

> <r_m_QPlogPw>
13.358

> <r_m_QPlogPo/w>
1.551

> <r_m_QPlogS>
-3.148

> <r_m_CIlogS>
-2.846

> <r_m_QPlogHERG>
-3.474

> <r_m_QPPCaco>
31.63

> <r_m_QPlogBB>
-1.388

> <r_m_QPPMDCK>
15.051

> <r_m_QPlogKp>
-3.995

> <r_m_IP(eV)>
8.183

> <r_m_EA(eV)>
0.495

> <i_m_#metabol>
1

> <r_m_QPlogKhsa>
-0.391

> <i_m_HumanAbs>
2

> <r_m_QP%HumanAbs>
58.48

> <r_m_SAfluorine>
0

> <r_m_SAamideO>
0

> <r_m_PSA>
101.179

> <i_m_#NandO>
5

> <i_m_RuleOf5>
0

> <PharmFit>
1.62567

> <RocsTanimoto>
0.573

> <GlideScore>
-6.415067

> <SumScoreRank>
241

> <SumRank>
414

> <ReciprocalRank>
130

$$$$
schrod_398226
  SciTegic08271218213D

 29 31  0  0  1  0            999 V2000
   -0.0214    1.3840    0.0157 C   0  0
   -0.0290   -0.0017    0.0067 C   0  0
    1.2671    1.8611    0.0057 N   0  0
   -1.2438    2.0786    0.0327 C   0  0
    1.2964   -0.3497   -0.0090 N   0  0
   -1.1975   -0.7595    0.0136 C   0  0
    2.0587    0.8005   -0.0092 C   0  0
   -2.4532    1.3539    0.0402 C   0  0
   -2.4074   -0.0523    0.0306 C   0  0
    3.5267    0.8248   -0.0239 C   0  0
   -3.7784    2.0795    0.0585 C   0  0
    4.1977    2.0611   -0.0273 C   0  0
    4.2944   -0.3473   -0.0360 C   0  0
   -3.7469    3.3499    0.0665 O   0  0
    5.5980    2.1385   -0.0362 C   0  0
    5.6891   -0.2826   -0.0540 C   0  0
    6.3355    0.9525   -0.0573 C   0  0
    6.2371    3.3688   -0.0592 N   0  0
   -1.2381    3.1645    0.0397 H   0  0
   -1.1795   -1.8434    0.0064 H   0  0
   -3.3313   -0.6285    0.0362 H   0  0
    3.6228    2.9864   -0.0220 H   0  0
    3.8319   -1.3303   -0.0342 H   0  0
    6.2732   -1.1987   -0.0671 H   0  0
    7.4223    0.9810   -0.0755 H   0  0
    7.3360    3.4177   -0.0660 H   0  0
    5.6452    4.2959   -0.0707 H   0  0
   -4.8321    1.3688    0.0644 O   0  5
    1.4522    2.9454    0.0108 H   0  0
  1  2  2  0
  1  3  1  0
  1  4  1  0
  2  5  1  0
  2  6  1  0
  3  7  1  0
  3 29  1  0
  4  8  2  0
  4 19  1  0
  5  7  2  0
  6  9  2  0
  6 20  1  0
  7 10  1  0
  8 11  1  0
  8  9  1  0
  9 21  1  0
 10 12  2  0
 10 13  1  0
 11 14  2  0
 11 28  1  0
 12 15  1  0
 12 22  1  0
 13 16  2  0
 13 23  1  0
 15 17  2  0
 15 18  1  0
 16 17  1  0
 16 24  1  0
 17 25  1  0
 18 26  1  0
 18 27  1  0
M  CHG  1  28  -1
M  END
> <Name>
schrod_398226

> <s_m_entry_id>
201469

> <s_m_entry_name>
schrod_398226

> <r_epik_Ionization_Penalty>
0.0574

> <r_epik_Ionization_Penalty_Charging>
0.0004

> <r_epik_Ionization_Penalty_Neutral>
0.057

> <r_epik_State_Penalty>
0.4308

> <i_epik_Tot_Q>
-1

> <i_m_Num_rings>
3

> <i_m_Num_heteroaromatic_rings>
1

> <i_m_Num_aromatic_rings>
3

> <i_m_Num_aliphatic_rings>
0

> <i_m_Num_rotatable_bonds>
3

> <i_m_Num_atoms>
29

> <i_m_Molecular_weight>
252

> <i_m_Num_chiral_centers>
0

> <i_m_Num_neutral_amines>
0

> <i_m_Num_amide_hydrogens>
0

> <i_m_Num_divalent_oxygen_atomsB>
0

> <i_m_Num_neutral_donor_groups>
3

> <i_m_Num_charged_donor_groups>
0

> <i_m_Num_neutral_acceptor_groups>
0

> <i_m_Num_charged_acceptor_groups>
2

> <i_m_Num_reactive_groups>
0

> <i_m_Num_acidic_hydrogens>
0

> <i_m_Num_donor_groups>
3

> <i_m_Num_acceptor_groups>
2

> <i_m_H>
10

> <i_m_B>
0

> <i_m_C>
14

> <i_m_N>
3

> <i_m_O>
2

> <i_m_F>
0

> <i_m_Si>
0

> <i_m_P>
0

> <i_m_S>
0

> <i_m_Cl>
0

> <i_m_Fe>
0

> <i_m_Br>
0

> <i_m_I>
0

> <i_m_Num_H-N>
3

> <i_m_Num_H-O>
0

> <i_m_Charged_amines>
0

> <i_m_Charged_imines>
0

> <i_m_Charged_amidine>
0

> <i_m_Charged_HN-imidazole>
0

> <i_m_Charged_imidazole>
0

> <i_m_Charged_pyridine>
0

> <i_m_Aliphatic_carbon>
1

> <i_m_Aromatic_carbon>
13

> <i_m_Num_amine/amide_Hydrogens>
2

> <i_m_Num_imine_Hydrogens>
0

> <i_m_Catch_for_uncharged_guanine_H>
0

> <i_m_Num_heteroarom_atoms>
2

> <i_m_Num_divalent_oxygen_atoms>
0

> <i_m_Num_heteroaromatic_n_w.outH>
1

> <i_m_Num_N=N=N-H>
0

> <i_m_Neutral_Sulfones>
0

> <i_m_Neutral_Sulfenes>
0

> <i_m_Neutral_Carbonyls>
0

> <i_m_Neutral_P=O-R3>
0

> <i_m_Neutral_P(=O)2-R2>
0

> <i_m_Num_imine_N_donors>
0

> <i_m_Num_imine_NH>
0

> <i_m_Carbonyls>
1

> <i_m_P=O>
0

> <i_m_S=O>
0

> <i_m_Nitro>
0

> <i_m_Ethers>
0

> <i_m_Charged_N-O>
0

> <i_m_Neutral_N-O>
0

> <i_m_aromatic_N-O>
0

> <i_m_Neutral_NR3-O>
0

> <i_m_Neutral_halo-phosphoric_acid>
0

> <i_m_Alcohols>
0

> <i_m_Thiols>
0

> <i_m_Amine/Amides>
1

> <i_m_Num_Amine/Amides_w.H>
0

> <i_m_N-Pyrrole_H>
0

> <i_m_O_in_=O_in_nitro>
0

> <i_m_N_in_R%N>
0

> <i_m_sulfonyl-halide>
0

> <i_m_acyl_halide>
0

> <i_m_alkyl_halide>
0

> <i_m_halopyrimidine>
0

> <i_m_anhydride>
0

> <i_m_1.2-dicarbonyl>
0

> <i_m_perhalo-ketone>
0

> <i_m_aliphatic_ketone>
0

> <i_m_epoxide>
0

> <i_m_aziridine>
0

> <i_m_aliphatic_ester>
0

> <i_m_aliphatic_thioester>
0

> <i_m_sulphonate_ester>
0

> <i_m_phosphonate_ester>
0

> <i_m_imine>
0

> <i_m_aldehyde>
0

> <i_m_michael_acceptor>
0

> <i_m_b-heterosubstituted_carbonyl>
0

> <i_m_R-O-O-R>
0

> <i_m_R-S-O-R>
0

> <i_m_R-N-N-R>
0

> <i_m_R-N-S-R>
0

> <i_m_R-S-S-R>
0

> <i_m_Guanidine>
0

> <i_m_Amidine>
0

> <i_m_Charged_-N-S(=O)(=O)->
0

> <i_m_Charged_carboxylic_acid>
2

> <i_m_Charged_phosphoric_acid>
0

> <i_m_Charged_halo-phosphoric_acid>
0

> <i_m_Charged_O-PO3>
0

> <i_m_Charged_C-PO3->
0

> <i_m_Charged_phosphorylamide>
0

> <i_m_Charged_phosphonic_acid>
0

> <i_m_Charged_phosphonamide>
0

> <i_m_Charged_sulfuric_acid>
0

> <i_m_Charged_sulfenic_acid>
0

> <i_m_Charged_sulfonic_acid>
0

> <i_m_Charged_hydroxamic_acid>
0

> <i_m_Charged_sulfonamide>
0

> <i_m_Charged_tetrazole>
0

> <i_m_Charged_alkylthiol>
0

> <i_m_Charged_2-nitrophenol>
0

> <i_m_Charged_4-nitrophenol>
0

> <i_m_Charged_3.5-nitrophenol>
0

> <i_m_Acidic_Hydrogens>
0

> <i_m_Charged_amidines>
0

> <i_m_Charged_guanidines>
0

> <i_m_Charged_enamines>
0

> <i_m_Charged_aniline>
0

> <i_m_Charged_dialkyl_aniline>
0

> <i_m_Charged_diaminobenzene>
0

> <i_m_Charged_2-aminopyridine>
0

> <i_m_Charged_4-aminopyridine>
0

> <i_m_Charged_4-methoxypyridine>
0

> <i_m_Neu_amines>
0

> <i_m_Catch_for_R-CN4>
0

> <i_m_CF3>
0

> <i_m_CCl3>
0

> <i_m_CBr3>
0

> <i_m_CI3>
0

> <i_m_t-Butyl>
0

> <i_m_#stars>
0

> <i_m_#amine>
0

> <i_m_#amidine>
0

> <i_m_#acid>
1

> <i_m_#amide>
0

> <i_m_#rotor>
2

> <i_m_#rctvFG>
0

> <i_m_CNS>
-2

> <r_m_MW>
253.26

> <r_m_dipole>
4.551

> <r_m_SASA>
489.715

> <r_m_FOSA>
0

> <r_m_FISA>
200.054

> <r_m_PISA>
289.661

> <r_m_WPSA>
0

> <r_m_volume>
806.057

> <r_m_donorHB>
3.5

> <r_m_accptHB>
4.5

> <r_m_dip^2/V>
0.025699

> <r_m_ACxDN^.5/SA>
0.017191

> <r_m_glob>
0.855328

> <r_m_QPpolrz>
27.586

> <r_m_QPlogPC16>
9.846

> <r_m_QPlogPoct>
17.221

> <r_m_QPlogPw>
13.346

> <r_m_QPlogPo/w>
1.546

> <r_m_QPlogS>
-3.128

> <r_m_CIlogS>
-2.846

> <r_m_QPlogHERG>
-3.447

> <r_m_QPPCaco>
31.797

> <r_m_QPlogBB>
-1.38

> <r_m_QPPMDCK>
15.137

> <r_m_QPlogKp>
-3.994

> <r_m_IP(eV)>
8.282

> <r_m_EA(eV)>
0.605

> <i_m_#metabol>
2

> <r_m_QPlogKhsa>
-0.393

> <i_m_HumanAbs>
2

> <r_m_QP%HumanAbs>
58.471

> <r_m_SAfluorine>
0

> <r_m_SAamideO>
0

> <r_m_PSA>
101.126

> <i_m_#NandO>
5

> <i_m_RuleOf5>
0

> <PharmFit>
1.71828

> <RocsTanimoto>
0.682

> <GlideScore>
-6.723093

> <SumScoreRank>
109

> <SumRank>
115

> <ReciprocalRank>
77

$$$$
schrod_624664
  SciTegic08271218213D

 40 40  0  0  1  0            999 V2000
    0.0444    1.1106   -0.0704 C   0  0
   -0.0589   -0.2275    0.0126 C   0  0
    1.2365    1.8185   -0.0525 N   0  0
    2.5924    1.2995    0.0949 C   0  0  2  0  0  0
    2.8789    1.0538    1.5885 C   0  0
   -1.3748   -0.9120    0.0223 C   0  0
   -2.4360    1.2525   -0.7548 C   0  0
   -1.1966    1.9772   -0.1864 C   0  0
    3.4502   -0.0480    1.8378 O   0  0
   -1.4205   -2.1382    0.1098 O   0  0
   -2.6340   -0.0762   -0.0107 C   0  0
    3.6116    2.2468   -0.5903 C   0  0  2  0  0  0
   -3.6779    2.1383   -0.5470 C   0  0
   -2.2753    1.0039   -2.2694 C   0  0
    4.9737    1.5342   -0.7541 C   0  0
    3.7783    3.5991    0.1170 C   0  0
    5.9681    2.3029   -1.6141 C   0  0
    0.8483   -0.8463    0.0758 H   0  0
    1.0710    2.8998   -0.1682 H   0  0
    2.6322    0.3329   -0.4286 H   0  0
   -1.4757    2.3531    0.8090 H   0  0
   -0.9897    2.8264   -0.8542 H   0  0
   -3.4320   -0.6354   -0.5211 H   0  0
   -2.9481    0.1544    1.0180 H   0  0
    3.2010    2.4946   -1.5803 H   0  0
   -4.5645    1.6271   -0.9502 H   0  0
   -3.5371    3.0956   -1.0701 H   0  0
   -3.8194    2.3251    0.5278 H   0  0
   -3.1677    0.4876   -2.6529 H   0  0
   -1.3865    0.3804   -2.4463 H   0  0
   -2.1571    1.9665   -2.7884 H   0  0
    5.4356    1.3945    0.2344 H   0  0
    4.8199    0.5539   -1.2288 H   0  0
    4.5138    4.2095   -0.4275 H   0  0
    4.1292    3.4337    1.1463 H   0  0
    2.8113    4.1230    0.1390 H   0  0
    6.9080    1.7356   -1.6837 H   0  0
    6.1651    3.2844   -1.1582 H   0  0
    5.5494    2.4439   -2.6215 H   0  0
    2.5183    1.9626    2.3896 O   0  5
  1  2  2  0
  1  3  1  0
  1  8  1  0
  2  6  1  0
  2 18  1  0
  3  4  1  0
  3 19  1  0
  4  5  1  0
  4 12  1  0
  4 20  1  0
  5  9  2  0
  5 40  1  0
  6 10  2  0
  6 11  1  0
  7  8  1  0
  7 11  1  0
  7 13  1  0
  7 14  1  0
  8 21  1  0
  8 22  1  0
 11 23  1  0
 11 24  1  0
 12 15  1  0
 12 16  1  0
 12 25  1  0
 13 26  1  0
 13 27  1  0
 13 28  1  0
 14 29  1  0
 14 30  1  0
 14 31  1  0
 15 17  1  0
 15 32  1  0
 15 33  1  0
 16 34  1  0
 16 35  1  0
 16 36  1  0
 17 37  1  0
 17 38  1  0
 17 39  1  0
M  CHG  1  40  -1
M  END
> <Name>
schrod_624664

> <s_m_entry_id>
201470

> <s_m_entry_name>
schrod_624664

> <r_epik_Ionization_Penalty>
0.0009

> <r_epik_Ionization_Penalty_Charging>
0.0008

> <r_epik_Ionization_Penalty_Neutral>
0.0001

> <r_epik_State_Penalty>
0

> <i_epik_Tot_Q>
-1

> <i_m_Num_rings>
1

> <i_m_Num_heteroaromatic_rings>
0

> <i_m_Num_aromatic_rings>
0

> <i_m_Num_aliphatic_rings>
1

> <i_m_Num_rotatable_bonds>
5

> <i_m_Num_atoms>
40

> <i_m_Molecular_weight>
252

> <i_m_Num_chiral_centers>
2

> <i_m_Num_neutral_amines>
0

> <i_m_Num_amide_hydrogens>
0

> <i_m_Num_divalent_oxygen_atomsB>
0

> <i_m_Num_neutral_donor_groups>
1

> <i_m_Num_charged_donor_groups>
0

> <i_m_Num_neutral_acceptor_groups>
1

> <i_m_Num_charged_acceptor_groups>
2

> <i_m_Num_reactive_groups>
0

> <i_m_Num_acidic_hydrogens>
0

> <i_m_Num_donor_groups>
1

> <i_m_Num_acceptor_groups>
3

> <i_m_H>
22

> <i_m_B>
0

> <i_m_C>
14

> <i_m_N>
1

> <i_m_O>
3

> <i_m_F>
0

> <i_m_Si>
0

> <i_m_P>
0

> <i_m_S>
0

> <i_m_Cl>
0

> <i_m_Fe>
0

> <i_m_Br>
0

> <i_m_I>
0

> <i_m_Num_H-N>
1

> <i_m_Num_H-O>
0

> <i_m_Charged_amines>
0

> <i_m_Charged_imines>
0

> <i_m_Charged_amidine>
0

> <i_m_Charged_HN-imidazole>
0

> <i_m_Charged_imidazole>
0

> <i_m_Charged_pyridine>
0

> <i_m_Aliphatic_carbon>
14

> <i_m_Aromatic_carbon>
0

> <i_m_Num_amine/amide_Hydrogens>
1

> <i_m_Num_imine_Hydrogens>
0

> <i_m_Catch_for_uncharged_guanine_H>
0

> <i_m_Num_heteroarom_atoms>
0

> <i_m_Num_divalent_oxygen_atoms>
0

> <i_m_Num_heteroaromatic_n_w.outH>
0

> <i_m_Num_N=N=N-H>
0

> <i_m_Neutral_Sulfones>
0

> <i_m_Neutral_Sulfenes>
0

> <i_m_Neutral_Carbonyls>
1

> <i_m_Neutral_P=O-R3>
0

> <i_m_Neutral_P(=O)2-R2>
0

> <i_m_Num_imine_N_donors>
0

> <i_m_Num_imine_NH>
0

> <i_m_Carbonyls>
2

> <i_m_P=O>
0

> <i_m_S=O>
0

> <i_m_Nitro>
0

> <i_m_Ethers>
0

> <i_m_Charged_N-O>
0

> <i_m_Neutral_N-O>
0

> <i_m_aromatic_N-O>
0

> <i_m_Neutral_NR3-O>
0

> <i_m_Neutral_halo-phosphoric_acid>
0

> <i_m_Alcohols>
0

> <i_m_Thiols>
0

> <i_m_Amine/Amides>
1

> <i_m_Num_Amine/Amides_w.H>
1

> <i_m_N-Pyrrole_H>
0

> <i_m_O_in_=O_in_nitro>
0

> <i_m_N_in_R%N>
0

> <i_m_sulfonyl-halide>
0

> <i_m_acyl_halide>
0

> <i_m_alkyl_halide>
0

> <i_m_halopyrimidine>
0

> <i_m_anhydride>
0

> <i_m_1.2-dicarbonyl>
0

> <i_m_perhalo-ketone>
0

> <i_m_aliphatic_ketone>
0

> <i_m_epoxide>
0

> <i_m_aziridine>
0

> <i_m_aliphatic_ester>
0

> <i_m_aliphatic_thioester>
0

> <i_m_sulphonate_ester>
0

> <i_m_phosphonate_ester>
0

> <i_m_imine>
0

> <i_m_aldehyde>
0

> <i_m_michael_acceptor>
0

> <i_m_b-heterosubstituted_carbonyl>
0

> <i_m_R-O-O-R>
0

> <i_m_R-S-O-R>
0

> <i_m_R-N-N-R>
0

> <i_m_R-N-S-R>
0

> <i_m_R-S-S-R>
0

> <i_m_Guanidine>
0

> <i_m_Amidine>
0

> <i_m_Charged_-N-S(=O)(=O)->
0

> <i_m_Charged_carboxylic_acid>
2

> <i_m_Charged_phosphoric_acid>
0

> <i_m_Charged_halo-phosphoric_acid>
0

> <i_m_Charged_O-PO3>
0

> <i_m_Charged_C-PO3->
0

> <i_m_Charged_phosphorylamide>
0

> <i_m_Charged_phosphonic_acid>
0

> <i_m_Charged_phosphonamide>
0

> <i_m_Charged_sulfuric_acid>
0

> <i_m_Charged_sulfenic_acid>
0

> <i_m_Charged_sulfonic_acid>
0

> <i_m_Charged_hydroxamic_acid>
0

> <i_m_Charged_sulfonamide>
0

> <i_m_Charged_tetrazole>
0

> <i_m_Charged_alkylthiol>
0

> <i_m_Charged_2-nitrophenol>
0

> <i_m_Charged_4-nitrophenol>
0

> <i_m_Charged_3.5-nitrophenol>
0

> <i_m_Acidic_Hydrogens>
0

> <i_m_Charged_amidines>
0

> <i_m_Charged_guanidines>
0

> <i_m_Charged_enamines>
0

> <i_m_Charged_aniline>
0

> <i_m_Charged_dialkyl_aniline>
0

> <i_m_Charged_diaminobenzene>
0

> <i_m_Charged_2-aminopyridine>
0

> <i_m_Charged_4-aminopyridine>
0

> <i_m_Charged_4-methoxypyridine>
0

> <i_m_Neu_amines>
0

> <i_m_Catch_for_R-CN4>
0

> <i_m_CF3>
0

> <i_m_CCl3>
0

> <i_m_CBr3>
0

> <i_m_CI3>
0

> <i_m_t-Butyl>
0

> <i_m_#stars>
0

> <i_m_#amine>
0

> <i_m_#amidine>
0

> <i_m_#acid>
1

> <i_m_#amide>
0

> <i_m_#rotor>
5

> <i_m_#rctvFG>
0

> <i_m_CNS>
-1

> <r_m_MW>
253.341

> <r_m_dipole>
7.616

> <r_m_SASA>
528.733

> <r_m_FOSA>
386.67

> <r_m_FISA>
127.106

> <r_m_PISA>
14.958

> <r_m_WPSA>
0

> <r_m_volume>
915.294

> <r_m_donorHB>
2

> <r_m_accptHB>
5

> <r_m_dip^2/V>
0.063375

> <r_m_ACxDN^.5/SA>
0.013374

> <r_m_glob>
0.862255

> <r_m_QPpolrz>
27.408

> <r_m_QPlogPC16>
8.184

> <r_m_QPlogPoct>
14.898

> <r_m_QPlogPw>
8.709

> <r_m_QPlogPo/w>
2.478

> <r_m_QPlogS>
-3.338

> <r_m_CIlogS>
-2.962

> <r_m_QPlogHERG>
-2.025

> <r_m_QPPCaco>
156.37

> <r_m_QPlogBB>
-0.878

> <r_m_QPPMDCK>
84.677

> <r_m_QPlogKp>
-3.329

> <r_m_IP(eV)>
8.693

> <r_m_EA(eV)>
-0.195

> <i_m_#metabol>
5

> <r_m_QPlogKhsa>
-0.225

> <i_m_HumanAbs>
3

> <r_m_QP%HumanAbs>
58.456

> <r_m_SAfluorine>
0

> <r_m_SAamideO>
0

> <r_m_PSA>
81.699

> <i_m_#NandO>
4

> <i_m_RuleOf5>
0

> <PharmFit>
0

> <RocsTanimoto>
0.587

> <GlideScore>
-7.395446

> <SumScoreRank>
640

> <SumRank>
679

> <ReciprocalRank>
850

$$$$
schrod_479421
  SciTegic08271218213D

 30 32  0  0  1  0            999 V2000
   -1.2403    3.3073   -0.3729 O   0  0
   -1.2189   -1.9472   -0.4585 O   0  0
    0.0336    1.3777   -0.0803 C   0  0
    0.0652   -0.0187   -0.0817 C   0  0
    1.3052   -0.6944   -0.0273 C   0  0
    2.4836    0.0650    0.0577 C   0  0
    2.4456    1.4572    0.0510 C   0  0
    1.2230    2.1149   -0.0212 C   0  0
   -1.2479    2.1031   -0.1445 C   0  0
   -2.5199    1.3665    0.0739 C   0  0
   -2.5045   -0.0412    0.0676 C   0  0
   -1.2194   -0.7551   -0.1719 C   0  0
   -3.7285    2.0689    0.2791 C   0  0
   -4.8960    1.3351    0.5152 C   0  0
   -4.8818   -0.0574    0.5118 C   0  0
   -3.7003   -0.7671    0.2695 C   0  0
    1.4078   -2.0805    0.0433 N   0  0
    3.4493   -0.4314    0.1283 H   0  0
    3.3686    2.0270    0.1086 H   0  0
    1.2131    3.2020   -0.0198 H   0  0
   -5.8353    1.8478    0.7121 H   0  0
   -5.8106   -0.5897    0.7066 H   0  0
    2.3982   -2.5573    0.0836 H   0  0
    0.4984   -2.6992    0.0588 H   0  0
   -4.7028   -2.6693    0.5042 H   0  0
   -4.7665    3.9507    0.5206 H   0  0
   -3.7428   -2.1563    0.3456 N   0  0
   -2.8164   -2.7411    0.2472 H   0  0
   -3.7971    3.4564    0.3595 N   0  0
   -2.8819    4.0589    0.2620 H   0  0
  1  9  2  0
  2 12  2  0
  3  4  2  0
  3  8  1  0
  3  9  1  0
  4  5  1  0
  4 12  1  0
  5  6  2  0
  5 17  1  0
  6  7  1  0
  6 18  1  0
  7  8  2  0
  7 19  1  0
  8 20  1  0
  9 10  1  0
 10 11  2  0
 10 13  1  0
 11 12  1  0
 11 16  1  0
 13 14  2  0
 13 29  1  0
 14 15  1  0
 14 21  1  0
 15 16  2  0
 15 22  1  0
 16 27  1  0
 17 23  1  0
 17 24  1  0
 25 27  1  0
 26 29  1  0
 27 28  1  0
 29 30  1  0
M  END
> <Name>
schrod_479421

> <s_m_entry_id>
201471

> <s_m_entry_name>
schrod_479421

> <r_epik_Ionization_Penalty>
0

> <r_epik_Ionization_Penalty_Charging>
0

> <r_epik_Ionization_Penalty_Neutral>
0

> <r_epik_State_Penalty>
0

> <i_epik_Tot_Q>
0

> <i_m_Num_rings>
3

> <i_m_Num_heteroaromatic_rings>
0

> <i_m_Num_aromatic_rings>
2

> <i_m_Num_aliphatic_rings>
1

> <i_m_Num_rotatable_bonds>
3

> <i_m_Num_atoms>
30

> <i_m_Molecular_weight>
253

> <i_m_Num_chiral_centers>
0

> <i_m_Num_neutral_amines>
0

> <i_m_Num_amide_hydrogens>
0

> <i_m_Num_divalent_oxygen_atomsB>
0

> <i_m_Num_neutral_donor_groups>
6

> <i_m_Num_charged_donor_groups>
0

> <i_m_Num_neutral_acceptor_groups>
2

> <i_m_Num_charged_acceptor_groups>
0

> <i_m_Num_reactive_groups>
0

> <i_m_Num_acidic_hydrogens>
0

> <i_m_Num_donor_groups>
6

> <i_m_Num_acceptor_groups>
2

> <i_m_H>
11

> <i_m_B>
0

> <i_m_C>
14

> <i_m_N>
3

> <i_m_O>
2

> <i_m_F>
0

> <i_m_Si>
0

> <i_m_P>
0

> <i_m_S>
0

> <i_m_Cl>
0

> <i_m_Fe>
0

> <i_m_Br>
0

> <i_m_I>
0

> <i_m_Num_H-N>
6

> <i_m_Num_H-O>
0

> <i_m_Charged_amines>
0

> <i_m_Charged_imines>
0

> <i_m_Charged_amidine>
0

> <i_m_Charged_HN-imidazole>
0

> <i_m_Charged_imidazole>
0

> <i_m_Charged_pyridine>
0

> <i_m_Aliphatic_carbon>
2

> <i_m_Aromatic_carbon>
12

> <i_m_Num_amine/amide_Hydrogens>
6

> <i_m_Num_imine_Hydrogens>
0

> <i_m_Catch_for_uncharged_guanine_H>
0

> <i_m_Num_heteroarom_atoms>
0

> <i_m_Num_divalent_oxygen_atoms>
0

> <i_m_Num_heteroaromatic_n_w.outH>
0

> <i_m_Num_N=N=N-H>
0

> <i_m_Neutral_Sulfones>
0

> <i_m_Neutral_Sulfenes>
0

> <i_m_Neutral_Carbonyls>
2

> <i_m_Neutral_P=O-R3>
0

> <i_m_Neutral_P(=O)2-R2>
0

> <i_m_Num_imine_N_donors>
0

> <i_m_Num_imine_NH>
0

> <i_m_Carbonyls>
2

> <i_m_P=O>
0

> <i_m_S=O>
0

> <i_m_Nitro>
0

> <i_m_Ethers>
0

> <i_m_Charged_N-O>
0

> <i_m_Neutral_N-O>
0

> <i_m_aromatic_N-O>
0

> <i_m_Neutral_NR3-O>
0

> <i_m_Neutral_halo-phosphoric_acid>
0

> <i_m_Alcohols>
0

> <i_m_Thiols>
0

> <i_m_Amine/Amides>
3

> <i_m_Num_Amine/Amides_w.H>
0

> <i_m_N-Pyrrole_H>
0

> <i_m_O_in_=O_in_nitro>
0

> <i_m_N_in_R%N>
0

> <i_m_sulfonyl-halide>
0

> <i_m_acyl_halide>
0

> <i_m_alkyl_halide>
0

> <i_m_halopyrimidine>
0

> <i_m_anhydride>
0

> <i_m_1.2-dicarbonyl>
0

> <i_m_perhalo-ketone>
0

> <i_m_aliphatic_ketone>
0

> <i_m_epoxide>
0

> <i_m_aziridine>
0

> <i_m_aliphatic_ester>
0

> <i_m_aliphatic_thioester>
0

> <i_m_sulphonate_ester>
0

> <i_m_phosphonate_ester>
0

> <i_m_imine>
0

> <i_m_aldehyde>
0

> <i_m_michael_acceptor>
0

> <i_m_b-heterosubstituted_carbonyl>
0

> <i_m_R-O-O-R>
0

> <i_m_R-S-O-R>
0

> <i_m_R-N-N-R>
0

> <i_m_R-N-S-R>
0

> <i_m_R-S-S-R>
0

> <i_m_Guanidine>
0

> <i_m_Amidine>
0

> <i_m_Charged_-N-S(=O)(=O)->
0

> <i_m_Charged_carboxylic_acid>
0

> <i_m_Charged_phosphoric_acid>
0

> <i_m_Charged_halo-phosphoric_acid>
0

> <i_m_Charged_O-PO3>
0

> <i_m_Charged_C-PO3->
0

> <i_m_Charged_phosphorylamide>
0

> <i_m_Charged_phosphonic_acid>
0

> <i_m_Charged_phosphonamide>
0

> <i_m_Charged_sulfuric_acid>
0

> <i_m_Charged_sulfenic_acid>
0

> <i_m_Charged_sulfonic_acid>
0

> <i_m_Charged_hydroxamic_acid>
0

> <i_m_Charged_sulfonamide>
0

> <i_m_Charged_tetrazole>
0

> <i_m_Charged_alkylthiol>
0

> <i_m_Charged_2-nitrophenol>
0

> <i_m_Charged_4-nitrophenol>
0

> <i_m_Charged_3.5-nitrophenol>
0

> <i_m_Acidic_Hydrogens>
0

> <i_m_Charged_amidines>
0

> <i_m_Charged_guanidines>
0

> <i_m_Charged_enamines>
0

> <i_m_Charged_aniline>
0

> <i_m_Charged_dialkyl_aniline>
0

> <i_m_Charged_diaminobenzene>
0

> <i_m_Charged_2-aminopyridine>
0

> <i_m_Charged_4-aminopyridine>
0

> <i_m_Charged_4-methoxypyridine>
0

> <i_m_Neu_amines>
0

> <i_m_Catch_for_R-CN4>
0

> <i_m_CF3>
0

> <i_m_CCl3>
0

> <i_m_CBr3>
0

> <i_m_CI3>
0

> <i_m_t-Butyl>
0

> <i_m_#stars>
1

> <i_m_#amine>
0

> <i_m_#amidine>
0

> <i_m_#acid>
0

> <i_m_#amide>
0

> <i_m_#rotor>
3

> <i_m_#rctvFG>
0

> <i_m_CNS>
-2

> <r_m_MW>
253.26

> <r_m_dipole>
2.183

> <r_m_SASA>
446.806

> <r_m_FOSA>
0

> <r_m_FISA>
215.739

> <r_m_PISA>
231.067

> <r_m_WPSA>
0

> <r_m_volume>
753.423

> <r_m_donorHB>
3

> <r_m_accptHB>
4

> <r_m_dip^2/V>
0.006325

> <r_m_ACxDN^.5/SA>
0.015506

> <r_m_glob>
0.896201

> <r_m_QPpolrz>
24.278

> <r_m_QPlogPC16>
9.16

> <r_m_QPlogPoct>
14.849

> <r_m_QPlogPw>
11.506

> <r_m_QPlogPo/w>
0.828

> <r_m_QPlogS>
-2.447

> <r_m_CIlogS>
-3.1

> <r_m_QPlogHERG>
-4.314

> <r_m_QPPCaco>
89.135

> <r_m_QPlogBB>
-1.408

> <r_m_QPPMDCK>
36.264

> <r_m_QPlogKp>
-4.394

> <r_m_IP(eV)>
7.509

> <r_m_EA(eV)>
1.12

> <i_m_#metabol>
4

> <r_m_QPlogKhsa>
-0.274

> <i_m_HumanAbs>
2

> <r_m_QP%HumanAbs>
60.845

> <r_m_SAfluorine>
0

> <r_m_SAamideO>
0

> <r_m_PSA>
118.76

> <i_m_#NandO>
5

> <i_m_RuleOf5>
1

> <PharmFit>
0

> <RocsTanimoto>
0.499

> <GlideScore>
-4.373699

> <SumScoreRank>
1013

> <SumRank>
1025

> <ReciprocalRank>
920

$$$$
schrod_805014
  SciTegic08271218213D

 29 32  0  0  1  0            999 V2000
   -0.0150    1.4224   -0.0774 C   0  0
   -0.0737   -0.0419   -0.1383 C   0  0
    0.7430    2.2271    0.7332 N   0  0
    0.4440    3.5128    0.3754 C   0  0
   -0.4492    3.6174   -0.5685 N   0  0
   -0.7499    2.3032   -0.8563 C   0  0
    1.0020   -0.8503   -0.4238 C   0  0
    1.3281    4.6650    1.3243 S   0  0
    0.5616   -2.1471   -0.4125 N   0  0
   -1.2184   -0.8721    0.0336 C   0  0
    1.6519    2.1077    1.7758 C   0  0
    2.0585    3.3201    2.2039 C   0  0
   -0.7876   -2.1903   -0.1397 C   0  0
   -2.5791   -0.6416    0.3270 C   0  0
    2.0751    0.8053    2.3540 C   0  0
   -1.6502   -3.2879   -0.0371 C   0  0
   -3.4530   -1.7298    0.4321 C   0  0
   -2.9933   -3.0321    0.2522 C   0  0
   -1.4748    2.0581   -1.6207 H   0  0
    2.0377   -0.6259   -0.6398 H   0  0
    1.2665   -2.9690   -0.6062 H   0  0
    2.7556    3.4947    3.0124 H   0  0
   -2.9539    0.3673    0.4740 H   0  0
    2.7986    0.9814    3.1637 H   0  0
    2.5436    0.1913    1.5707 H   0  0
    1.1963    0.2795    2.7554 H   0  0
   -1.2938   -4.3031   -0.1768 H   0  0
   -4.5017   -1.5547    0.6578 H   0  0
   -3.6886   -3.8634    0.3384 H   0  0
  1  2  1  0
  1  3  1  0
  1  6  2  0
  2  7  2  0
  2 10  1  0
  3  4  1  0
  3 11  1  0
  4  8  1  0
  4  5  2  0
  5  6  1  0
  6 19  1  0
  7  9  1  0
  7 20  1  0
  8 12  1  0
  9 13  1  0
  9 21  1  0
 10 13  2  0
 10 14  1  0
 11 12  2  0
 11 15  1  0
 12 22  1  0
 13 16  1  0
 14 17  2  0
 14 23  1  0
 15 24  1  0
 15 25  1  0
 15 26  1  0
 16 18  2  0
 16 27  1  0
 17 18  1  0
 17 28  1  0
 18 29  1  0
M  END
> <Name>
schrod_805014

> <s_m_entry_id>
201472

> <s_m_entry_name>
schrod_805014

> <r_epik_Ionization_Penalty>
0.0001

> <r_epik_Ionization_Penalty_Charging>
0

> <r_epik_Ionization_Penalty_Neutral>
0.0001

> <r_epik_State_Penalty>
0

> <i_epik_Tot_Q>
0

> <i_m_Num_rings>
4

> <i_m_Num_heteroaromatic_rings>
3

> <i_m_Num_aromatic_rings>
4

> <i_m_Num_aliphatic_rings>
0

> <i_m_Num_rotatable_bonds>
1

> <i_m_Num_atoms>
29

> <i_m_Molecular_weight>
253

> <i_m_Num_chiral_centers>
0

> <i_m_Num_neutral_amines>
0

> <i_m_Num_amide_hydrogens>
0

> <i_m_Num_divalent_oxygen_atomsB>
0

> <i_m_Num_neutral_donor_groups>
1

> <i_m_Num_charged_donor_groups>
0

> <i_m_Num_neutral_acceptor_groups>
0

> <i_m_Num_charged_acceptor_groups>
0

> <i_m_Num_reactive_groups>
0

> <i_m_Num_acidic_hydrogens>
0

> <i_m_Num_donor_groups>
1

> <i_m_Num_acceptor_groups>
0

> <i_m_H>
11

> <i_m_B>
0

> <i_m_C>
14

> <i_m_N>
3

> <i_m_O>
0

> <i_m_F>
0

> <i_m_Si>
0

> <i_m_P>
0

> <i_m_S>
1

> <i_m_Cl>
0

> <i_m_Fe>
0

> <i_m_Br>
0

> <i_m_I>
0

> <i_m_Num_H-N>
1

> <i_m_Num_H-O>
0

> <i_m_Charged_amines>
0

> <i_m_Charged_imines>
0

> <i_m_Charged_amidine>
0

> <i_m_Charged_HN-imidazole>
0

> <i_m_Charged_imidazole>
0

> <i_m_Charged_pyridine>
0

> <i_m_Aliphatic_carbon>
1

> <i_m_Aromatic_carbon>
13

> <i_m_Num_amine/amide_Hydrogens>
0

> <i_m_Num_imine_Hydrogens>
0

> <i_m_Catch_for_uncharged_guanine_H>
0

> <i_m_Num_heteroarom_atoms>
4

> <i_m_Num_divalent_oxygen_atoms>
0

> <i_m_Num_heteroaromatic_n_w.outH>
1

> <i_m_Num_N=N=N-H>
0

> <i_m_Neutral_Sulfones>
0

> <i_m_Neutral_Sulfenes>
0

> <i_m_Neutral_Carbonyls>
0

> <i_m_Neutral_P=O-R3>
0

> <i_m_Neutral_P(=O)2-R2>
0

> <i_m_Num_imine_N_donors>
0

> <i_m_Num_imine_NH>
0

> <i_m_Carbonyls>
0

> <i_m_P=O>
0

> <i_m_S=O>
0

> <i_m_Nitro>
0

> <i_m_Ethers>
0

> <i_m_Charged_N-O>
0

> <i_m_Neutral_N-O>
0

> <i_m_aromatic_N-O>
0

> <i_m_Neutral_NR3-O>
0

> <i_m_Neutral_halo-phosphoric_acid>
0

> <i_m_Alcohols>
0

> <i_m_Thiols>
0

> <i_m_Amine/Amides>
0

> <i_m_Num_Amine/Amides_w.H>
0

> <i_m_N-Pyrrole_H>
0

> <i_m_O_in_=O_in_nitro>
0

> <i_m_N_in_R%N>
0

> <i_m_sulfonyl-halide>
0

> <i_m_acyl_halide>
0

> <i_m_alkyl_halide>
0

> <i_m_halopyrimidine>
0

> <i_m_anhydride>
0

> <i_m_1.2-dicarbonyl>
0

> <i_m_perhalo-ketone>
0

> <i_m_aliphatic_ketone>
0

> <i_m_epoxide>
0

> <i_m_aziridine>
0

> <i_m_aliphatic_ester>
0

> <i_m_aliphatic_thioester>
0

> <i_m_sulphonate_ester>
0

> <i_m_phosphonate_ester>
0

> <i_m_imine>
0

> <i_m_aldehyde>
0

> <i_m_michael_acceptor>
0

> <i_m_b-heterosubstituted_carbonyl>
0

> <i_m_R-O-O-R>
0

> <i_m_R-S-O-R>
0

> <i_m_R-N-N-R>
0

> <i_m_R-N-S-R>
0

> <i_m_R-S-S-R>
0

> <i_m_Guanidine>
0

> <i_m_Amidine>
0

> <i_m_Charged_-N-S(=O)(=O)->
0

> <i_m_Charged_carboxylic_acid>
0

> <i_m_Charged_phosphoric_acid>
0

> <i_m_Charged_halo-phosphoric_acid>
0

> <i_m_Charged_O-PO3>
0

> <i_m_Charged_C-PO3->
0

> <i_m_Charged_phosphorylamide>
0

> <i_m_Charged_phosphonic_acid>
0

> <i_m_Charged_phosphonamide>
0

> <i_m_Charged_sulfuric_acid>
0

> <i_m_Charged_sulfenic_acid>
0

> <i_m_Charged_sulfonic_acid>
0

> <i_m_Charged_hydroxamic_acid>
0

> <i_m_Charged_sulfonamide>
0

> <i_m_Charged_tetrazole>
0

> <i_m_Charged_alkylthiol>
0

> <i_m_Charged_2-nitrophenol>
0

> <i_m_Charged_4-nitrophenol>
0

> <i_m_Charged_3.5-nitrophenol>
0

> <i_m_Acidic_Hydrogens>
0

> <i_m_Charged_amidines>
0

> <i_m_Charged_guanidines>
0

> <i_m_Charged_enamines>
0

> <i_m_Charged_aniline>
0

> <i_m_Charged_dialkyl_aniline>
0

> <i_m_Charged_diaminobenzene>
0

> <i_m_Charged_2-aminopyridine>
0

> <i_m_Charged_4-aminopyridine>
0

> <i_m_Charged_4-methoxypyridine>
0

> <i_m_Neu_amines>
0

> <i_m_Catch_for_R-CN4>
0

> <i_m_CF3>
0

> <i_m_CCl3>
0

> <i_m_CBr3>
0

> <i_m_CI3>
0

> <i_m_t-Butyl>
0

> <i_m_#stars>
1

> <i_m_#amine>
0

> <i_m_#amidine>
0

> <i_m_#acid>
0

> <i_m_#amide>
0

> <i_m_#rotor>
0

> <i_m_#rctvFG>
0

> <i_m_CNS>
1

> <r_m_MW>
253.321

> <r_m_dipole>
5.097

> <r_m_SASA>
468.395

> <r_m_FOSA>
64.159

> <r_m_FISA>
59.775

> <r_m_PISA>
288.892

> <r_m_WPSA>
55.569

> <r_m_volume>
793.25

> <r_m_donorHB>
1

> <r_m_accptHB>
1.5

> <r_m_dip^2/V>
0.032748

> <r_m_ACxDN^.5/SA>
0.003202

> <r_m_glob>
0.884761

> <r_m_QPpolrz>
28.351

> <r_m_QPlogPC16>
8.725

> <r_m_QPlogPoct>
12.054

> <r_m_QPlogPw>
6.18

> <r_m_QPlogPo/w>
3.719

> <r_m_QPlogS>
-4.469

> <r_m_CIlogS>
-4.424

> <r_m_QPlogHERG>
-4.774

> <r_m_QPPCaco>
2685.652

> <r_m_QPlogBB>
0.191

> <r_m_QPPMDCK>
2900.734

> <r_m_QPlogKp>
-1.603

> <r_m_IP(eV)>
8.322

> <r_m_EA(eV)>
0.495

> <i_m_#metabol>
1

> <r_m_QPlogKhsa>
0.474

> <i_m_HumanAbs>
3

> <r_m_QP%HumanAbs>
100

> <r_m_SAfluorine>
0

> <r_m_SAamideO>
0

> <r_m_PSA>
30.637

> <i_m_#NandO>
3

> <i_m_RuleOf5>
0

> <PharmFit>
1.70428

> <RocsTanimoto>
0.555

> <GlideScore>
-7.125226

> <SumScoreRank>
163

> <SumRank>
315

> <ReciprocalRank>
88

$$$$
schrod_369325
  SciTegic08271218213D

 37 37  0  0  1  0            999 V2000
   -0.3074   -1.0680   -0.4464 N   0  3
    0.1221   -2.3417    0.0775 C   0  0
    0.1570   -2.5553    1.4573 C   0  0
    0.5068   -3.3519   -0.8023 C   0  0
    0.6105   -3.7398    1.9262 N   0  0
    0.9559   -4.5283   -0.3214 N   0  0
    0.4285   -0.0948   -0.2392 O   0  5
    0.9807   -4.6590    1.0159 C   0  0
   -1.3823   -1.0474   -1.0596 O   0  0
   -0.2106   -1.5512    2.3532 N   0  0
    0.5233   -3.1709   -2.1803 N   0  0
   -0.0517   -1.7655    3.7823 C   0  0
   -0.3665   -0.4702    4.5325 C   0  0
    0.1938    0.6528    6.7188 C   0  0
   -1.3584   -1.3314    6.6839 C   0  0
    1.6711    0.9555    6.5395 C   0  0
   -0.9198   -2.0924    7.9226 C   0  0
    1.3399   -5.6052    1.4030 H   0  0
   -0.6194   -0.5999    1.9818 H   0  0
    0.8338   -3.9949   -2.8396 H   0  0
    0.2258   -2.2037   -2.6116 H   0  0
   -0.7406   -2.5566    4.1132 H   0  0
    0.9841   -2.0688    3.9947 H   0  0
    0.2997    0.3301    4.1779 H   0  0
   -1.4127   -0.1848    4.3483 H   0  0
   -0.0359    0.5698    7.7913 H   0  0
   -0.4030    1.4648    6.2778 H   0  0
   -1.8140   -2.0299    5.9666 H   0  0
   -2.0942   -0.5641    6.9663 H   0  0
    1.9146    1.9037    7.0411 H   0  0
    1.9008    1.0385    5.4670 H   0  0
    2.2679    0.1435    6.9806 H   0  0
   -1.7935   -2.5748    8.3850 H   0  0
   -0.4642   -1.3939    8.6399 H   0  0
   -0.1840   -2.8597    7.6401 H   0  0
   -0.1613   -0.6569    6.0305 N   0  3
    0.6981   -1.3314    6.1588 H   0  0
  1  2  1  0
  1  7  1  0
  1  9  2  0
  2  3  1  0
  2  4  2  0
  3  5  2  0
  3 10  1  0
  4  6  1  0
  4 11  1  0
  5  8  1  0
  6  8  2  0
  8 18  1  0
 10 12  1  0
 10 19  1  0
 11 20  1  0
 11 21  1  0
 12 13  1  0
 12 22  1  0
 12 23  1  0
 13 24  1  0
 13 25  1  0
 13 36  1  0
 14 16  1  0
 14 26  1  0
 14 27  1  0
 14 36  1  0
 15 17  1  0
 15 28  1  0
 15 29  1  0
 15 36  1  0
 16 30  1  0
 16 31  1  0
 16 32  1  0
 17 33  1  0
 17 34  1  0
 17 35  1  0
 36 37  1  0
M  CHG  3   1   1   7  -1  36   1
M  END
> <Name>
schrod_369325

> <s_m_entry_id>
201473

> <s_m_entry_name>
schrod_369325

> <r_epik_Ionization_Penalty>
0.0094

> <r_epik_Ionization_Penalty_Charging>
0.0093

> <r_epik_Ionization_Penalty_Neutral>
0.0001

> <r_epik_State_Penalty>
0.0093

> <i_epik_Tot_Q>
1

> <i_m_Num_rings>
1

> <i_m_Num_heteroaromatic_rings>
1

> <i_m_Num_aromatic_rings>
1

> <i_m_Num_aliphatic_rings>
0

> <i_m_Num_rotatable_bonds>
8

> <i_m_Num_atoms>
37

> <i_m_Molecular_weight>
255

> <i_m_Num_chiral_centers>
0

> <i_m_Num_neutral_amines>
0

> <i_m_Num_amide_hydrogens>
0

> <i_m_Num_divalent_oxygen_atomsB>
0

> <i_m_Num_neutral_donor_groups>
5

> <i_m_Num_charged_donor_groups>
1

> <i_m_Num_neutral_acceptor_groups>
3

> <i_m_Num_charged_acceptor_groups>
0

> <i_m_Num_reactive_groups>
0

> <i_m_Num_acidic_hydrogens>
0

> <i_m_Num_donor_groups>
4

> <i_m_Num_acceptor_groups>
3

> <i_m_H>
19

> <i_m_B>
0

> <i_m_C>
10

> <i_m_N>
6

> <i_m_O>
2

> <i_m_F>
0

> <i_m_Si>
0

> <i_m_P>
0

> <i_m_S>
0

> <i_m_Cl>
0

> <i_m_Fe>
0

> <i_m_Br>
0

> <i_m_I>
0

> <i_m_Num_H-N>
4

> <i_m_Num_H-O>
0

> <i_m_Charged_amines>
1

> <i_m_Charged_imines>
0

> <i_m_Charged_amidine>
0

> <i_m_Charged_HN-imidazole>
0

> <i_m_Charged_imidazole>
0

> <i_m_Charged_pyridine>
0

> <i_m_Aliphatic_carbon>
6

> <i_m_Aromatic_carbon>
4

> <i_m_Num_amine/amide_Hydrogens>
3

> <i_m_Num_imine_Hydrogens>
0

> <i_m_Catch_for_uncharged_guanine_H>
0

> <i_m_Num_heteroarom_atoms>
2

> <i_m_Num_divalent_oxygen_atoms>
0

> <i_m_Num_heteroaromatic_n_w.outH>
2

> <i_m_Num_N=N=N-H>
0

> <i_m_Neutral_Sulfones>
0

> <i_m_Neutral_Sulfenes>
0

> <i_m_Neutral_Carbonyls>
0

> <i_m_Neutral_P=O-R3>
0

> <i_m_Neutral_P(=O)2-R2>
0

> <i_m_Num_imine_N_donors>
0

> <i_m_Num_imine_NH>
0

> <i_m_Carbonyls>
0

> <i_m_P=O>
0

> <i_m_S=O>
0

> <i_m_Nitro>
1

> <i_m_Ethers>
0

> <i_m_Charged_N-O>
0

> <i_m_Neutral_N-O>
1

> <i_m_aromatic_N-O>
0

> <i_m_Neutral_NR3-O>
0

> <i_m_Neutral_halo-phosphoric_acid>
0

> <i_m_Alcohols>
0

> <i_m_Thiols>
0

> <i_m_Amine/Amides>
2

> <i_m_Num_Amine/Amides_w.H>
1

> <i_m_N-Pyrrole_H>
0

> <i_m_O_in_=O_in_nitro>
2

> <i_m_N_in_R%N>
0

> <i_m_sulfonyl-halide>
0

> <i_m_acyl_halide>
0

> <i_m_alkyl_halide>
0

> <i_m_halopyrimidine>
0

> <i_m_anhydride>
0

> <i_m_1.2-dicarbonyl>
0

> <i_m_perhalo-ketone>
0

> <i_m_aliphatic_ketone>
0

> <i_m_epoxide>
0

> <i_m_aziridine>
0

> <i_m_aliphatic_ester>
0

> <i_m_aliphatic_thioester>
0

> <i_m_sulphonate_ester>
0

> <i_m_phosphonate_ester>
0

> <i_m_imine>
0

> <i_m_aldehyde>
0

> <i_m_michael_acceptor>
0

> <i_m_b-heterosubstituted_carbonyl>
0

> <i_m_R-O-O-R>
0

> <i_m_R-S-O-R>
0

> <i_m_R-N-N-R>
0

> <i_m_R-N-S-R>
0

> <i_m_R-S-S-R>
0

> <i_m_Guanidine>
0

> <i_m_Amidine>
0

> <i_m_Charged_-N-S(=O)(=O)->
0

> <i_m_Charged_carboxylic_acid>
0

> <i_m_Charged_phosphoric_acid>
0

> <i_m_Charged_halo-phosphoric_acid>
0

> <i_m_Charged_O-PO3>
0

> <i_m_Charged_C-PO3->
0

> <i_m_Charged_phosphorylamide>
0

> <i_m_Charged_phosphonic_acid>
0

> <i_m_Charged_phosphonamide>
0

> <i_m_Charged_sulfuric_acid>
0

> <i_m_Charged_sulfenic_acid>
0

> <i_m_Charged_sulfonic_acid>
0

> <i_m_Charged_hydroxamic_acid>
0

> <i_m_Charged_sulfonamide>
0

> <i_m_Charged_tetrazole>
0

> <i_m_Charged_alkylthiol>
0

> <i_m_Charged_2-nitrophenol>
0

> <i_m_Charged_4-nitrophenol>
0

> <i_m_Charged_3.5-nitrophenol>
0

> <i_m_Acidic_Hydrogens>
0

> <i_m_Charged_amidines>
0

> <i_m_Charged_guanidines>
0

> <i_m_Charged_enamines>
0

> <i_m_Charged_aniline>
0

> <i_m_Charged_dialkyl_aniline>
0

> <i_m_Charged_diaminobenzene>
0

> <i_m_Charged_2-aminopyridine>
0

> <i_m_Charged_4-aminopyridine>
0

> <i_m_Charged_4-methoxypyridine>
0

> <i_m_Neu_amines>
0

> <i_m_Catch_for_R-CN4>
0

> <i_m_CF3>
0

> <i_m_CCl3>
0

> <i_m_CBr3>
0

> <i_m_CI3>
0

> <i_m_t-Butyl>
0

> <i_m_#stars>
0

> <i_m_#amine>
1

> <i_m_#amidine>
0

> <i_m_#acid>
0

> <i_m_#amide>
0

> <i_m_#rotor>
8

> <i_m_#rctvFG>
0

> <i_m_CNS>
-2

> <r_m_MW>
254.291

> <r_m_dipole>
3.575

> <r_m_SASA>
536.823

> <r_m_FOSA>
282.393

> <r_m_FISA>
184.273

> <r_m_PISA>
70.157

> <r_m_WPSA>
0

> <r_m_volume>
887.103

> <r_m_donorHB>
3

> <r_m_accptHB>
6

> <r_m_dip^2/V>
0.014404

> <r_m_ACxDN^.5/SA>
0.019359

> <r_m_glob>
0.831731

> <r_m_QPpolrz>
24.881

> <r_m_QPlogPC16>
8.797

> <r_m_QPlogPoct>
15.507

> <r_m_QPlogPw>
11.281

> <r_m_QPlogPo/w>
0.399

> <r_m_QPlogS>
-1.457

> <r_m_CIlogS>
-1.302

> <r_m_QPlogHERG>
-5.315

> <r_m_QPPCaco>
44.192

> <r_m_QPlogBB>
-1.296

> <r_m_QPPMDCK>
18.793

> <r_m_QPlogKp>
-5.963

> <r_m_IP(eV)>
9.431

> <r_m_EA(eV)>
0.896

> <i_m_#metabol>
4

> <r_m_QPlogKhsa>
-0.466

> <i_m_HumanAbs>
2

> <r_m_QP%HumanAbs>
58.129

> <r_m_SAfluorine>
0

> <r_m_SAamideO>
0

> <r_m_PSA>
106.961

> <i_m_#NandO>
8

> <i_m_RuleOf5>
0

> <PharmFit>
1.66223

> <RocsTanimoto>
0.681

> <GlideScore>
-6.974351

> <SumScoreRank>
107

> <SumRank>
101

> <ReciprocalRank>
103

$$$$
schrod_615544
  SciTegic08271218213D

 34 34  0  0  1  0            999 V2000
   -0.0004    1.3159   -0.4577 N   0  0
    1.1122   -0.6685   -1.1924 N   0  0
    0.0128    0.0205   -0.8275 C   0  0
    1.1793    1.9685   -0.4616 C   0  0
    2.2841   -0.0018   -1.1909 C   0  0
   -4.1020   -0.1860   -0.1353 C   0  0
    2.3588    1.3281   -0.8076 C   0  0
   -1.5220   -0.8928   -0.8484 S   0  0
   -5.1139    0.7623    0.0851 N   0  0
   -2.6865    0.3659   -0.2336 C   0  0
   -4.3378   -1.3936   -0.2248 O   0  0
    3.4488   -0.6899   -1.5129 N   0  0
   -4.8862    2.2023    0.2725 C   0  0
   -6.5032    0.3003    0.1666 C   0  0
   -6.8956   -0.0533    1.5925 C   0  0
   -5.0607    2.9770   -1.0248 C   0  0
    3.3094    1.8503   -0.7787 H   0  0
   -2.6735    1.2206   -0.9259 H   0  0
   -2.3512    0.6947    0.7611 H   0  0
    2.1678    3.8429   -0.0346 H   0  0
    4.4149   -0.1640   -1.5173 H   0  0
    3.4040   -1.7601   -1.7632 H   0  0
   -5.6045    2.5945    1.0075 H   0  0
   -3.8616    2.3671    0.6372 H   0  0
   -7.1752    1.0945   -0.1905 H   0  0
   -6.6291   -0.5955   -0.4593 H   0  0
   -7.9413   -0.3942    1.6112 H   0  0
   -6.7878    0.8343    2.2333 H   0  0
   -6.2416   -0.8557    1.9645 H   0  0
   -4.8819    4.0465   -0.8400 H   0  0
   -6.0847    2.8361   -1.4011 H   0  0
   -4.3417    2.6086   -1.7714 H   0  0
    1.2153    3.2927   -0.0390 N   0  0
    0.2913    3.7901    0.2909 H   0  0
  1  3  2  0
  1  4  1  0
  2  3  1  0
  2  5  2  0
  3  8  1  0
  4  7  2  0
  4 33  1  0
  5  7  1  0
  5 12  1  0
  6 10  1  0
  6  9  1  0
  6 11  2  0
  7 17  1  0
  8 10  1  0
  9 13  1  0
  9 14  1  0
 10 18  1  0
 10 19  1  0
 12 21  1  0
 12 22  1  0
 13 16  1  0
 13 23  1  0
 13 24  1  0
 14 15  1  0
 14 25  1  0
 14 26  1  0
 15 27  1  0
 15 28  1  0
 15 29  1  0
 16 30  1  0
 16 31  1  0
 16 32  1  0
 20 33  1  0
 33 34  1  0
M  END
> <Name>
schrod_615544

> <s_m_entry_id>
201474

> <s_m_entry_name>
schrod_615544

> <r_epik_Ionization_Penalty>
0.0021

> <r_epik_Ionization_Penalty_Charging>
0

> <r_epik_Ionization_Penalty_Neutral>
0.0021

> <r_epik_State_Penalty>
0

> <i_epik_Tot_Q>
0

> <i_m_Num_rings>
1

> <i_m_Num_heteroaromatic_rings>
1

> <i_m_Num_aromatic_rings>
1

> <i_m_Num_aliphatic_rings>
0

> <i_m_Num_rotatable_bonds>
8

> <i_m_Num_atoms>
34

> <i_m_Molecular_weight>
255

> <i_m_Num_chiral_centers>
0

> <i_m_Num_neutral_amines>
0

> <i_m_Num_amide_hydrogens>
0

> <i_m_Num_divalent_oxygen_atomsB>
0

> <i_m_Num_neutral_donor_groups>
4

> <i_m_Num_charged_donor_groups>
0

> <i_m_Num_neutral_acceptor_groups>
1

> <i_m_Num_charged_acceptor_groups>
0

> <i_m_Num_reactive_groups>
0

> <i_m_Num_acidic_hydrogens>
0

> <i_m_Num_donor_groups>
4

> <i_m_Num_acceptor_groups>
1

> <i_m_H>
17

> <i_m_B>
0

> <i_m_C>
10

> <i_m_N>
5

> <i_m_O>
1

> <i_m_F>
0

> <i_m_Si>
0

> <i_m_P>
0

> <i_m_S>
1

> <i_m_Cl>
0

> <i_m_Fe>
0

> <i_m_Br>
0

> <i_m_I>
0

> <i_m_Num_H-N>
4

> <i_m_Num_H-O>
0

> <i_m_Charged_amines>
0

> <i_m_Charged_imines>
0

> <i_m_Charged_amidine>
0

> <i_m_Charged_HN-imidazole>
0

> <i_m_Charged_imidazole>
0

> <i_m_Charged_pyridine>
0

> <i_m_Aliphatic_carbon>
6

> <i_m_Aromatic_carbon>
4

> <i_m_Num_amine/amide_Hydrogens>
4

> <i_m_Num_imine_Hydrogens>
0

> <i_m_Catch_for_uncharged_guanine_H>
0

> <i_m_Num_heteroarom_atoms>
2

> <i_m_Num_divalent_oxygen_atoms>
0

> <i_m_Num_heteroaromatic_n_w.outH>
2

> <i_m_Num_N=N=N-H>
0

> <i_m_Neutral_Sulfones>
0

> <i_m_Neutral_Sulfenes>
0

> <i_m_Neutral_Carbonyls>
1

> <i_m_Neutral_P=O-R3>
0

> <i_m_Neutral_P(=O)2-R2>
0

> <i_m_Num_imine_N_donors>
0

> <i_m_Num_imine_NH>
0

> <i_m_Carbonyls>
1

> <i_m_P=O>
0

> <i_m_S=O>
0

> <i_m_Nitro>
0

> <i_m_Ethers>
0

> <i_m_Charged_N-O>
0

> <i_m_Neutral_N-O>
0

> <i_m_aromatic_N-O>
0

> <i_m_Neutral_NR3-O>
0

> <i_m_Neutral_halo-phosphoric_acid>
0

> <i_m_Alcohols>
0

> <i_m_Thiols>
0

> <i_m_Amine/Amides>
3

> <i_m_Num_Amine/Amides_w.H>
0

> <i_m_N-Pyrrole_H>
0

> <i_m_O_in_=O_in_nitro>
0

> <i_m_N_in_R%N>
0

> <i_m_sulfonyl-halide>
0

> <i_m_acyl_halide>
0

> <i_m_alkyl_halide>
0

> <i_m_halopyrimidine>
0

> <i_m_anhydride>
0

> <i_m_1.2-dicarbonyl>
0

> <i_m_perhalo-ketone>
0

> <i_m_aliphatic_ketone>
0

> <i_m_epoxide>
0

> <i_m_aziridine>
0

> <i_m_aliphatic_ester>
0

> <i_m_aliphatic_thioester>
0

> <i_m_sulphonate_ester>
0

> <i_m_phosphonate_ester>
0

> <i_m_imine>
0

> <i_m_aldehyde>
0

> <i_m_michael_acceptor>
0

> <i_m_b-heterosubstituted_carbonyl>
0

> <i_m_R-O-O-R>
0

> <i_m_R-S-O-R>
0

> <i_m_R-N-N-R>
0

> <i_m_R-N-S-R>
0

> <i_m_R-S-S-R>
0

> <i_m_Guanidine>
0

> <i_m_Amidine>
0

> <i_m_Charged_-N-S(=O)(=O)->
0

> <i_m_Charged_carboxylic_acid>
0

> <i_m_Charged_phosphoric_acid>
0

> <i_m_Charged_halo-phosphoric_acid>
0

> <i_m_Charged_O-PO3>
0

> <i_m_Charged_C-PO3->
0

> <i_m_Charged_phosphorylamide>
0

> <i_m_Charged_phosphonic_acid>
0

> <i_m_Charged_phosphonamide>
0

> <i_m_Charged_sulfuric_acid>
0

> <i_m_Charged_sulfenic_acid>
0

> <i_m_Charged_sulfonic_acid>
0

> <i_m_Charged_hydroxamic_acid>
0

> <i_m_Charged_sulfonamide>
0

> <i_m_Charged_tetrazole>
0

> <i_m_Charged_alkylthiol>
0

> <i_m_Charged_2-nitrophenol>
0

> <i_m_Charged_4-nitrophenol>
0

> <i_m_Charged_3.5-nitrophenol>
0

> <i_m_Acidic_Hydrogens>
0

> <i_m_Charged_amidines>
0

> <i_m_Charged_guanidines>
0

> <i_m_Charged_enamines>
0

> <i_m_Charged_aniline>
0

> <i_m_Charged_dialkyl_aniline>
0

> <i_m_Charged_diaminobenzene>
0

> <i_m_Charged_2-aminopyridine>
0

> <i_m_Charged_4-aminopyridine>
0

> <i_m_Charged_4-methoxypyridine>
0

> <i_m_Neu_amines>
0

> <i_m_Catch_for_R-CN4>
0

> <i_m_CF3>
0

> <i_m_CCl3>
0

> <i_m_CBr3>
0

> <i_m_CI3>
0

> <i_m_t-Butyl>
0

> <i_m_#stars>
0

> <i_m_#amine>
0

> <i_m_#amidine>
0

> <i_m_#acid>
0

> <i_m_#amide>
1

> <i_m_#rotor>
7

> <i_m_#rctvFG>
0

> <i_m_CNS>
-2

> <r_m_MW>
255.337

> <r_m_dipole>
5.715

> <r_m_SASA>
521.823

> <r_m_FOSA>
237.873

> <r_m_FISA>
182.928

> <r_m_PISA>
64.584

> <r_m_WPSA>
36.439

> <r_m_volume>
862.257

> <r_m_donorHB>
4

> <r_m_accptHB>
6

> <r_m_dip^2/V>
0.037873

> <r_m_ACxDN^.5/SA>
0.022996

> <r_m_glob>
0.839588

> <r_m_QPpolrz>
24.476

> <r_m_QPlogPC16>
9.009

> <r_m_QPlogPoct>
17.361

> <r_m_QPlogPw>
14.798

> <r_m_QPlogPo/w>
0.142

> <r_m_QPlogS>
-1.825

> <r_m_CIlogS>
-1.721

> <r_m_QPlogHERG>
-3.061

> <r_m_QPPCaco>
113.915

> <r_m_QPlogBB>
-1.499

> <r_m_QPPMDCK>
124.568

> <r_m_QPlogKp>
-3.991

> <r_m_IP(eV)>
8.675

> <r_m_EA(eV)>
0.116

> <i_m_#metabol>
1

> <r_m_QPlogKhsa>
-0.845

> <i_m_HumanAbs>
3

> <r_m_QP%HumanAbs>
58.097

> <r_m_SAfluorine>
0

> <r_m_SAamideO>
25.706

> <r_m_PSA>
100.997

> <i_m_#NandO>
6

> <i_m_RuleOf5>
0

> <PharmFit>
1.54151

> <RocsTanimoto>
0.789

> <GlideScore>
-5.165624

> <SumScoreRank>
236

> <SumRank>
273

> <ReciprocalRank>
205

$$$$
schrod_851071
  SciTegic08271218213D

 44 43  0  0  1  0            999 V2000
    0.1082    0.9291    0.3451 C   0  0
    1.4221    1.3082    0.0899 N   0  0
   -1.0113    1.7355    0.1665 N   0  0
   -4.3843    4.0273    0.8108 C   0  0
   -2.0012   -2.8049   -1.9560 C   0  0
   -5.1540    3.9370    1.8966 C   0  0
   -1.3788   -3.5710   -2.8535 C   0  0
    1.9304    2.6178   -0.3641 C   0  0
   -3.0630    3.6747    0.8233 O   0  0
   -1.4056   -2.4247   -0.7850 O   0  0
    3.4633    2.5934   -0.4871 C   0  0  1  0  0  0
   -1.3646   -1.0050    1.1404 C   0  0
   -1.0668    3.1075   -0.3764 C   0  0
   -2.1336   -1.3904   -0.1161 C   0  0
   -2.5160    3.5760   -0.4944 C   0  0
    3.9951    3.9463   -0.9511 C   0  0
    2.1219    0.4787    0.2691 H   0  0
   -1.9358    1.2332    0.4874 H   0  0
   -4.8085    4.3953   -0.1350 H   0  0
   -3.0275   -2.4578   -2.1464 H   0  0
   -6.2129    4.2305    1.8461 H   0  0
   -4.7298    3.5690    2.8424 H   0  0
   -1.8919   -3.8556   -3.7840 H   0  0
   -0.3525   -3.9181   -2.6631 H   0  0
    1.4988    2.8579   -1.3470 H   0  0
    1.6444    3.3937    0.3613 H   0  0
    3.7692    1.8218   -1.2090 H   0  0
   -1.9573   -0.2881    1.7276 H   0  0
   -1.1741   -1.9046    1.7441 H   0  0
   -0.5236    3.7895    0.2943 H   0  0
   -0.6022    3.1265   -1.3733 H   0  0
   -2.2303   -0.5204   -0.7823 H   0  0
   -3.1344   -1.7605    0.1513 H   0  0
   -3.1006    2.8519   -1.0808 H   0  0
   -2.5561    4.5608   -0.9828 H   0  0
    5.0913    3.9017   -1.0306 H   0  0
    3.7115    4.7209   -0.2234 H   0  0
    3.5658    4.1916   -1.9337 H   0  0
   -0.0636   -0.3778    0.8275 N   0  3
    0.8127   -1.0199    1.0003 H   0  0
    4.0651    2.2232    0.7961 N   0  3
    5.1605    2.2089    0.6968 H   0  0
    3.7107    1.2250    1.0929 H   0  0
    3.7760    2.9577    1.5622 H   0  0
  1  2  1  0
  1  3  1  0
  1 39  2  0
  2  8  1  0
  2 17  1  0
  3 13  1  0
  3 18  1  0
  4  9  1  0
  4  6  2  0
  4 19  1  0
  5 10  1  0
  5  7  2  0
  5 20  1  0
  6 21  1  0
  6 22  1  0
  7 23  1  0
  7 24  1  0
  8 11  1  0
  8 25  1  0
  8 26  1  0
  9 15  1  0
 10 14  1  0
 11 16  1  0
 11 27  1  0
 11 41  1  0
 12 14  1  0
 12 28  1  0
 12 29  1  0
 12 39  1  0
 13 15  1  0
 13 30  1  0
 13 31  1  0
 14 32  1  0
 14 33  1  0
 15 34  1  0
 15 35  1  0
 16 36  1  0
 16 37  1  0
 16 38  1  0
 39 40  1  0
 41 42  1  0
 41 43  1  0
 41 44  1  0
M  CHG  2  39   1  41   1
M  END
> <Name>
schrod_851071

> <s_m_entry_id>
201475

> <s_m_entry_name>
schrod_851071

> <r_epik_Ionization_Penalty>
0.1524

> <r_epik_Ionization_Penalty_Charging>
0.07

> <r_epik_Ionization_Penalty_Neutral>
0.0824

> <r_epik_State_Penalty>
0.478

> <i_epik_Tot_Q>
2

> <i_m_Num_rings>
0

> <i_m_Num_heteroaromatic_rings>
0

> <i_m_Num_aromatic_rings>
0

> <i_m_Num_aliphatic_rings>
0

> <i_m_Num_rotatable_bonds>
13

> <i_m_Num_atoms>
43

> <i_m_Molecular_weight>
257

> <i_m_Num_chiral_centers>
1

> <i_m_Num_neutral_amines>
1

> <i_m_Num_amide_hydrogens>
0

> <i_m_Num_divalent_oxygen_atomsB>
2

> <i_m_Num_neutral_donor_groups>
6

> <i_m_Num_charged_donor_groups>
1

> <i_m_Num_neutral_acceptor_groups>
1

> <i_m_Num_charged_acceptor_groups>
0

> <i_m_Num_reactive_groups>
0

> <i_m_Num_acidic_hydrogens>
0

> <i_m_Num_donor_groups>
5

> <i_m_Num_acceptor_groups>
1

> <i_m_H>
25

> <i_m_B>
0

> <i_m_C>
12

> <i_m_N>
4

> <i_m_O>
2

> <i_m_F>
0

> <i_m_Si>
0

> <i_m_P>
0

> <i_m_S>
0

> <i_m_Cl>
0

> <i_m_Fe>
0

> <i_m_Br>
0

> <i_m_I>
0

> <i_m_Num_H-N>
5

> <i_m_Num_H-O>
0

> <i_m_Charged_amines>
0

> <i_m_Charged_imines>
1

> <i_m_Charged_amidine>
2

> <i_m_Charged_HN-imidazole>
0

> <i_m_Charged_imidazole>
0

> <i_m_Charged_pyridine>
0

> <i_m_Aliphatic_carbon>
12

> <i_m_Aromatic_carbon>
0

> <i_m_Num_amine/amide_Hydrogens>
4

> <i_m_Num_imine_Hydrogens>
0

> <i_m_Catch_for_uncharged_guanine_H>
2

> <i_m_Num_heteroarom_atoms>
0

> <i_m_Num_divalent_oxygen_atoms>
2

> <i_m_Num_heteroaromatic_n_w.outH>
0

> <i_m_Num_N=N=N-H>
0

> <i_m_Neutral_Sulfones>
0

> <i_m_Neutral_Sulfenes>
0

> <i_m_Neutral_Carbonyls>
0

> <i_m_Neutral_P=O-R3>
0

> <i_m_Neutral_P(=O)2-R2>
0

> <i_m_Num_imine_N_donors>
0

> <i_m_Num_imine_NH>
0

> <i_m_Carbonyls>
0

> <i_m_P=O>
0

> <i_m_S=O>
0

> <i_m_Nitro>
0

> <i_m_Ethers>
2

> <i_m_Charged_N-O>
0

> <i_m_Neutral_N-O>
0

> <i_m_aromatic_N-O>
0

> <i_m_Neutral_NR3-O>
0

> <i_m_Neutral_halo-phosphoric_acid>
0

> <i_m_Alcohols>
0

> <i_m_Thiols>
0

> <i_m_Amine/Amides>
3

> <i_m_Num_Amine/Amides_w.H>
3

> <i_m_N-Pyrrole_H>
0

> <i_m_O_in_=O_in_nitro>
0

> <i_m_N_in_R%N>
0

> <i_m_sulfonyl-halide>
0

> <i_m_acyl_halide>
0

> <i_m_alkyl_halide>
0

> <i_m_halopyrimidine>
0

> <i_m_anhydride>
0

> <i_m_1.2-dicarbonyl>
0

> <i_m_perhalo-ketone>
0

> <i_m_aliphatic_ketone>
0

> <i_m_epoxide>
0

> <i_m_aziridine>
0

> <i_m_aliphatic_ester>
0

> <i_m_aliphatic_thioester>
0

> <i_m_sulphonate_ester>
0

> <i_m_phosphonate_ester>
0

> <i_m_imine>
0

> <i_m_aldehyde>
0

> <i_m_michael_acceptor>
0

> <i_m_b-heterosubstituted_carbonyl>
0

> <i_m_R-O-O-R>
0

> <i_m_R-S-O-R>
0

> <i_m_R-N-N-R>
0

> <i_m_R-N-S-R>
0

> <i_m_R-S-S-R>
0

> <i_m_Guanidine>
0

> <i_m_Amidine>
0

> <i_m_Charged_-N-S(=O)(=O)->
0

> <i_m_Charged_carboxylic_acid>
0

> <i_m_Charged_phosphoric_acid>
0

> <i_m_Charged_halo-phosphoric_acid>
0

> <i_m_Charged_O-PO3>
0

> <i_m_Charged_C-PO3->
0

> <i_m_Charged_phosphorylamide>
0

> <i_m_Charged_phosphonic_acid>
0

> <i_m_Charged_phosphonamide>
0

> <i_m_Charged_sulfuric_acid>
0

> <i_m_Charged_sulfenic_acid>
0

> <i_m_Charged_sulfonic_acid>
0

> <i_m_Charged_hydroxamic_acid>
0

> <i_m_Charged_sulfonamide>
0

> <i_m_Charged_tetrazole>
0

> <i_m_Charged_alkylthiol>
0

> <i_m_Charged_2-nitrophenol>
0

> <i_m_Charged_4-nitrophenol>
0

> <i_m_Charged_3.5-nitrophenol>
0

> <i_m_Acidic_Hydrogens>
0

> <i_m_Charged_amidines>
0

> <i_m_Charged_guanidines>
1

> <i_m_Charged_enamines>
0

> <i_m_Charged_aniline>
0

> <i_m_Charged_dialkyl_aniline>
0

> <i_m_Charged_diaminobenzene>
0

> <i_m_Charged_2-aminopyridine>
0

> <i_m_Charged_4-aminopyridine>
0

> <i_m_Charged_4-methoxypyridine>
0

> <i_m_Neu_amines>
1

> <i_m_Catch_for_R-CN4>
0

> <i_m_CF3>
0

> <i_m_CCl3>
0

> <i_m_CBr3>
0

> <i_m_CI3>
0

> <i_m_t-Butyl>
0

> <i_m_#stars>
2

> <i_m_#amine>
1

> <i_m_#amidine>
1

> <i_m_#acid>
0

> <i_m_#amide>
0

> <i_m_#rotor>
12

> <i_m_#rctvFG>
0

> <i_m_CNS>
-1

> <r_m_MW>
256.347

> <r_m_dipole>
6.424

> <r_m_SASA>
624.322

> <r_m_FOSA>
416.255

> <r_m_FISA>
104.411

> <r_m_PISA>
103.656

> <r_m_WPSA>
0

> <r_m_volume>
1025.845

> <r_m_donorHB>
4

> <r_m_accptHB>
6.4

> <r_m_dip^2/V>
0.04023

> <r_m_ACxDN^.5/SA>
0.020502

> <r_m_glob>
0.787912

> <r_m_QPpolrz>
28.185

> <r_m_QPlogPC16>
10.04

> <r_m_QPlogPoct>
18.077

> <r_m_QPlogPw>
12.152

> <r_m_QPlogPo/w>
1.453

> <r_m_QPlogS>
-1.967

> <r_m_CIlogS>
0.141

> <r_m_QPlogHERG>
-6.184

> <r_m_QPPCaco>
252.739

> <r_m_QPlogBB>
-0.882

> <r_m_QPPMDCK>
123.763

> <r_m_QPlogKp>
-6.052

> <r_m_IP(eV)>
7.899

> <r_m_EA(eV)>
-0.948

> <i_m_#metabol>
3

> <r_m_QPlogKhsa>
-0.475

> <i_m_HumanAbs>
3

> <r_m_QP%HumanAbs>
79.461

> <r_m_SAfluorine>
0

> <r_m_SAamideO>
0

> <r_m_PSA>
85.089

> <i_m_#NandO>
6

> <i_m_RuleOf5>
0

> <PharmFit>
0

> <RocsTanimoto>
0.644

> <GlideScore>
-2.423218

> <SumScoreRank>
1027

> <SumRank>
915

> <ReciprocalRank>
745

$$$$
schrod_301565
  SciTegic08271218213D

 32 34  0  0  1  0            999 V2000
    0.0355    1.5189    0.4098 C   0  0  2  0  0  0
   -0.0008   -0.0472    0.2743 C   0  0  2  0  0  0
    1.4999    1.7239    0.2273 C   0  0
   -1.0658    1.6681    1.4453 C   0  0
    1.9617    0.7334   -0.5803 C   0  0
   -1.4595   -0.3098    0.2593 C   0  0
   -2.0820    0.6412    1.1005 C   0  0
    2.2781    2.8449    0.7809 C   0  0
   -1.1639    2.5038    2.3203 O   0  0
   -0.5818    2.1659   -0.7374 O   0  0
    0.4869   -0.6864    1.4656 O   0  0
    3.4181    2.6680    1.2055 O   0  0
    3.3178    0.5268   -1.1539 C   0  0
   -2.1894   -1.3485   -0.2780 C   0  0
   -3.4207    0.5919    1.4229 C   0  0
    1.6280    4.2004    0.8199 C   0  0
   -3.5544   -1.4095    0.0259 C   0  0
   -4.1609   -0.4547    0.8696 C   0  0
   -0.6330    3.2635   -0.7882 H   0  0
    0.5237   -1.7842    1.5251 H   0  0
    3.3222   -0.3883   -1.7642 H   0  0
    4.0495    0.4273   -0.3386 H   0  0
    3.5849    1.3886   -1.7832 H   0  0
   -1.7241   -2.1089   -0.8952 H   0  0
   -3.8866    1.3371    2.0564 H   0  0
    2.3265    4.9296    1.2562 H   0  0
    0.7168    4.1525    1.4343 H   0  0
    1.3652    4.5105   -0.2022 H   0  0
   -4.1582   -2.2165   -0.3827 H   0  0
   -5.2231   -0.5357    1.0875 H   0  0
    0.9588   -0.2303   -0.7782 N   0  0
    0.8068   -1.0188   -1.5300 H   0  0
  1  2  1  0
  1  3  1  0
  1  4  1  0
  1 10  1  0
  2  6  1  0
  2 11  1  0
  2 31  1  0
  3  5  2  0
  3  8  1  0
  4  7  1  0
  4  9  2  0
  5 13  1  0
  5 31  1  0
  6 14  1  0
  6  7  2  0
  7 15  1  0
  8 12  2  0
  8 16  1  0
 10 19  1  0
 11 20  1  0
 13 21  1  0
 13 22  1  0
 13 23  1  0
 14 17  2  0
 14 24  1  0
 15 18  2  0
 15 25  1  0
 16 26  1  0
 16 27  1  0
 16 28  1  0
 17 18  1  0
 17 29  1  0
 18 30  1  0
 31 32  1  0
M  END
> <Name>
schrod_301565

> <s_m_entry_id>
201476

> <s_m_entry_name>
schrod_301565

> <r_epik_Ionization_Penalty>
0.0001

> <r_epik_Ionization_Penalty_Charging>
0

> <r_epik_Ionization_Penalty_Neutral>
0.0001

> <r_epik_State_Penalty>
0

> <i_epik_Tot_Q>
0

> <i_m_Num_rings>
3

> <i_m_Num_heteroaromatic_rings>
0

> <i_m_Num_aromatic_rings>
1

> <i_m_Num_aliphatic_rings>
2

> <i_m_Num_rotatable_bonds>
3

> <i_m_Num_atoms>
32

> <i_m_Molecular_weight>
259

> <i_m_Num_chiral_centers>
2

> <i_m_Num_neutral_amines>
0

> <i_m_Num_amide_hydrogens>
0

> <i_m_Num_divalent_oxygen_atomsB>
0

> <i_m_Num_neutral_donor_groups>
3

> <i_m_Num_charged_donor_groups>
0

> <i_m_Num_neutral_acceptor_groups>
4

> <i_m_Num_charged_acceptor_groups>
0

> <i_m_Num_reactive_groups>
0

> <i_m_Num_acidic_hydrogens>
0

> <i_m_Num_donor_groups>
3

> <i_m_Num_acceptor_groups>
4

> <i_m_H>
13

> <i_m_B>
0

> <i_m_C>
14

> <i_m_N>
1

> <i_m_O>
4

> <i_m_F>
0

> <i_m_Si>
0

> <i_m_P>
0

> <i_m_S>
0

> <i_m_Cl>
0

> <i_m_Fe>
0

> <i_m_Br>
0

> <i_m_I>
0

> <i_m_Num_H-N>
1

> <i_m_Num_H-O>
2

> <i_m_Charged_amines>
0

> <i_m_Charged_imines>
0

> <i_m_Charged_amidine>
0

> <i_m_Charged_HN-imidazole>
0

> <i_m_Charged_imidazole>
0

> <i_m_Charged_pyridine>
0

> <i_m_Aliphatic_carbon>
8

> <i_m_Aromatic_carbon>
6

> <i_m_Num_amine/amide_Hydrogens>
1

> <i_m_Num_imine_Hydrogens>
0

> <i_m_Catch_for_uncharged_guanine_H>
0

> <i_m_Num_heteroarom_atoms>
0

> <i_m_Num_divalent_oxygen_atoms>
0

> <i_m_Num_heteroaromatic_n_w.outH>
0

> <i_m_Num_N=N=N-H>
0

> <i_m_Neutral_Sulfones>
0

> <i_m_Neutral_Sulfenes>
0

> <i_m_Neutral_Carbonyls>
2

> <i_m_Neutral_P=O-R3>
0

> <i_m_Neutral_P(=O)2-R2>
0

> <i_m_Num_imine_N_donors>
0

> <i_m_Num_imine_NH>
0

> <i_m_Carbonyls>
2

> <i_m_P=O>
0

> <i_m_S=O>
0

> <i_m_Nitro>
0

> <i_m_Ethers>
0

> <i_m_Charged_N-O>
0

> <i_m_Neutral_N-O>
0

> <i_m_aromatic_N-O>
0

> <i_m_Neutral_NR3-O>
0

> <i_m_Neutral_halo-phosphoric_acid>
0

> <i_m_Alcohols>
2

> <i_m_Thiols>
0

> <i_m_Amine/Amides>
1

> <i_m_Num_Amine/Amides_w.H>
1

> <i_m_N-Pyrrole_H>
0

> <i_m_O_in_=O_in_nitro>
0

> <i_m_N_in_R%N>
0

> <i_m_sulfonyl-halide>
0

> <i_m_acyl_halide>
0

> <i_m_alkyl_halide>
0

> <i_m_halopyrimidine>
0

> <i_m_anhydride>
0

> <i_m_1.2-dicarbonyl>
0

> <i_m_perhalo-ketone>
0

> <i_m_aliphatic_ketone>
0

> <i_m_epoxide>
0

> <i_m_aziridine>
0

> <i_m_aliphatic_ester>
0

> <i_m_aliphatic_thioester>
0

> <i_m_sulphonate_ester>
0

> <i_m_phosphonate_ester>
0

> <i_m_imine>
0

> <i_m_aldehyde>
0

> <i_m_michael_acceptor>
0

> <i_m_b-heterosubstituted_carbonyl>
0

> <i_m_R-O-O-R>
0

> <i_m_R-S-O-R>
0

> <i_m_R-N-N-R>
0

> <i_m_R-N-S-R>
0

> <i_m_R-S-S-R>
0

> <i_m_Guanidine>
0

> <i_m_Amidine>
0

> <i_m_Charged_-N-S(=O)(=O)->
0

> <i_m_Charged_carboxylic_acid>
0

> <i_m_Charged_phosphoric_acid>
0

> <i_m_Charged_halo-phosphoric_acid>
0

> <i_m_Charged_O-PO3>
0

> <i_m_Charged_C-PO3->
0

> <i_m_Charged_phosphorylamide>
0

> <i_m_Charged_phosphonic_acid>
0

> <i_m_Charged_phosphonamide>
0

> <i_m_Charged_sulfuric_acid>
0

> <i_m_Charged_sulfenic_acid>
0

> <i_m_Charged_sulfonic_acid>
0

> <i_m_Charged_hydroxamic_acid>
0

> <i_m_Charged_sulfonamide>
0

> <i_m_Charged_tetrazole>
0

> <i_m_Charged_alkylthiol>
0

> <i_m_Charged_2-nitrophenol>
0

> <i_m_Charged_4-nitrophenol>
0

> <i_m_Charged_3.5-nitrophenol>
0

> <i_m_Acidic_Hydrogens>
0

> <i_m_Charged_amidines>
0

> <i_m_Charged_guanidines>
0

> <i_m_Charged_enamines>
0

> <i_m_Charged_aniline>
0

> <i_m_Charged_dialkyl_aniline>
0

> <i_m_Charged_diaminobenzene>
0

> <i_m_Charged_2-aminopyridine>
0

> <i_m_Charged_4-aminopyridine>
0

> <i_m_Charged_4-methoxypyridine>
0

> <i_m_Neu_amines>
0

> <i_m_Catch_for_R-CN4>
0

> <i_m_CF3>
0

> <i_m_CCl3>
0

> <i_m_CBr3>
0

> <i_m_CI3>
0

> <i_m_t-Butyl>
0

> <i_m_#stars>
0

> <i_m_#amine>
1

> <i_m_#amidine>
0

> <i_m_#acid>
0

> <i_m_#amide>
0

> <i_m_#rotor>
3

> <i_m_#rctvFG>
0

> <i_m_CNS>
1

> <r_m_MW>
259.261

> <r_m_dipole>
5.728

> <r_m_SASA>
467.618

> <r_m_FOSA>
151.02

> <r_m_FISA>
153.807

> <r_m_PISA>
162.79

> <r_m_WPSA>
0

> <r_m_volume>
800.148

> <r_m_donorHB>
1

> <r_m_accptHB>
4.5

> <r_m_dip^2/V>
0.041001

> <r_m_ACxDN^.5/SA>
0.009623

> <r_m_glob>
0.891363

> <r_m_QPpolrz>
25.496

> <r_m_QPlogPC16>
8.219

> <r_m_QPlogPoct>
12.692

> <r_m_QPlogPw>
8.233

> <r_m_QPlogPo/w>
1.05

> <r_m_QPlogS>
-1.575

> <r_m_CIlogS>
-2.198

> <r_m_QPlogHERG>
-4.792

> <r_m_QPPCaco>
85.951

> <r_m_QPlogBB>
-0.509

> <r_m_QPPMDCK>
38.573

> <r_m_QPlogKp>
-5.555

> <r_m_IP(eV)>
9.128

> <r_m_EA(eV)>
0.615

> <i_m_#metabol>
3

> <r_m_QPlogKhsa>
-0.158

> <i_m_HumanAbs>
3

> <r_m_QP%HumanAbs>
71.367

> <r_m_SAfluorine>
0

> <r_m_SAamideO>
0

> <r_m_PSA>
104.693

> <i_m_#NandO>
5

> <i_m_RuleOf5>
0

> <PharmFit>
0

> <RocsTanimoto>
0.487

> <GlideScore>
-5.719763

> <SumScoreRank>
954

> <SumRank>
978

> <ReciprocalRank>
996

$$$$
schrod_717895
  SciTegic08271218213D

 39 40  0  0  1  0            999 V2000
    1.7723   -4.1112    0.8455 C   0  0
    2.7542   -5.0200    0.4304 C   0  0
    3.1529   -2.3897   -0.2701 C   0  0
    4.0244   -3.3681   -0.6460 C   0  0
    2.0229   -2.6369    0.7506 C   0  0  2  0  0  0
    0.6906   -4.9115    1.1869 C   0  0
    3.9143   -4.6840   -0.1641 O   0  0
    2.4272   -6.2948    0.5832 N   0  0
    1.1699   -6.2027    1.0534 N   0  0
    3.2437   -1.0911   -0.8649 C   0  0
    3.3156   -0.0400   -1.3512 N   0  0
   -0.7608   -4.6212    1.5429 C   0  0
    5.0639   -3.1984   -1.5189 N   0  0
    2.3301   -2.0254    2.1591 C   0  0
   -1.5170   -4.2296    0.2584 C   0  0
   -1.4601   -5.8531    2.1590 C   0  0
   -0.8809   -3.4752    2.5596 C   0  0
    3.7270   -2.3534    2.7042 C   0  0
    2.1072   -0.5096    2.1952 C   0  0
    1.1045   -2.1604    0.3770 H   0  0
    0.5322   -7.0569    1.3247 H   0  0
    5.7190   -4.0469   -1.7656 H   0  0
    5.2446   -2.2135   -1.9741 H   0  0
    1.6130   -2.5022    2.8435 H   0  0
   -2.5684   -4.0170    0.5023 H   0  0
   -1.4683   -5.0586   -0.4629 H   0  0
   -1.0541   -3.3336   -0.1809 H   0  0
   -2.5030   -5.6001    2.4004 H   0  0
   -0.9335   -6.1526    3.0771 H   0  0
   -1.4417   -6.6838    1.4382 H   0  0
   -1.9421   -3.2982    2.7889 H   0  0
   -0.4400   -2.5611    2.1355 H   0  0
   -0.3466   -3.7461    3.4822 H   0  0
    3.8543   -1.8858    3.6917 H   0  0
    4.4904   -1.9656    2.0137 H   0  0
    3.8373   -3.4438    2.7979 H   0  0
    2.3355   -0.1293    3.2018 H   0  0
    1.0586   -0.2872    1.9483 H   0  0
    2.7676   -0.0243    1.4614 H   0  0
  1  2  1  0
  1  5  1  0
  1  6  2  0
  2  7  1  0
  2  8  2  0
  3  5  1  0
  3  4  2  0
  3 10  1  0
  4 13  1  0
  4  7  1  0
  5 14  1  0
  5 20  1  0
  6  9  1  0
  6 12  1  0
  8  9  1  0
  9 21  1  0
 10 11  3  0
 12 15  1  0
 12 16  1  0
 12 17  1  0
 13 22  1  0
 13 23  1  0
 14 18  1  0
 14 19  1  0
 14 24  1  0
 15 25  1  0
 15 26  1  0
 15 27  1  0
 16 28  1  0
 16 29  1  0
 16 30  1  0
 17 31  1  0
 17 32  1  0
 17 33  1  0
 18 34  1  0
 18 35  1  0
 18 36  1  0
 19 37  1  0
 19 38  1  0
 19 39  1  0
M  END
> <Name>
schrod_717895

> <s_m_entry_id>
201477

> <s_m_entry_name>
schrod_717895

> <r_epik_Ionization_Penalty>
0.0245

> <r_epik_Ionization_Penalty_Charging>
0

> <r_epik_Ionization_Penalty_Neutral>
0.0245

> <r_epik_State_Penalty>
0.0245

> <i_epik_Tot_Q>
0

> <i_m_Num_rings>
2

> <i_m_Num_heteroaromatic_rings>
1

> <i_m_Num_aromatic_rings>
1

> <i_m_Num_aliphatic_rings>
1

> <i_m_Num_rotatable_bonds>
4

> <i_m_Num_atoms>
39

> <i_m_Molecular_weight>
260

> <i_m_Num_chiral_centers>
1

> <i_m_Num_neutral_amines>
0

> <i_m_Num_amide_hydrogens>
0

> <i_m_Num_divalent_oxygen_atomsB>
1

> <i_m_Num_neutral_donor_groups>
3

> <i_m_Num_charged_donor_groups>
0

> <i_m_Num_neutral_acceptor_groups>
1

> <i_m_Num_charged_acceptor_groups>
0

> <i_m_Num_reactive_groups>
0

> <i_m_Num_acidic_hydrogens>
0

> <i_m_Num_donor_groups>
3

> <i_m_Num_acceptor_groups>
1

> <i_m_H>
20

> <i_m_B>
0

> <i_m_C>
14

> <i_m_N>
4

> <i_m_O>
1

> <i_m_F>
0

> <i_m_Si>
0

> <i_m_P>
0

> <i_m_S>
0

> <i_m_Cl>
0

> <i_m_Fe>
0

> <i_m_Br>
0

> <i_m_I>
0

> <i_m_Num_H-N>
3

> <i_m_Num_H-O>
0

> <i_m_Charged_amines>
0

> <i_m_Charged_imines>
0

> <i_m_Charged_amidine>
0

> <i_m_Charged_HN-imidazole>
0

> <i_m_Charged_imidazole>
0

> <i_m_Charged_pyridine>
0

> <i_m_Aliphatic_carbon>
11

> <i_m_Aromatic_carbon>
3

> <i_m_Num_amine/amide_Hydrogens>
2

> <i_m_Num_imine_Hydrogens>
0

> <i_m_Catch_for_uncharged_guanine_H>
0

> <i_m_Num_heteroarom_atoms>
2

> <i_m_Num_divalent_oxygen_atoms>
1

> <i_m_Num_heteroaromatic_n_w.outH>
1

> <i_m_Num_N=N=N-H>
0

> <i_m_Neutral_Sulfones>
0

> <i_m_Neutral_Sulfenes>
0

> <i_m_Neutral_Carbonyls>
0

> <i_m_Neutral_P=O-R3>
0

> <i_m_Neutral_P(=O)2-R2>
0

> <i_m_Num_imine_N_donors>
0

> <i_m_Num_imine_NH>
0

> <i_m_Carbonyls>
0

> <i_m_P=O>
0

> <i_m_S=O>
0

> <i_m_Nitro>
0

> <i_m_Ethers>
1

> <i_m_Charged_N-O>
0

> <i_m_Neutral_N-O>
0

> <i_m_aromatic_N-O>
0

> <i_m_Neutral_NR3-O>
0

> <i_m_Neutral_halo-phosphoric_acid>
0

> <i_m_Alcohols>
0

> <i_m_Thiols>
0

> <i_m_Amine/Amides>
1

> <i_m_Num_Amine/Amides_w.H>
0

> <i_m_N-Pyrrole_H>
0

> <i_m_O_in_=O_in_nitro>
0

> <i_m_N_in_R%N>
1

> <i_m_sulfonyl-halide>
0

> <i_m_acyl_halide>
0

> <i_m_alkyl_halide>
0

> <i_m_halopyrimidine>
0

> <i_m_anhydride>
0

> <i_m_1.2-dicarbonyl>
0

> <i_m_perhalo-ketone>
0

> <i_m_aliphatic_ketone>
0

> <i_m_epoxide>
0

> <i_m_aziridine>
0

> <i_m_aliphatic_ester>
0

> <i_m_aliphatic_thioester>
0

> <i_m_sulphonate_ester>
0

> <i_m_phosphonate_ester>
0

> <i_m_imine>
0

> <i_m_aldehyde>
0

> <i_m_michael_acceptor>
0

> <i_m_b-heterosubstituted_carbonyl>
0

> <i_m_R-O-O-R>
0

> <i_m_R-S-O-R>
0

> <i_m_R-N-N-R>
0

> <i_m_R-N-S-R>
0

> <i_m_R-S-S-R>
0

> <i_m_Guanidine>
0

> <i_m_Amidine>
0

> <i_m_Charged_-N-S(=O)(=O)->
0

> <i_m_Charged_carboxylic_acid>
0

> <i_m_Charged_phosphoric_acid>
0

> <i_m_Charged_halo-phosphoric_acid>
0

> <i_m_Charged_O-PO3>
0

> <i_m_Charged_C-PO3->
0

> <i_m_Charged_phosphorylamide>
0

> <i_m_Charged_phosphonic_acid>
0

> <i_m_Charged_phosphonamide>
0

> <i_m_Charged_sulfuric_acid>
0

> <i_m_Charged_sulfenic_acid>
0

> <i_m_Charged_sulfonic_acid>
0

> <i_m_Charged_hydroxamic_acid>
0

> <i_m_Charged_sulfonamide>
0

> <i_m_Charged_tetrazole>
0

> <i_m_Charged_alkylthiol>
0

> <i_m_Charged_2-nitrophenol>
0

> <i_m_Charged_4-nitrophenol>
0

> <i_m_Charged_3.5-nitrophenol>
0

> <i_m_Acidic_Hydrogens>
0

> <i_m_Charged_amidines>
0

> <i_m_Charged_guanidines>
0

> <i_m_Charged_enamines>
0

> <i_m_Charged_aniline>
0

> <i_m_Charged_dialkyl_aniline>
0

> <i_m_Charged_diaminobenzene>
0

> <i_m_Charged_2-aminopyridine>
0

> <i_m_Charged_4-aminopyridine>
0

> <i_m_Charged_4-methoxypyridine>
0

> <i_m_Neu_amines>
0

> <i_m_Catch_for_R-CN4>
0

> <i_m_CF3>
0

> <i_m_CCl3>
0

> <i_m_CBr3>
0

> <i_m_CI3>
0

> <i_m_t-Butyl>
1

> <i_m_#stars>
0

> <i_m_#amine>
0

> <i_m_#amidine>
0

> <i_m_#acid>
0

> <i_m_#amide>
0

> <i_m_#rotor>
4

> <i_m_#rctvFG>
0

> <i_m_CNS>
-1

> <r_m_MW>
260.338

> <r_m_dipole>
4.302

> <r_m_SASA>
473.056

> <r_m_FOSA>
295.892

> <r_m_FISA>
167.96

> <r_m_PISA>
9.204

> <r_m_WPSA>
0

> <r_m_volume>
863.162

> <r_m_donorHB>
3

> <r_m_accptHB>
3.5

> <r_m_dip^2/V>
0.021445

> <r_m_ACxDN^.5/SA>
0.012815

> <r_m_glob>
0.926788

> <r_m_QPpolrz>
25.909

> <r_m_QPlogPC16>
8.54

> <r_m_QPlogPoct>
14.833

> <r_m_QPlogPw>
9.022

> <r_m_QPlogPo/w>
1.739

> <r_m_QPlogS>
-3.774

> <r_m_CIlogS>
-4.411

> <r_m_QPlogHERG>
-2.761

> <r_m_QPPCaco>
253.01

> <r_m_QPlogBB>
-0.981

> <r_m_QPPMDCK>
111.998

> <r_m_QPlogKp>
-4.199

> <r_m_IP(eV)>
8.533

> <r_m_EA(eV)>
-0.149

> <i_m_#metabol>
1

> <r_m_QPlogKhsa>
0.019

> <i_m_HumanAbs>
3

> <r_m_QP%HumanAbs>
58.156

> <r_m_SAfluorine>
0

> <r_m_SAamideO>
0

> <r_m_PSA>
87.565

> <i_m_#NandO>
5

> <i_m_RuleOf5>
0

> <PharmFit>
0

> <RocsTanimoto>
0.529

> <GlideScore>
-5.589449

> <SumScoreRank>
937

> <SumRank>
944

> <ReciprocalRank>
811

$$$$
schrod_722041
  SciTegic08271218213D

 33 35  0  0  1  0            999 V2000
   -0.0072    1.3555    0.0377 C   0  0  2  0  0  0
   -0.2800   -0.9884    0.9833 C   0  0
   -0.1478   -0.1176   -0.1063 N   0  0
   -0.5229   -0.3478    2.3474 C   0  0  2  0  0  0
   -0.0689    1.1100    2.4786 C   0  0  2  0  0  0
    1.4006    1.6760    0.0209 O   0  0
   -0.6767    1.8796    1.3142 C   0  0
    1.4291    1.3079    2.4305 C   0  0
    2.0687    1.5632    1.2115 C   0  0
    0.0240   -1.1976    3.5052 C   0  0
   -0.3076   -2.2166    0.8621 O   0  0
    1.1111   -1.8051    3.2991 O   0  0
   -0.6217    2.1166   -1.1504 C   0  0
    0.0730   -0.6983   -1.4292 C   0  0
    2.1978    1.2569    3.6019 C   0  0
    3.4512    1.7549    1.1628 C   0  0
    3.5798    1.4433    3.5517 C   0  0
    4.2064    1.6907    2.3325 C   0  0
   -1.6205   -0.3190    2.4137 H   0  0
   -0.3898    1.4707    3.4670 H   0  0
   -0.4815    2.9575    1.4146 H   0  0
   -1.7616    1.7073    1.2565 H   0  0
   -0.4934    3.1985   -0.9986 H   0  0
   -1.6938    1.8809   -1.2218 H   0  0
   -0.1171    1.8143   -2.0799 H   0  0
   -0.0653   -1.7884   -1.3788 H   0  0
    1.0971   -0.4736   -1.7620 H   0  0
   -0.6466   -0.2700   -2.1424 H   0  0
    1.7239    1.0656    4.5617 H   0  0
    3.9439    1.9564    0.2155 H   0  0
    4.1663    1.3947    4.4646 H   0  0
    5.2819    1.8368    2.2938 H   0  0
   -0.6858   -1.1667    4.5531 O   0  5
  1  3  1  0
  1  6  1  0
  1  7  1  0
  1 13  1  0
  2  3  1  0
  2 11  2  0
  2  4  1  0
  3 14  1  0
  4  5  1  0
  4 10  1  0
  4 19  1  0
  5  7  1  0
  5  8  1  0
  5 20  1  0
  6  9  1  0
  7 21  1  0
  7 22  1  0
  8 15  1  0
  8  9  2  0
  9 16  1  0
 10 12  2  0
 10 33  1  0
 13 23  1  0
 13 24  1  0
 13 25  1  0
 14 26  1  0
 14 27  1  0
 14 28  1  0
 15 17  2  0
 15 29  1  0
 16 18  2  0
 16 30  1  0
 17 18  1  0
 17 31  1  0
 18 32  1  0
M  CHG  1  33  -1
M  END
> <Name>
schrod_722041

> <s_m_entry_id>
201478

> <s_m_entry_name>
schrod_722041

> <r_epik_Ionization_Penalty>
0.0012

> <r_epik_Ionization_Penalty_Charging>
0.0012

> <r_epik_Ionization_Penalty_Neutral>
0

> <r_epik_State_Penalty>
0

> <i_epik_Tot_Q>
-1

> <i_m_Num_rings>
3

> <i_m_Num_heteroaromatic_rings>
0

> <i_m_Num_aromatic_rings>
1

> <i_m_Num_aliphatic_rings>
2

> <i_m_Num_rotatable_bonds>
1

> <i_m_Num_atoms>
33

> <i_m_Molecular_weight>
260

> <i_m_Num_chiral_centers>
3

> <i_m_Num_neutral_amines>
0

> <i_m_Num_amide_hydrogens>
0

> <i_m_Num_divalent_oxygen_atomsB>
1

> <i_m_Num_neutral_donor_groups>
0

> <i_m_Num_charged_donor_groups>
0

> <i_m_Num_neutral_acceptor_groups>
1

> <i_m_Num_charged_acceptor_groups>
2

> <i_m_Num_reactive_groups>
0

> <i_m_Num_acidic_hydrogens>
0

> <i_m_Num_donor_groups>
0

> <i_m_Num_acceptor_groups>
3

> <i_m_H>
14

> <i_m_B>
0

> <i_m_C>
14

> <i_m_N>
1

> <i_m_O>
4

> <i_m_F>
0

> <i_m_Si>
0

> <i_m_P>
0

> <i_m_S>
0

> <i_m_Cl>
0

> <i_m_Fe>
0

> <i_m_Br>
0

> <i_m_I>
0

> <i_m_Num_H-N>
0

> <i_m_Num_H-O>
0

> <i_m_Charged_amines>
0

> <i_m_Charged_imines>
0

> <i_m_Charged_amidine>
0

> <i_m_Charged_HN-imidazole>
0

> <i_m_Charged_imidazole>
0

> <i_m_Charged_pyridine>
0

> <i_m_Aliphatic_carbon>
8

> <i_m_Aromatic_carbon>
6

> <i_m_Num_amine/amide_Hydrogens>
0

> <i_m_Num_imine_Hydrogens>
0

> <i_m_Catch_for_uncharged_guanine_H>
0

> <i_m_Num_heteroarom_atoms>
0

> <i_m_Num_divalent_oxygen_atoms>
1

> <i_m_Num_heteroaromatic_n_w.outH>
0

> <i_m_Num_N=N=N-H>
0

> <i_m_Neutral_Sulfones>
0

> <i_m_Neutral_Sulfenes>
0

> <i_m_Neutral_Carbonyls>
1

> <i_m_Neutral_P=O-R3>
0

> <i_m_Neutral_P(=O)2-R2>
0

> <i_m_Num_imine_N_donors>
0

> <i_m_Num_imine_NH>
0

> <i_m_Carbonyls>
2

> <i_m_P=O>
0

> <i_m_S=O>
0

> <i_m_Nitro>
0

> <i_m_Ethers>
1

> <i_m_Charged_N-O>
0

> <i_m_Neutral_N-O>
0

> <i_m_aromatic_N-O>
0

> <i_m_Neutral_NR3-O>
0

> <i_m_Neutral_halo-phosphoric_acid>
0

> <i_m_Alcohols>
0

> <i_m_Thiols>
0

> <i_m_Amine/Amides>
1

> <i_m_Num_Amine/Amides_w.H>
0

> <i_m_N-Pyrrole_H>
0

> <i_m_O_in_=O_in_nitro>
0

> <i_m_N_in_R%N>
0

> <i_m_sulfonyl-halide>
0

> <i_m_acyl_halide>
0

> <i_m_alkyl_halide>
0

> <i_m_halopyrimidine>
0

> <i_m_anhydride>
0

> <i_m_1.2-dicarbonyl>
0

> <i_m_perhalo-ketone>
0

> <i_m_aliphatic_ketone>
0

> <i_m_epoxide>
0

> <i_m_aziridine>
0

> <i_m_aliphatic_ester>
0

> <i_m_aliphatic_thioester>
0

> <i_m_sulphonate_ester>
0

> <i_m_phosphonate_ester>
0

> <i_m_imine>
0

> <i_m_aldehyde>
0

> <i_m_michael_acceptor>
0

> <i_m_b-heterosubstituted_carbonyl>
0

> <i_m_R-O-O-R>
0

> <i_m_R-S-O-R>
0

> <i_m_R-N-N-R>
0

> <i_m_R-N-S-R>
0

> <i_m_R-S-S-R>
0

> <i_m_Guanidine>
0

> <i_m_Amidine>
0

> <i_m_Charged_-N-S(=O)(=O)->
0

> <i_m_Charged_carboxylic_acid>
2

> <i_m_Charged_phosphoric_acid>
0

> <i_m_Charged_halo-phosphoric_acid>
0

> <i_m_Charged_O-PO3>
0

> <i_m_Charged_C-PO3->
0

> <i_m_Charged_phosphorylamide>
0

> <i_m_Charged_phosphonic_acid>
0

> <i_m_Charged_phosphonamide>
0

> <i_m_Charged_sulfuric_acid>
0

> <i_m_Charged_sulfenic_acid>
0

> <i_m_Charged_sulfonic_acid>
0

> <i_m_Charged_hydroxamic_acid>
0

> <i_m_Charged_sulfonamide>
0

> <i_m_Charged_tetrazole>
0

> <i_m_Charged_alkylthiol>
0

> <i_m_Charged_2-nitrophenol>
0

> <i_m_Charged_4-nitrophenol>
0

> <i_m_Charged_3.5-nitrophenol>
0

> <i_m_Acidic_Hydrogens>
0

> <i_m_Charged_amidines>
0

> <i_m_Charged_guanidines>
0

> <i_m_Charged_enamines>
0

> <i_m_Charged_aniline>
0

> <i_m_Charged_dialkyl_aniline>
0

> <i_m_Charged_diaminobenzene>
0

> <i_m_Charged_2-aminopyridine>
0

> <i_m_Charged_4-aminopyridine>
0

> <i_m_Charged_4-methoxypyridine>
0

> <i_m_Neu_amines>
0

> <i_m_Catch_for_R-CN4>
0

> <i_m_CF3>
0

> <i_m_CCl3>
0

> <i_m_CBr3>
0

> <i_m_CI3>
0

> <i_m_t-Butyl>
0

> <i_m_#stars>
0

> <i_m_#amine>
0

> <i_m_#amidine>
0

> <i_m_#acid>
1

> <i_m_#amide>
1

> <i_m_#rotor>
1

> <i_m_#rctvFG>
0

> <i_m_CNS>
-1

> <r_m_MW>
261.277

> <r_m_dipole>
6.038

> <r_m_SASA>
446.885

> <r_m_FOSA>
182.625

> <r_m_FISA>
113.227

> <r_m_PISA>
151.033

> <r_m_WPSA>
0

> <r_m_volume>
786.015

> <r_m_donorHB>
0

> <r_m_accptHB>
4.75

> <r_m_dip^2/V>
0.046381

> <r_m_ACxDN^.5/SA>
0

> <r_m_glob>
0.9217

> <r_m_QPpolrz>
26.103

> <r_m_QPlogPC16>
7.706

> <r_m_QPlogPoct>
11.578

> <r_m_QPlogPw>
9.098

> <r_m_QPlogPo/w>
1.393

> <r_m_QPlogS>
-1.12

> <r_m_CIlogS>
-2.551

> <r_m_QPlogHERG>
-0.337

> <r_m_QPPCaco>
127.501

> <r_m_QPlogBB>
-0.385

> <r_m_QPPMDCK>
117.496

> <r_m_QPlogKp>
-2.978

> <r_m_IP(eV)>
9.232

> <r_m_EA(eV)>
-0.117

> <i_m_#metabol>
3

> <r_m_QPlogKhsa>
-0.896

> <i_m_HumanAbs>
3

> <r_m_QP%HumanAbs>
70.482

> <r_m_SAfluorine>
0

> <r_m_SAamideO>
27.67

> <r_m_PSA>
77.978

> <i_m_#NandO>
5

> <i_m_RuleOf5>
0

> <PharmFit>
0

> <RocsTanimoto>
0.535

> <GlideScore>
-4.470959

> <SumScoreRank>
1002

> <SumRank>
993

> <ReciprocalRank>
804

$$$$
schrod_310824
  SciTegic08271218213D
[truncated: 7,446,016 more chars]
