# Supplementary material for: Enhanced ranking of PknB Inhibitors using data fusion methods
Source: J Cheminform. 2013 Jan 14;5:2. doi: 10.1186/1758-2946-5-2 (PMC3600029; doi:10.1186/1758-2946-5-2)
Supplement: Additional file 3 — It contains 45 compounds which are visually mapped with pharmacophore and Glide XP docking. It also contains the reciprocal rank scores of the compounds along with the Glide XP docking scores, Tanimoto Combo Score and pharmacophore fitness values. [file 1758-2946-5-2-S3.sdf]

ligand_3002
  SciTegic08271217373D

 43 46  0  0  1  0            999 V2000
   60.3659   -3.6464  -53.4729 F   0  0
   59.3423   -4.2461  -54.1251 C   0  0
   58.3682   -4.9569  -53.3986 C   0  0
   57.2903   -5.5601  -54.0739 C   0  0
   57.1942   -5.4783  -55.4790 C   0  0
   56.0133   -6.1077  -56.1909 C   0  0
   54.9000   -6.2384  -55.3157 O   0  0
   53.6909   -6.6633  -55.8259 C   0  0
   53.2278   -6.2233  -57.0899 C   0  0
   51.9588   -6.5879  -57.5625 C   0  0
   51.1446   -7.4388  -56.7995 C   0  0
   49.8715   -7.7916  -57.2896 C   0  0
   49.0411   -8.6456  -56.5468 C   0  0
   49.4811   -9.1518  -55.3150 C   0  0
   50.7443   -8.7929  -54.8158 C   0  0
   51.6013   -7.9324  -55.5495 C   0  0
   52.8814   -7.5488  -55.0551 C   0  0
   53.2991   -8.0431  -53.6616 C   0  0
   52.9901   -7.2187  -52.5015 N   0  0
   54.0806   -6.6609  -51.8053 C   0  0
   55.0266   -5.9404  -52.4768 N   0  0
   55.7683   -5.5361  -51.4527 C   0  0
   55.3359   -5.9859  -50.2778 N   0  0
   54.2438   -6.7521  -50.4850 N   0  0
   58.1760   -4.7714  -56.2052 C   0  0
   59.2466   -4.1539  -55.5278 C   0  0
   58.4355   -5.0284  -52.3233 H   0  0
   56.5344   -6.0845  -53.5069 H   0  0
   55.7692   -5.4670  -57.0404 H   0  0
   56.2928   -7.0899  -56.5754 H   0  0
   53.8210   -5.5695  -57.7109 H   0  0
   51.6191   -6.2105  -58.5167 H   0  0
   49.5251   -7.4195  -58.2402 H   0  0
   48.0684   -8.9227  -56.9262 H   0  0
   48.8453   -9.8147  -54.7480 H   0  0
   51.0226   -9.1974  -53.8558 H   0  0
   52.8622   -9.0364  -53.5454 H   0  0
   54.3814   -8.1642  -53.6425 H   0  0
   52.2214   -7.5445  -51.9286 H   0  0
   56.6366   -4.9037  -51.5606 H   0  0
   55.7291   -5.8148  -49.3563 H   0  0
   58.1046   -4.6893  -57.2802 H   0  0
   59.9874   -3.5987  -56.0832 H   0  0
  1  2  1  0
  2  3  2  0
  2 26  1  0
  3  4  1  0
  3 27  1  0
  4  5  2  0
  4 28  1  0
  5  6  1  0
  5 25  1  0
  6  7  1  0
  6 29  1  0
  6 30  1  0
  7  8  1  0
  8  9  2  0
  8 17  1  0
  9 10  1  0
  9 31  1  0
 10 11  2  0
 10 32  1  0
 11 12  1  0
 11 16  1  0
 12 13  2  0
 12 33  1  0
 13 14  1  0
 13 34  1  0
 14 15  2  0
 14 35  1  0
 15 16  1  0
 15 36  1  0
 16 17  2  0
 17 18  1  0
 18 19  1  0
 18 37  1  0
 18 38  1  0
 19 20  1  0
 19 39  1  0
 20 21  1  0
 20 24  2  0
 21 22  2  0
 22 23  1  0
 22 40  1  0
 23 24  1  0
 23 41  1  0
 25 26  2  0
 25 42  1  0
 26 43  1  0
M  END
> <Name>
ligand_3002

> <Comment>
 Structure written by MMmdl.

> <s_phase_Matched_Ligand_Sites>
A(2) D(4) D(5) R(7) R(8)

> <r_phase_Align_Score>
0.531028

> <r_phase_Vector_Score>
0.920816

> <r_phase_Volume_Score>
0.551891

> <r_phase_Fitness>
2.030183

> <r_i_docking_score>
-10.741126

> <Original_Smiles>
Fc1ccc(COc2ccc3ccccc3c2CNc4nc[nH]n4)cc1

> <SumscoreRank>
178

> <ReciprocalRank>
402

> <rocsvalue>
0.872

> <rocsrank>
352

> <dockrank>
1575

> <Pharmrank>
175

$$$$
ligand_3937
  SciTegic08271217373D

 47 50  0  0  1  0            999 V2000
   55.5614   -4.4575  -58.3593 C   0  0
   55.0715   -4.1458  -56.9481 C   0  0  2  0  0  0
   55.4737   -5.2696  -55.9718 C   0  0
   54.8025   -6.5329  -56.2829 N   0  3
   55.1703   -7.5925  -55.3312 C   0  0
   54.5150   -7.3987  -53.9913 C   0  0
   53.2418   -7.7305  -53.5446 C   0  0
   53.1633   -7.3926  -52.1963 N   0  0
   54.3442   -6.8724  -51.7363 C   0  0
   54.6158   -6.4722  -50.4645 N   0  0
   55.8654   -5.9929  -50.2842 C   0  0
   56.8385   -5.9100  -51.3007 C   0  0
   56.5067   -6.3366  -52.6008 C   0  0
   55.2137   -6.8494  -52.8553 C   0  0
   52.0586   -8.3508  -54.1715 C   0  0
   50.9527   -8.8554  -53.4517 C   0  0
   49.8581   -9.4191  -54.1323 C   0  0
   49.8842   -9.4469  -55.5355 C   0  0
   50.9130   -8.9577  -56.2499 N   0  0
   51.9659   -8.4540  -55.5793 C   0  0
   53.3545   -6.3212  -56.3235 C   0  0
   52.9626   -5.1921  -57.2981 C   0  0  2  0  0  0
   53.2939   -5.5826  -58.7356 C   0  0
   53.6512   -3.9892  -56.9506 O   0  0
   55.2972   -3.6555  -59.0495 H   0  0
   55.1235   -5.3786  -58.7426 H   0  0
   56.6456   -4.5681  -58.3860 H   0  0
   55.5356   -3.2048  -56.6525 H   0  0
   56.5552   -5.4020  -56.0031 H   0  0
   55.2337   -4.9585  -54.9551 H   0  0
   54.9961   -8.5865  -55.7375 H   0  0
   56.2509   -7.5771  -55.1773 H   0  0
   52.3305   -7.5165  -51.6329 H   0  0
   56.1039   -5.6598  -49.2868 H   0  0
   57.8243   -5.5255  -51.0792 H   0  0
   57.2426   -6.2879  -53.3890 H   0  0
   50.8961   -8.8040  -52.3836 H   0  0
   49.0078   -9.8040  -53.5889 H   0  0
   49.0583   -9.8592  -56.0959 H   0  0
   52.7440   -8.0710  -56.2188 H   0  0
   52.8491   -7.2409  -56.6182 H   0  0
   52.9840   -6.0747  -55.3284 H   0  0
   51.8879   -5.0148  -57.2578 H   0  0
   53.0238   -4.7841  -59.4262 H   0  0
   52.7461   -6.4770  -59.0357 H   0  0
   54.3585   -5.7823  -58.8595 H   0  0
   55.1093   -6.8470  -57.1924 H   0  0
  1  2  1  0
  1 25  1  0
  1 26  1  0
  1 27  1  0
  2  3  1  0
  2 24  1  0
  2 28  1  0
  3  4  1  0
  3 29  1  0
  3 30  1  0
  4  5  1  0
  4 21  1  0
  4 47  1  0
  5  6  1  0
  5 31  1  0
  5 32  1  0
  6  7  2  0
  6 14  1  0
  7  8  1  0
  7 15  1  0
  8  9  1  0
  8 33  1  0
  9 10  2  0
  9 14  1  0
 10 11  1  0
 11 12  2  0
 11 34  1  0
 12 13  1  0
 12 35  1  0
 13 14  2  0
 13 36  1  0
 15 16  2  0
 15 20  1  0
 16 17  1  0
 16 37  1  0
 17 18  2  0
 17 38  1  0
 18 19  1  0
 18 39  1  0
 19 20  2  0
 20 40  1  0
 21 22  1  0
 21 41  1  0
 21 42  1  0
 22 23  1  0
 22 24  1  0
 22 43  1  0
 23 44  1  0
 23 45  1  0
 23 46  1  0
M  CHG  1   4   1
M  END
> <Name>
ligand_3937

> <Comment>
 Structure written by MMmdl.

> <s_phase_Matched_Ligand_Sites>
A(2) D(4) D(-) R(10) R(9)

> <r_phase_Align_Score>
0.745979

> <r_phase_Vector_Score>
0.960409

> <r_phase_Volume_Score>
0.455926

> <r_phase_Fitness>
1.702781

> <r_i_docking_score>
-10.541918

> <Original_Smiles>
CC1CN(Cc2c([nH]c3ncccc23)c4cccnc4)CC(C)O1

> <SumscoreRank>
67

> <ReciprocalRank>
61

> <rocsvalue>
0.83

> <rocsrank>
558

> <dockrank>
20

> <Pharmrank>
3781

$$$$
ligand_3117
  SciTegic08271217373D

 46 49  0  0  1  0            999 V2000
   58.9721   -4.3919  -55.5277 C   0  0
   57.5956   -4.5774  -56.1598 C   0  0  2  0  0  0
   56.8622   -5.7761  -55.5247 C   0  0
   55.5619   -6.0187  -56.1520 N   0  0
   54.8807   -7.1799  -55.5592 C   0  0
   54.4014   -7.1495  -54.1252 C   0  0
   53.1535   -7.5642  -53.7018 C   0  0
   53.0879   -7.4563  -52.3209 N   0  0
   54.2180   -6.8576  -51.8281 C   0  0
   54.4330   -6.4966  -50.5334 N   0  0
   55.6202   -5.8932  -50.3065 C   0  0
   56.6170   -5.7160  -51.2817 C   0  0
   56.3597   -6.1457  -52.5958 C   0  0
   55.0969   -6.6958  -52.9340 C   0  0
   51.9751   -7.9969  -54.4565 C   0  0
   50.9792   -8.7996  -53.8556 C   0  0
   49.8797   -9.2301  -54.6218 C   0  0
   49.8117   -8.8492  -55.9723 C   0  0
   50.7538   -8.0914  -56.5685 N   0  0
   51.8079   -7.6933  -55.8266 C   0  0
   55.7366   -6.1738  -57.5972 C   0  0
   56.4755   -4.9731  -58.2221 C   0  0  2  0  0  0
   56.7164   -5.2166  -59.7092 C   0  0
   57.7310   -4.7808  -57.5676 O   0  0
   59.4110   -3.4314  -55.7685 H   0  0
   59.6765   -5.1411  -55.8750 H   0  0
   58.9211   -4.4486  -54.4391 H   0  0
   57.0390   -3.6571  -55.9822 H   0  0
   57.4909   -6.6623  -55.6111 H   0  0
   56.7356   -5.5946  -54.4573 H   0  0
   54.0284   -7.4254  -56.1907 H   0  0
   55.5187   -8.0577  -55.6813 H   0  0
   52.2740   -7.6783  -51.7642 H   0  0
   55.7952   -5.5710  -49.2904 H   0  0
   57.5641   -5.2649  -51.0215 H   0  0
   57.1404   -6.0228  -53.3256 H   0  0
   51.0621   -9.1000  -52.8212 H   0  0
   49.1052   -9.8459  -54.1880 H   0  0
   48.9804   -9.1660  -56.5849 H   0  0
   52.5481   -7.1144  -56.3547 H   0  0
   56.2960   -7.0845  -57.8112 H   0  0
   54.7671   -6.2901  -58.0817 H   0  0
   55.8738   -4.0676  -58.1429 H   0  0
   57.3569   -4.4429  -60.1326 H   0  0
   55.7773   -5.2052  -60.2590 H   0  0
   57.1843   -6.1819  -59.8839 H   0  0
  1  2  1  0
  1 25  1  0
  1 26  1  0
  1 27  1  0
  2  3  1  0
  2 24  1  0
  2 28  1  0
  3  4  1  0
  3 29  1  0
  3 30  1  0
  4  5  1  0
  4 21  1  0
  5  6  1  0
  5 31  1  0
  5 32  1  0
  6  7  2  0
  6 14  1  0
  7  8  1  0
  7 15  1  0
  8  9  1  0
  8 33  1  0
  9 10  2  0
  9 14  1  0
 10 11  1  0
 11 12  2  0
 11 34  1  0
 12 13  1  0
 12 35  1  0
 13 14  2  0
 13 36  1  0
 15 16  2  0
 15 20  1  0
 16 17  1  0
 16 37  1  0
 17 18  2  0
 17 38  1  0
 18 19  1  0
 18 39  1  0
 19 20  2  0
 20 40  1  0
 21 22  1  0
 21 41  1  0
 21 42  1  0
 22 23  1  0
 22 24  1  0
 22 43  1  0
 23 44  1  0
 23 45  1  0
 23 46  1  0
M  END
> <Name>
ligand_3117

> <Comment>
 Structure written by MMmdl.

> <s_phase_Matched_Ligand_Sites>
A(2) D(4) D(-) R(11) R(9)

> <r_phase_Align_Score>
0.611761

> <r_phase_Vector_Score>
0.899973

> <r_phase_Volume_Score>
0.587499

> <r_phase_Fitness>
1.848788

> <r_i_docking_score>
-10.318692

> <Original_Smiles>
CC1CN(Cc2c([nH]c3ncccc23)c4cccnc4)CC(C)O1

> <SumscoreRank>
312

> <ReciprocalRank>
160

> <rocsvalue>
0.659

> <rocsrank>
3892

> <dockrank>
51

> <Pharmrank>
950

$$$$
ligand_818
  SciTegic08271217373D

 34 36  0  0  1  0            999 V2000
   51.9062   -8.3916  -53.7916 N   0  0
   53.0529   -7.7201  -53.4285 C   0  0
   53.9185   -7.2357  -54.2687 N   0  0
   55.0408   -6.6328  -53.7040 C   0  0
   55.2639   -6.5219  -52.4074 C   0  0
   56.4926   -5.9330  -52.2647 N   0  0
   57.0390   -5.6832  -53.4849 C   0  0
   58.5727   -5.0744  -53.7046 S   0  0
   56.0733   -6.0560  -54.3889 N   0  0
   56.0668   -5.8558  -55.8240 C   0  0  2  0  0  0
   56.6799   -4.6275  -56.1902 O   0  0
   56.2741   -4.3547  -57.5243 C   0  0  1  0  0  0
   57.0659   -5.2334  -58.4885 C   0  0
   56.7777   -4.8952  -59.8309 O   0  0
   54.7941   -4.7342  -57.5353 C   0  0  2  0  0  0
   53.9936   -3.6017  -57.2808 O   0  0
   54.6554   -5.7389  -56.3973 C   0  0  1  0  0  0
   54.1648   -6.9875  -56.8312 O   0  0
   54.2839   -6.9815  -51.4318 C   0  0
   54.3846   -6.8769  -50.2092 O   0  0
   53.2089   -7.5722  -52.0254 N   0  0
   51.2010   -8.7204  -53.1489 H   0  0
   51.6553   -8.5522  -54.7569 H   0  0
   56.6047   -6.6837  -56.2858 H   0  0
   56.4437   -3.3127  -57.7956 H   0  0
   58.1415   -5.1534  -58.3237 H   0  0
   56.8337   -6.2899  -58.3505 H   0  0
   57.0744   -4.0086  -59.9876 H   0  0
   54.4914   -5.1454  -58.4983 H   0  0
   53.9502   -3.0687  -58.0661 H   0  0
   53.9685   -5.3561  -55.6425 H   0  0
   53.9809   -7.5135  -56.0610 H   0  0
   52.4682   -7.8799  -51.4094 H   0  0
   56.9464   -5.7756  -51.3768 H   0  0
  1  2  1  0
  1 22  1  0
  1 23  1  0
  2  3  2  0
  2 21  1  0
  3  4  1  0
  4  5  2  0
  4  9  1  0
  5  6  1  0
  5 19  1  0
  6  7  1  0
  6 34  1  0
  7  8  2  0
  7  9  1  0
  9 10  1  0
 10 11  1  0
 10 17  1  0
 10 24  1  0
 11 12  1  0
 12 13  1  0
 12 15  1  0
 12 25  1  0
 13 14  1  0
 13 26  1  0
 13 27  1  0
 14 28  1  0
 15 16  1  0
 15 17  1  0
 15 29  1  0
 16 30  1  0
 17 18  1  0
 17 31  1  0
 18 32  1  0
 19 20  2  0
 19 21  1  0
 21 33  1  0
M  END
> <Name>
ligand_818

> <Comment>
 Structure written by MMmdl.

> <s_phase_Matched_Ligand_Sites>
A(6) D(13) D(12) R(15) R(-)

> <r_phase_Align_Score>
0.583747

> <r_phase_Vector_Score>
0.902351

> <r_phase_Volume_Score>
0.420947

> <r_phase_Fitness>
1.69935

> <r_i_docking_score>
-10.279499

> <Original_Smiles>
NC1=Nc2c(nc(S)n2C3OC(CO)C(O)C3O)C(=O)N1

> <SumscoreRank>
651

> <ReciprocalRank>
382

> <rocsvalue>
0.675

> <rocsrank>
3488

> <dockrank>
110

> <Pharmrank>
3859

$$$$
ligand_44
  SciTegic08271217373D

 34 36  0  0  1  0            999 V2000
   57.4951   -5.5931  -50.7458 F   0  0
   56.2938   -5.9945  -51.2182 C   0  0
   55.2585   -6.4006  -50.3568 C   0  0
   54.1010   -6.9184  -50.8249 N   0  0
   53.9733   -6.9848  -52.1517 C   0  0
   52.8164   -7.5893  -52.6053 N   0  0
   52.3170   -7.9970  -53.8551 C   0  0
   51.1559   -8.8019  -53.8736 C   0  0
   50.5646   -9.1879  -55.0912 C   0  0
   51.1190   -8.7570  -56.3098 C   0  0
   52.2613   -7.9364  -56.3074 C   0  0
   52.8549   -7.5576  -55.0887 C   0  0
   54.8688   -6.5692  -53.0461 N   0  0
   56.0338   -6.0668  -52.5959 C   0  0
   57.0071   -5.5951  -53.4940 N   0  0
   57.0421   -5.6284  -54.8999 C   0  0
   56.1133   -6.4551  -55.5661 C   0  0
   56.0975   -6.5327  -56.9720 C   0  0
   57.0108   -5.7816  -57.7326 C   0  0
   57.9199   -4.9320  -57.0825 C   0  0
   57.9203   -4.8389  -55.6792 C   0  0
   55.3871   -6.3840  -49.2852 H   0  0
   52.1728   -7.7731  -51.8468 H   0  0
   50.6977   -9.1107  -52.9457 H   0  0
   49.6755   -9.8015  -55.0903 H   0  0
   50.6648   -9.0459  -57.2461 H   0  0
   52.6783   -7.5897  -57.2403 H   0  0
   53.6987   -6.8890  -55.1241 H   0  0
   57.7663   -5.1089  -53.0407 H   0  0
   55.4075   -7.0503  -55.0044 H   0  0
   55.3820   -7.1691  -57.4699 H   0  0
   56.9994   -5.8460  -58.8107 H   0  0
   58.6141   -4.3383  -57.6542 H   0  0
   58.5996   -4.1319  -55.2308 H   0  0
  1  2  1  0
  2  3  2  0
  2 14  1  0
  3  4  1  0
  3 22  1  0
  4  5  2  0
  5  6  1  0
  5 13  1  0
  6  7  1  0
  6 23  1  0
  7  8  2  0
  7 12  1  0
  8  9  1  0
  8 24  1  0
  9 10  2  0
  9 25  1  0
 10 11  1  0
 10 26  1  0
 11 12  2  0
 11 27  1  0
 12 28  1  0
 13 14  2  0
 14 15  1  0
 15 16  1  0
 15 29  1  0
 16 17  2  0
 16 21  1  0
 17 18  1  0
 17 30  1  0
 18 19  2  0
 18 31  1  0
 19 20  1  0
 19 32  1  0
 20 21  2  0
 20 33  1  0
 21 34  1  0
M  END
> <Name>
ligand_44

> <Comment>
 Structure written by MMmdl.

> <s_phase_Matched_Ligand_Sites>
A(1) D(3) D(-) R(6) R(7)

> <r_phase_Align_Score>
0.170515

> <r_phase_Vector_Score>
0.960987

> <r_phase_Volume_Score>
0.413032

> <r_phase_Fitness>
1.909097

> <r_i_docking_score>
-10.241348

> <Original_Smiles>
Fc1cnc(Nc2ccccc2)nc1Nc3ccccc3

> <SumscoreRank>
3

> <ReciprocalRank>
97

> <rocsvalue>
1.001

> <rocsrank>
75

> <dockrank>
58

> <Pharmrank>
456

$$$$
ligand_39
  SciTegic08271217373D

 48 50  0  0  1  0            999 V2000
   48.1746  -10.0931  -56.0391 C   0  0
   48.7052   -9.0253  -56.9979 C   0  0
   50.1152   -9.1680  -57.0918 O   0  0
   50.8830   -8.7709  -56.0193 C   0  0
   50.4558   -9.1823  -54.7435 C   0  0
   51.1662   -8.7997  -53.5914 C   0  0
   52.3291   -8.0103  -53.6855 C   0  0
   52.9192   -7.5831  -52.4841 N   0  0
   54.1152   -7.0131  -52.1008 C   0  0
   54.2717   -6.8947  -50.7828 N   0  0
   55.4486   -6.3915  -50.3590 C   0  0
   56.4717   -6.0338  -51.2521 C   0  0
   57.6796   -5.6149  -50.8106 F   0  0
   56.1877   -6.1661  -52.6218 C   0  0
   57.1587   -5.7471  -53.5464 N   0  0
   57.0599   -5.5599  -54.9353 C   0  0
   57.8187   -4.6018  -55.6434 C   0  0
   57.7273   -4.5112  -57.0437 C   0  0
   56.8617   -5.3519  -57.7675 C   0  0
   56.8707   -5.2394  -59.1401 O   0  0
   57.2800   -3.9941  -59.6916 C   0  0
   56.6492   -3.8339  -61.0758 C   0  0
   56.0384   -6.2535  -57.0521 C   0  0
   56.1333   -6.3451  -55.6503 C   0  0
   55.0028   -6.6660  -53.0345 N   0  0
   52.7671   -7.6049  -54.9654 C   0  0
   52.0522   -7.9782  -56.1206 C   0  0
   47.0976   -9.9944  -55.9039 H   0  0
   48.6422  -10.0026  -55.0583 H   0  0
   48.3794  -11.0947  -56.4169 H   0  0
   48.2408   -9.1529  -57.9770 H   0  0
   48.4490   -8.0333  -56.6214 H   0  0
   49.5598   -9.7778  -54.6454 H   0  0
   50.7950   -9.1047  -52.6232 H   0  0
   52.3192   -7.7506  -51.6859 H   0  0
   55.5922   -6.3262  -49.2919 H   0  0
   57.9991   -5.3984  -53.1090 H   0  0
   58.4840   -3.9258  -55.1305 H   0  0
   58.3495   -3.8019  -57.5659 H   0  0
   56.9552   -3.1742  -59.0500 H   0  0
   58.3659   -3.9486  -59.7779 H   0  0
   56.9337   -2.8806  -61.5207 H   0  0
   55.5612   -3.8647  -61.0138 H   0  0
   56.9747   -4.6292  -61.7465 H   0  0
   55.3352   -6.8954  -57.5612 H   0  0
   55.5090   -7.0572  -55.1313 H   0  0
   53.6205   -6.9593  -55.0837 H   0  0
   52.4174   -7.6328  -57.0755 H   0  0
  1  2  1  0
  1 28  1  0
  1 29  1  0
  1 30  1  0
  2  3  1  0
  2 31  1  0
  2 32  1  0
  3  4  1  0
  4  5  2  0
  4 27  1  0
  5  6  1  0
  5 33  1  0
  6  7  2  0
  6 34  1  0
  7  8  1  0
  7 26  1  0
  8  9  1  0
  8 35  1  0
  9 10  2  0
  9 25  1  0
 10 11  1  0
 11 12  2  0
 11 36  1  0
 12 13  1  0
 12 14  1  0
 14 15  1  0
 14 25  2  0
 15 16  1  0
 15 37  1  0
 16 17  2  0
 16 24  1  0
 17 18  1  0
 17 38  1  0
 18 19  2  0
 18 39  1  0
 19 20  1  0
 19 23  1  0
 20 21  1  0
 21 22  1  0
 21 40  1  0
 21 41  1  0
 22 42  1  0
 22 43  1  0
 22 44  1  0
 23 24  2  0
 23 45  1  0
 24 46  1  0
 26 27  2  0
 26 47  1  0
 27 48  1  0
M  END
> <Name>
ligand_39

> <Comment>
 Structure written by MMmdl.

> <s_phase_Matched_Ligand_Sites>
A(1) D(5) D(-) R(11) R(10)

> <r_phase_Align_Score>
0.17316

> <r_phase_Vector_Score>
0.958275

> <r_phase_Volume_Score>
0.42125

> <r_phase_Fitness>
1.91406

> <r_i_docking_score>
-10.183046

> <Original_Smiles>
CCOc1ccc(Nc2ncc(F)c(Nc3ccc(OCC)cc3)n2)cc1

> <SumscoreRank>
1

> <ReciprocalRank>
25

> <rocsvalue>
1.02

> <rocsrank>
56

> <dockrank>
10

> <Pharmrank>
427

$$$$
ligand_1150
  SciTegic08271217373D

 31 34  0  0  1  0            999 V2000
   50.1585   -9.2904  -57.0847 F   0  0
   50.8283   -8.8679  -55.9865 C   0  0
   51.9467   -8.0255  -56.1211 C   0  0
   52.6411   -7.5829  -54.9781 C   0  0
   52.2399   -7.9893  -53.6843 C   0  0
   52.8363   -7.5618  -52.4841 N   0  0
   54.0846   -7.0122  -52.1432 C   0  0
   54.2775   -6.9146  -50.8121 N   0  0
   55.4273   -6.3923  -50.3745 C   0  0
   56.4702   -5.9414  -51.0781 N   0  0
   56.3108   -6.0337  -52.4031 C   0  0
   55.1317   -6.5814  -52.9898 C   0  0
   55.2513   -6.5564  -54.3664 O   0  0
   56.4202   -5.8991  -54.6963 C   0  0
   56.8602   -5.5144  -55.9756 C   0  0
   58.0614   -4.7833  -56.0884 C   0  0
   58.8240   -4.4990  -54.9352 C   0  0
   58.3807   -4.9193  -53.6620 C   0  0
   57.1468   -5.5945  -53.5118 C   0  0
   51.0897   -8.8002  -53.5673 C   0  0
   50.3941   -9.2481  -54.7055 C   0  0
   52.2565   -7.6996  -57.1027 H   0  0
   53.4249   -6.8639  -55.1274 H   0  0
   52.2405   -7.6681  -51.6746 H   0  0
   55.5305   -6.3374  -49.3030 H   0  0
   56.2703   -5.7465  -56.8507 H   0  0
   58.4085   -4.4517  -57.0561 H   0  0
   59.7458   -3.9429  -55.0329 H   0  0
   58.9576   -4.6704  -52.7829 H   0  0
   50.7221   -9.0696  -52.5878 H   0  0
   49.5191   -9.8726  -54.5955 H   0  0
  1  2  1  0
  2  3  2  0
  2 21  1  0
  3  4  1  0
  3 22  1  0
  4  5  2  0
  4 23  1  0
  5  6  1  0
  5 20  1  0
  6  7  1  0
  6 24  1  0
  7  8  2  0
  7 12  1  0
  8  9  1  0
  9 10  2  0
  9 25  1  0
 10 11  1  0
 11 12  2  0
 11 19  1  0
 12 13  1  0
 13 14  1  0
 14 15  2  0
 14 19  1  0
 15 16  1  0
 15 26  1  0
 16 17  2  0
 16 27  1  0
 17 18  1  0
 17 28  1  0
 18 19  2  0
 18 29  1  0
 20 21  2  0
 20 30  1  0
 21 31  1  0
M  END
> <Name>
ligand_1150

> <Comment>
 Structure written by MMmdl.

> <s_phase_Matched_Ligand_Sites>
A(1) D(4) D(-) R(7) R(8)

> <r_phase_Align_Score>
0.173174

> <r_phase_Vector_Score>
0.928695

> <r_phase_Volume_Score>
0.409579

> <r_phase_Fitness>
1.872805

> <r_i_docking_score>
-10.052156

> <Original_Smiles>
Fc1ccc(Nc2ncnc3c2oc4ccccc34)cc1

> <SumscoreRank>
11

> <ReciprocalRank>
73

> <rocsvalue>
0.9

> <rocsrank>
258

> <dockrank>
27

> <Pharmrank>
719

$$$$
ligand_1149
  SciTegic08271217373D

 31 34  0  0  1  0            999 V2000
   52.9707   -7.5479  -52.3470 N   0  0
   52.3906   -7.9472  -53.5659 C   0  0
   52.7765   -7.4744  -54.8407 C   0  0
   52.0915   -7.8848  -56.0014 C   0  0
   50.9981   -8.7640  -55.9042 C   0  0
   50.5784   -9.2143  -54.6405 C   0  0
   51.2647   -8.7981  -53.4841 C   0  0
   54.2201   -7.0239  -51.9765 C   0  0
   54.3879   -6.9444  -50.6401 N   0  0
   55.5346   -6.4416  -50.1739 C   0  0
   56.5961   -5.9925  -50.8524 N   0  0
   56.4612   -6.0656  -52.1814 C   0  0
   55.2898   -6.5969  -52.7966 C   0  0
   55.4393   -6.5613  -54.1693 O   0  0
   56.6179   -5.9075  -54.4699 C   0  0
   57.0909   -5.5272  -55.7384 C   0  0
   58.3011   -4.8084  -55.8234 C   0  0
   59.0340   -4.5200  -54.6524 C   0  0
   58.5549   -4.9302  -53.3884 C   0  0
   57.3180   -5.6105  -53.2678 C   0  0
   52.3592   -7.6613  -51.5515 H   0  0
   53.5380   -6.7266  -54.9594 H   0  0
   52.3894   -7.5043  -56.9674 H   0  0
   50.4678   -9.0715  -56.7943 H   0  0
   49.7216   -9.8667  -54.5554 H   0  0
   50.9067   -9.1198  -52.5173 H   0  0
   55.6190   -6.4019  -49.0993 H   0  0
   56.5212   -5.7563  -56.6268 H   0  0
   58.6723   -4.4819  -56.7850 H   0  0
   59.9614   -3.9707  -54.7279 H   0  0
   59.1117   -4.6846  -52.4952 H   0  0
  1  2  1  0
  1  8  1  0
  1 21  1  0
  2  3  2  0
  2  7  1  0
  3  4  1  0
  3 22  1  0
  4  5  2  0
  4 23  1  0
  5  6  1  0
  5 24  1  0
  6  7  2  0
  6 25  1  0
  7 26  1  0
  8  9  2  0
  8 13  1  0
  9 10  1  0
 10 11  2  0
 10 27  1  0
 11 12  1  0
 12 13  2  0
 12 20  1  0
 13 14  1  0
 14 15  1  0
 15 16  2  0
 15 20  1  0
 16 17  1  0
 16 28  1  0
 17 18  2  0
 17 29  1  0
 18 19  1  0
 18 30  1  0
 19 20  2  0
 19 31  1  0
M  END
> <Name>
ligand_1149

> <Comment>
 Structure written by MMmdl.

> <s_phase_Matched_Ligand_Sites>
A(1) D(4) D(-) R(6) R(7)

> <r_phase_Align_Score>
0.173384

> <r_phase_Vector_Score>
0.930305

> <r_phase_Volume_Score>
0.40885

> <r_phase_Fitness>
1.873643

> <r_i_docking_score>
-9.859011

> <Original_Smiles>
N(c1ccccc1)c2ncnc3c2oc4ccccc34

> <SumscoreRank>
12

> <ReciprocalRank>
93

> <rocsvalue>
0.902

> <rocsrank>
252

> <dockrank>
35

> <Pharmrank>
716

$$$$
ligand_4562
  SciTegic08271217373D

 40 44  0  0  1  0            999 V2000
   57.5395   -5.4374  -51.1604 F   0  0
   56.3513   -5.9893  -51.5079 C   0  0
   55.4336   -6.4443  -50.5406 C   0  0
   54.2449   -6.9852  -50.8851 N   0  0
   53.9898   -7.0864  -52.1862 C   0  0
   52.7859   -7.6739  -52.5251 N   0  0
   52.1957   -8.0083  -53.7547 C   0  0
   52.7819   -7.5970  -54.9820 C   0  0
   52.1893   -7.8942  -56.2256 C   0  0
   51.0131   -8.6516  -56.2106 C   0  0
   50.2691   -9.0661  -57.2624 O   0  0
   49.2490   -9.8586  -56.7145 C   0  0
   49.3613   -9.8551  -55.3141 O   0  0
   50.4592   -9.1080  -55.0323 C   0  0
   51.0205   -8.7971  -53.7798 C   0  0
   54.7780   -6.6677  -53.1741 N   0  0
   55.9614   -6.1108  -52.8544 C   0  0
   56.7984   -5.5971  -53.8608 N   0  0
   56.5426   -5.3185  -55.2208 C   0  0
   55.1851   -5.1829  -55.6170 C   0  0
   54.8278   -4.8680  -56.9501 C   0  0
   55.8656   -4.6676  -57.8716 C   0  0
   55.7946   -4.3096  -59.1769 O   0  0
   57.1208   -4.1695  -59.6117 C   0  0
   57.9839   -4.5621  -58.5804 O   0  0
   57.1852   -4.8055  -57.5089 C   0  0
   57.5559   -5.1256  -56.1966 C   0  0
   55.6524   -6.3697  -49.4855 H   0  0
   52.1957   -7.8109  -51.7189 H   0  0
   53.7190   -7.0618  -54.9795 H   0  0
   52.6328   -7.5677  -57.1540 H   0  0
   48.2824   -9.4656  -57.0261 H   0  0
   49.3477  -10.8796  -57.0838 H   0  0
   50.5525   -9.1453  -52.8707 H   0  0
   57.6434   -5.1859  -53.4884 H   0  0
   54.4082   -5.3218  -54.8813 H   0  0
   53.7947   -4.7596  -57.2488 H   0  0
   57.2877   -4.7826  -60.4976 H   0  0
   57.3109   -3.1250  -59.8615 H   0  0
   58.6011   -5.1874  -55.9748 H   0  0
  1  2  1  0
  2  3  2  0
  2 17  1  0
  3  4  1  0
  3 28  1  0
  4  5  2  0
  5  6  1  0
  5 16  1  0
  6  7  1  0
  6 29  1  0
  7  8  2  0
  7 15  1  0
  8  9  1  0
  8 30  1  0
  9 10  2  0
  9 31  1  0
 10 11  1  0
 10 14  1  0
 11 12  1  0
 12 13  1  0
 12 32  1  0
 12 33  1  0
 13 14  1  0
 14 15  2  0
 15 34  1  0
 16 17  2  0
 17 18  1  0
 18 19  1  0
 18 35  1  0
 19 20  2  0
 19 27  1  0
 20 21  1  0
 20 36  1  0
 21 22  2  0
 21 37  1  0
 22 23  1  0
 22 26  1  0
 23 24  1  0
 24 25  1  0
 24 38  1  0
 24 39  1  0
 25 26  1  0
 26 27  2  0
 27 40  1  0
M  END
> <Name>
ligand_4562

> <Comment>
 Structure written by MMmdl.

> <s_phase_Matched_Ligand_Sites>
A(1) D(7) D(-) R(10) R(12)

> <r_phase_Align_Score>
0.180571

> <r_phase_Vector_Score>
0.957688

> <r_phase_Volume_Score>
0.433077

> <r_phase_Fitness>
1.923738

> <r_i_docking_score>
-9.68446

> <Original_Smiles>
Fc1cnc(Nc2ccc3OCOc3c2)nc1Nc4ccc5OCOc5c4

> <SumscoreRank>
111

> <ReciprocalRank>
375

> <rocsvalue>
0.947

> <rocsrank>
156

> <dockrank>
1266

> <Pharmrank>
380

$$$$
ligand_4459
  SciTegic08271217373D

 36 38  0  0  1  0            999 V2000
   56.5051   -4.4617  -59.5610 C   0  0
   56.7423   -5.1757  -58.2357 C   0  0
   56.2262   -6.2750  -58.0372 O   0  0
   57.5692   -4.5532  -57.3777 N   0  0
   57.8068   -4.8514  -56.0110 C   0  0
   59.0618   -4.5002  -55.4777 C   0  0
   59.3372   -4.6956  -54.1126 C   0  0
   58.3495   -5.2337  -53.2685 C   0  0
   57.0793   -5.5814  -53.7814 C   0  0
   56.8182   -5.3921  -55.1581 C   0  0
   56.0337   -6.0843  -52.8809 C   0  0
   56.0102   -6.0422  -51.5062 C   0  0
   54.5568   -6.7292  -50.8435 S   0  0
   54.0046   -7.0634  -52.4712 C   0  0
   52.7809   -7.7076  -52.6592 N   0  0
   52.1435   -8.0928  -53.8474 C   0  0
   52.7706   -7.7754  -55.0709 C   0  0
   52.1814   -8.2138  -56.2714 C   0  0
   50.9779   -8.9415  -56.2092 C   0  0
   50.4105   -9.1840  -54.9440 C   0  0
   50.9746   -8.7706  -53.7892 N   0  0
   54.8801   -6.6809  -53.4043 N   0  0
   57.1017   -3.5513  -59.6433 H   0  0
   55.4537   -4.1812  -59.6528 H   0  0
   56.7639   -5.1158  -60.3937 H   0  0
   58.0518   -3.7413  -57.7385 H   0  0
   59.8187   -4.0894  -56.1254 H   0  0
   60.3012   -4.4246  -53.7082 H   0  0
   58.5775   -5.3721  -52.2215 H   0  0
   55.8383   -5.6262  -55.5476 H   0  0
   56.7555   -5.6399  -50.8367 H   0  0
   52.2098   -7.7895  -51.8304 H   0  0
   53.7046   -7.2346  -55.0975 H   0  0
   52.6488   -8.0054  -57.2228 H   0  0
   50.4993   -9.3027  -57.1078 H   0  0
   49.4836   -9.7301  -54.8549 H   0  0
  1  2  1  0
  1 23  1  0
  1 24  1  0
  1 25  1  0
  2  3  2  0
  2  4  1  0
  4  5  1  0
  4 26  1  0
  5  6  2  0
  5 10  1  0
  6  7  1  0
  6 27  1  0
  7  8  2  0
  7 28  1  0
  8  9  1  0
  8 29  1  0
  9 10  2  0
  9 11  1  0
 10 30  1  0
 11 12  2  0
 11 22  1  0
 12 13  1  0
 12 31  1  0
 13 14  1  0
 14 15  1  0
 14 22  2  0
 15 16  1  0
 15 32  1  0
 16 17  2  0
 16 21  1  0
 17 18  1  0
 17 33  1  0
 18 19  2  0
 18 34  1  0
 19 20  1  0
 19 35  1  0
 20 21  2  0
 20 36  1  0
M  END
> <Name>
ligand_4459

> <Comment>
 Structure written by MMmdl.

> <s_phase_Matched_Ligand_Sites>
A(1) D(5) D(-) R(8) R(6)

> <r_phase_Align_Score>
0.169702

> <r_phase_Vector_Score>
0.979934

> <r_phase_Volume_Score>
0.509853

> <r_phase_Fitness>
2.02503

> <r_i_docking_score>
-9.519406

> <Original_Smiles>
CC(=O)Nc1cccc(c1)c2csc(Nc3ccccn3)n2

> <SumscoreRank>
63

> <ReciprocalRank>
366

> <rocsvalue>
0.863

> <rocsrank>
384

> <dockrank>
492

> <Pharmrank>
185

$$$$
ligand_3350
  SciTegic08271217373D

 41 44  0  0  1  0            999 V2000
   57.3605   -3.4504  -58.6249 O   0  0
   56.5695   -4.5114  -58.1459 C   0  0
   57.4965   -5.6300  -57.6674 C   0  0
   56.6727   -6.7915  -57.1052 C   0  0
   55.8887   -6.3334  -55.9625 N   0  0
   55.1594   -7.4678  -55.4106 C   0  0
   54.4717   -7.3105  -54.0924 C   0  0
   53.1665   -7.5977  -53.7524 C   0  0
   53.0227   -7.3994  -52.3844 N   0  0
   54.1774   -6.8865  -51.8385 C   0  0
   54.3847   -6.5263  -50.5408 N   0  0
   55.6049   -5.9976  -50.2997 C   0  0
   56.6227   -5.8543  -51.2634 C   0  0
   56.3694   -6.2702  -52.5836 C   0  0
   55.1034   -6.8026  -52.9087 C   0  0
   52.0366   -7.9970  -54.5749 C   0  0
   50.9782   -8.7972  -54.2231 C   0  0
   49.9849   -8.9008  -55.2425 C   0  0
   50.2801   -8.1566  -56.3538 C   0  0
   51.7903   -7.3129  -56.1664 S   0  0
   54.9481   -5.2834  -56.3747 C   0  0
   55.6994   -4.0748  -56.9664 C   0  0
   56.8250   -2.6801  -58.7834 H   0  0
   55.9359   -4.8653  -58.9601 H   0  0
   58.1104   -5.9887  -58.4838 H   0  0
   58.1853   -5.2565  -56.9075 H   0  0
   56.0152   -7.1971  -57.8730 H   0  0
   57.3452   -7.5947  -56.8006 H   0  0
   54.4669   -7.8431  -56.1632 H   0  0
   55.8818   -8.2742  -55.2854 H   0  0
   52.1536   -7.5438  -51.8833 H   0  0
   55.7880   -5.6892  -49.2842 H   0  0
   57.5803   -5.4340  -50.9903 H   0  0
   57.1257   -6.1663  -53.3469 H   0  0
   50.8697   -9.2916  -53.2697 H   0  0
   49.0899   -9.4929  -55.1162 H   0  0
   49.7017   -8.0404  -57.2604 H   0  0
   54.2448   -5.6774  -57.1083 H   0  0
   54.3612   -4.9583  -55.5154 H   0  0
   56.3226   -3.6240  -56.1931 H   0  0
   54.9883   -3.3091  -57.2820 H   0  0
  1  2  1  0
  1 23  1  0
  2  3  1  0
  2 22  1  0
  2 24  1  0
  3  4  1  0
  3 25  1  0
  3 26  1  0
  4  5  1  0
  4 27  1  0
  4 28  1  0
  5  6  1  0
  5 21  1  0
  6  7  1  0
  6 29  1  0
  6 30  1  0
  7  8  2  0
  7 15  1  0
  8  9  1  0
  8 16  1  0
  9 10  1  0
  9 31  1  0
 10 11  2  0
 10 15  1  0
 11 12  1  0
 12 13  2  0
 12 32  1  0
 13 14  1  0
 13 33  1  0
 14 15  2  0
 14 34  1  0
 16 17  2  0
 16 20  1  0
 17 18  1  0
 17 35  1  0
 18 19  2  0
 18 36  1  0
 19 20  1  0
 19 37  1  0
 21 22  1  0
 21 38  1  0
 21 39  1  0
 22 40  1  0
 22 41  1  0
M  END
> <Name>
ligand_3350

> <Comment>
 Structure written by MMmdl.

> <s_phase_Matched_Ligand_Sites>
A(1) D(4) D(-) R(8) R(7)

> <r_phase_Align_Score>
0.513891

> <r_phase_Vector_Score>
0.958638

> <r_phase_Volume_Score>
0.404939

> <r_phase_Fitness>
1.774754

> <r_i_docking_score>
-9.266646

> <Original_Smiles>
OC1CCN(Cc2c([nH]c3ncccc23)c4cccs4)CC1

> <SumscoreRank>
1052

> <ReciprocalRank>
406

> <rocsvalue>
0.574

> <rocsrank>
5133

> <dockrank>
119

> <Pharmrank>
2087

$$$$
ligand_4392
  SciTegic08271217373D

 42 45  0  0  1  0            999 V2000
   58.1571   -4.4782  -57.1789 F   0  0
   58.2701   -4.6718  -55.8456 C   0  0
   59.3864   -4.1592  -55.1528 C   0  0
   59.5203   -4.3725  -53.7677 C   0  0
   58.5332   -5.0952  -53.0711 C   0  0
   57.4140   -5.5971  -53.7597 C   0  0
   57.2747   -5.3834  -55.1475 C   0  0
   56.0559   -5.9060  -55.8795 C   0  0
   54.9246   -5.9903  -55.0211 O   0  0
   53.7022   -6.3268  -55.5672 C   0  0
   53.1758   -5.6959  -56.7201 C   0  0
   51.9441   -6.0836  -57.2626 C   0  0
   51.2011   -7.1068  -56.6567 C   0  0
   49.9718   -7.4943  -57.2273 C   0  0
   49.2341   -8.5437  -56.6547 C   0  0
   49.6925   -9.1707  -55.4849 C   0  0
   50.9087   -8.7681  -54.9011 C   0  0
   51.6907   -7.7429  -55.4886 C   0  0
   52.9438   -7.3491  -54.9410 C   0  0
   53.4721   -7.9963  -53.6652 C   0  0
   53.1671   -7.1962  -52.4889 N   0  0
   54.1750   -6.5411  -51.7547 C   0  0
   55.0123   -5.6007  -52.2848 N   0  0
   55.8008   -5.2475  -51.3207 N   0  0
   55.4262   -5.9722  -50.2480 N   0  0
   54.4045   -6.8149  -50.4848 N   0  0
   60.1381   -3.5974  -55.6850 H   0  0
   60.3770   -3.9788  -53.2413 H   0  0
   58.6277   -5.2539  -52.0063 H   0  0
   56.6532   -6.1283  -53.2094 H   0  0
   55.8257   -5.2653  -56.7328 H   0  0
   56.3075   -6.8872  -56.2826 H   0  0
   53.7055   -4.9091  -57.2286 H   0  0
   51.5853   -5.5858  -58.1497 H   0  0
   49.5987   -7.0112  -58.1198 H   0  0
   48.3149   -8.8700  -57.1203 H   0  0
   49.1183   -9.9715  -55.0400 H   0  0
   51.2325   -9.2779  -54.0071 H   0  0
   53.0623   -9.0028  -53.5777 H   0  0
   54.5530   -8.1311  -53.7147 H   0  0
   52.2164   -7.1172  -52.1542 H   0  0
   55.8855   -5.9112  -49.3443 H   0  0
  1  2  1  0
  2  3  2  0
  2  7  1  0
  3  4  1  0
  3 27  1  0
  4  5  2  0
  4 28  1  0
  5  6  1  0
  5 29  1  0
  6  7  2  0
  6 30  1  0
  7  8  1  0
  8  9  1  0
  8 31  1  0
  8 32  1  0
  9 10  1  0
 10 11  2  0
 10 19  1  0
 11 12  1  0
 11 33  1  0
 12 13  2  0
 12 34  1  0
 13 14  1  0
 13 18  1  0
 14 15  2  0
 14 35  1  0
 15 16  1  0
 15 36  1  0
 16 17  2  0
 16 37  1  0
 17 18  1  0
 17 38  1  0
 18 19  2  0
 19 20  1  0
 20 21  1  0
 20 39  1  0
 20 40  1  0
 21 22  1  0
 21 41  1  0
 22 23  1  0
 22 26  2  0
 23 24  2  0
 24 25  1  0
 25 26  1  0
 25 42  1  0
M  END
> <Name>
ligand_4392

> <Comment>
 Structure written by MMmdl.

> <s_phase_Matched_Ligand_Sites>
A(3) D(5) D(6) R(9) R(10)

> <r_phase_Align_Score>
0.511758

> <r_phase_Vector_Score>
0.922811

> <r_phase_Volume_Score>
0.578259

> <r_phase_Fitness>
2.074605

> <r_i_docking_score>
-9.136795

> <Original_Smiles>
Fc1ccccc1COc2ccc3ccccc3c2CNc4nn[nH]n4

> <SumscoreRank>
520

> <ReciprocalRank>
212

> <rocsvalue>
0.804

> <rocsrank>
794

> <dockrank>
2730

> <Pharmrank>
70

$$$$
ligand_4411
  SciTegic08271217373D

 35 37  0  0  1  0            999 V2000
   56.8362   -4.2051  -59.5332 C   0  0
   57.0008   -4.9966  -58.2374 C   0  0
   56.5723   -6.1475  -58.1921 O   0  0
   57.6180   -4.3535  -57.2272 N   0  0
   57.8141   -4.7611  -55.8769 C   0  0
   59.1249   -4.6677  -55.3673 C   0  0
   59.3992   -5.0147  -54.0319 C   0  0
   58.3605   -5.4502  -53.1899 C   0  0
   57.0406   -5.5575  -53.6814 C   0  0
   56.7752   -5.1955  -55.0214 C   0  0
   55.9683   -6.0780  -52.8254 C   0  0
   55.9838   -6.3102  -51.4699 C   0  0
   54.5623   -7.1531  -50.9153 S   0  0
   53.9321   -7.0968  -52.5485 C   0  0
   52.6824   -7.6441  -52.8364 N   0  0
   52.1305   -8.0138  -54.0470 C   0  0
   52.7591   -7.5158  -55.1068 N   0  0
   52.2452   -7.8006  -56.3178 C   0  0
   51.1111   -8.6174  -56.4686 C   0  0
   50.5407   -9.1063  -55.2795 C   0  0
   51.0628   -8.8146  -54.0727 N   0  0
   54.7699   -6.5092  -53.4046 N   0  0
   57.2516   -3.1993  -59.4530 H   0  0
   55.7793   -4.1211  -59.7864 H   0  0
   57.3452   -4.7186  -60.3503 H   0  0
   58.0465   -3.4729  -57.4780 H   0  0
   59.9230   -4.3274  -56.0094 H   0  0
   60.4079   -4.9452  -53.6459 H   0  0
   58.5926   -5.7200  -52.1704 H   0  0
   55.7594   -5.2588  -55.3752 H   0  0
   56.7689   -6.0904  -50.7659 H   0  0
   52.1314   -7.9313  -52.0401 H   0  0
   52.7510   -7.3791  -57.1768 H   0  0
   50.6937   -8.8457  -57.4380 H   0  0
   49.6674   -9.7417  -55.2971 H   0  0
  1  2  1  0
  1 23  1  0
  1 24  1  0
  1 25  1  0
  2  3  2  0
  2  4  1  0
  4  5  1  0
  4 26  1  0
  5  6  2  0
  5 10  1  0
  6  7  1  0
  6 27  1  0
  7  8  2  0
  7 28  1  0
  8  9  1  0
  8 29  1  0
  9 10  2  0
  9 11  1  0
 10 30  1  0
 11 12  2  0
 11 22  1  0
 12 13  1  0
 12 31  1  0
 13 14  1  0
 14 15  1  0
 14 22  2  0
 15 16  1  0
 15 32  1  0
 16 17  2  0
 16 21  1  0
 17 18  1  0
 18 19  2  0
 18 33  1  0
 19 20  1  0
 19 34  1  0
 20 21  2  0
 20 35  1  0
M  END
> <Name>
ligand_4411

> <Comment>
 Structure written by MMmdl.

> <s_phase_Matched_Ligand_Sites>
A(2) D(6) D(-) R(9) R(7)

> <r_phase_Align_Score>
0.140821

> <r_phase_Vector_Score>
0.983951

> <r_phase_Volume_Score>
0.535453

> <r_phase_Fitness>
2.060038

> <r_i_docking_score>
-9.10103

> <Original_Smiles>
CC(=O)Nc1cccc(c1)c2csc(Nc3ncccn3)n2

> <SumscoreRank>
204

> <ReciprocalRank>
264

> <rocsvalue>
0.852

> <rocsrank>
433

> <dockrank>
1695

> <Pharmrank>
98

$$$$
ligand_4442
  SciTegic08271217373D

 42 44  0  0  1  0            999 V2000
   53.5315   -5.3901  -56.4835 C   0  0
   52.6266   -6.2311  -57.3975 C   0  0
   52.7561   -7.7607  -57.1993 C   0  0
   51.9430   -8.3248  -56.0326 C   0  0
   52.4298   -7.9542  -54.8387 N   0  0
   51.8573   -8.3971  -53.7263 C   0  0
   52.3844   -7.9979  -52.5028 N   0  0
   53.5671   -7.3148  -52.2032 C   0  0
   54.3832   -7.0075  -53.2574 O   0  0
   55.4873   -6.4612  -52.6542 C   0  0
   56.6658   -5.9972  -53.2563 C   0  0
   57.7151   -5.5795  -52.4187 C   0  0
   57.5413   -5.5975  -51.0188 C   0  0
   56.3177   -5.9972  -50.4385 C   0  0
   55.2719   -6.4683  -51.2588 C   0  0
   54.0242   -7.0029  -50.9813 N   0  0
   50.7617   -9.1495  -53.6788 N   0  0
   50.2690   -9.5774  -54.8630 C   0  0
   50.8441   -9.2278  -56.1074 C   0  0
   50.3843   -9.9820  -57.3141 C   0  0
   50.1424  -11.1852  -57.2526 O   0  0
   50.2858   -9.3331  -58.4919 O   0  0
   49.8594   -7.9896  -58.6032 C   0  0
   50.3335   -7.4305  -59.9496 C   0  0
   53.4551   -4.3309  -56.7313 H   0  0
   54.5774   -5.6801  -56.5852 H   0  0
   53.2569   -5.4965  -55.4343 H   0  0
   51.5946   -5.9002  -57.2891 H   0  0
   52.9068   -6.0009  -58.4256 H   0  0
   52.5011   -8.2718  -58.1230 H   0  0
   53.8074   -7.9979  -57.0332 H   0  0
   51.7793   -8.1845  -51.7105 H   0  0
   56.7747   -6.0068  -54.3309 H   0  0
   58.6528   -5.2482  -52.8417 H   0  0
   58.3535   -5.2793  -50.3819 H   0  0
   56.2017   -5.9942  -49.3634 H   0  0
   49.4361  -10.2630  -54.8028 H   0  0
   48.7800   -7.9976  -58.5657 H   0  0
   50.1826   -7.3663  -57.7773 H   0  0
   49.9933   -6.4049  -60.0847 H   0  0
   49.9303   -8.0172  -60.7743 H   0  0
   51.4195   -7.4368  -60.0306 H   0  0
  1  2  1  0
  1 25  1  0
  1 26  1  0
  1 27  1  0
  2  3  1  0
  2 28  1  0
  2 29  1  0
  3  4  1  0
  3 30  1  0
  3 31  1  0
  4  5  2  0
  4 19  1  0
  5  6  1  0
  6  7  1  0
  6 17  2  0
  7  8  1  0
  7 32  1  0
  8  9  1  0
  8 16  2  0
  9 10  1  0
 10 11  2  0
 10 15  1  0
 11 12  1  0
 11 33  1  0
 12 13  2  0
 12 34  1  0
 13 14  1  0
 13 35  1  0
 14 15  2  0
 14 36  1  0
 15 16  1  0
 17 18  1  0
 18 19  2  0
 18 37  1  0
 19 20  1  0
 20 21  2  0
 20 22  1  0
 22 23  1  0
 23 24  1  0
 23 38  1  0
 23 39  1  0
 24 40  1  0
 24 41  1  0
 24 42  1  0
M  END
> <Name>
ligand_4442

> <Comment>
 Structure written by MMmdl.

> <s_phase_Matched_Ligand_Sites>
A(2) D(7) D(-) R(10) R(11)

> <r_phase_Align_Score>
0.13492

> <r_phase_Vector_Score>
0.981821

> <r_phase_Volume_Score>
0.513135

> <r_phase_Fitness>
2.036575

> <r_i_docking_score>
-9.064991

> <Original_Smiles>
CCCc1nc(Nc2oc3ccccc3n2)ncc1C(=O)OCC

> <SumscoreRank>
789

> <ReciprocalRank>
408

> <rocsvalue>
0.855

> <rocsrank>
421

> <dockrank>
3839

> <Pharmrank>
157

$$$$
ligand_4450
  SciTegic08271217373D

 32 34  0  0  1  0            999 V2000
   50.2223   -9.3428  -52.7131 C   0  0
   50.8410   -8.8286  -54.0068 C   0  0
   50.1466   -9.0413  -55.2148 C   0  0
   50.6802   -8.5340  -56.4107 C   0  0
   51.8980   -7.8357  -56.3526 C   0  0
   52.5734   -7.6242  -55.2050 N   0  0
   52.0606   -8.1003  -54.0483 C   0  0
   52.7421   -7.8326  -52.8502 N   0  0
   53.9562   -7.1844  -52.6239 C   0  0
   54.8646   -6.7976  -53.5254 N   0  0
   55.9740   -6.1496  -52.9623 C   0  0
   55.8891   -6.0947  -51.5896 C   0  0
   54.4263   -6.8124  -50.9778 S   0  0
   57.0399   -5.6112  -53.8239 C   0  0
   58.2905   -5.2457  -53.2715 C   0  0
   59.2933   -4.6724  -54.0770 C   0  0
   59.0545   -4.4466  -55.4452 C   0  0
   57.8118   -4.7934  -56.0059 C   0  0
   56.8137   -5.3796  -55.2016 C   0  0
   50.8524   -9.1972  -51.8363 H   0  0
   50.0017  -10.4070  -52.7981 H   0  0
   49.2812   -8.8275  -52.5230 H   0  0
   49.2075   -9.5749  -55.2222 H   0  0
   50.1683   -8.6752  -57.3509 H   0  0
   52.3408   -7.4323  -57.2511 H   0  0
   52.2032   -8.0222  -52.0177 H   0  0
   56.5912   -5.6546  -50.8967 H   0  0
   58.4933   -5.4055  -52.2231 H   0  0
   60.2452   -4.4050  -53.6407 H   0  0
   59.8247   -4.0177  -56.0698 H   0  0
   57.6259   -4.6132  -57.0548 H   0  0
   55.8632   -5.6296  -55.6483 H   0  0
  1  2  1  0
  1 20  1  0
  1 21  1  0
  1 22  1  0
  2  3  2  0
  2  7  1  0
  3  4  1  0
  3 23  1  0
  4  5  2  0
  4 24  1  0
  5  6  1  0
  5 25  1  0
  6  7  2  0
  7  8  1  0
  8  9  1  0
  8 26  1  0
  9 10  2  0
  9 13  1  0
 10 11  1  0
 11 12  2  0
 11 14  1  0
 12 13  1  0
 12 27  1  0
 14 15  2  0
 14 19  1  0
 15 16  1  0
 15 28  1  0
 16 17  2  0
 16 29  1  0
 17 18  1  0
 17 30  1  0
 18 19  2  0
 18 31  1  0
 19 32  1  0
M  END
> <Name>
ligand_4450

> <Comment>
 Structure written by MMmdl.

> <s_phase_Matched_Ligand_Sites>
A(1) D(3) D(-) R(6) R(5)

> <r_phase_Align_Score>
0.234651

> <r_phase_Vector_Score>
0.958989

> <r_phase_Volume_Score>
0.553755

> <r_phase_Fitness>
2.032547

> <r_i_docking_score>
-9.043353

> <Original_Smiles>
Cc1cccnc1Nc2nc(cs2)c3ccccc3

> <SumscoreRank>
110

> <ReciprocalRank>
392

> <rocsvalue>
0.843

> <rocsrank>
476

> <dockrank>
751

> <Pharmrank>
167

$$$$
ligand_4388
  SciTegic08271217373D

 32 34  0  0  1  0            999 V2000
   56.2967   -5.8370  -55.3799 C   0  0
   56.8419   -5.6808  -53.9600 C   0  0
   57.9662   -5.1975  -53.8197 O   0  0
   55.9528   -6.1347  -52.8388 C   0  0
   54.7756   -6.6930  -53.1911 N   0  0
   53.9361   -7.0886  -52.2367 C   0  0
   52.7843   -7.7567  -52.5971 N   0  0
   52.2697   -8.0248  -53.8649 C   0  0
   51.1407   -8.7971  -53.8207 O   0  0
   50.7095   -8.7814  -55.1333 C   0  0
   49.5484   -9.3449  -55.6842 C   0  0
   49.2920   -9.1389  -57.0549 C   0  0
   50.1997   -8.3951  -57.8418 C   0  0
   51.3722   -7.8522  -57.2696 C   0  0
   51.6389   -8.0373  -55.8955 C   0  0
   52.6592   -7.5970  -55.0752 N   0  0
   54.1228   -6.9530  -50.9258 N   0  0
   55.2886   -6.3989  -50.5404 C   0  0
   56.2840   -6.0195  -51.4618 C   0  0
   57.6405   -5.5819  -50.9481 C   0  0
   56.0979   -6.8865  -55.5971 H   0  0
   57.0122   -5.4606  -56.1109 H   0  0
   55.3663   -5.2792  -55.4888 H   0  0
   52.1899   -8.0160  -51.8209 H   0  0
   48.8532   -9.8888  -55.0614 H   0  0
   48.3931   -9.5371  -57.5036 H   0  0
   49.9868   -8.2277  -58.8883 H   0  0
   52.0575   -7.2785  -57.8749 H   0  0
   55.4583   -6.3398  -49.4764 H   0  0
   57.6687   -5.5975  -49.8585 H   0  0
   57.8821   -4.5738  -51.2843 H   0  0
   58.4142   -6.2608  -51.3068 H   0  0
  1  2  1  0
  1 21  1  0
  1 22  1  0
  1 23  1  0
  2  3  2  0
  2  4  1  0
  4  5  2  0
  4 19  1  0
  5  6  1  0
  6  7  1  0
  6 17  2  0
  7  8  1  0
  7 24  1  0
  8  9  1  0
  8 16  2  0
  9 10  1  0
 10 11  2  0
 10 15  1  0
 11 12  1  0
 11 25  1  0
 12 13  2  0
 12 26  1  0
 13 14  1  0
 13 27  1  0
 14 15  2  0
 14 28  1  0
 15 16  1  0
 17 18  1  0
 18 19  2  0
 18 29  1  0
 19 20  1  0
 20 30  1  0
 20 31  1  0
 20 32  1  0
M  END
> <Name>
ligand_4388

> <Comment>
 Structure written by MMmdl.

> <s_phase_Matched_Ligand_Sites>
A(5) D(6) D(-) R(8) R(9)

> <r_phase_Align_Score>
0.107616

> <r_phase_Vector_Score>
0.986002

> <r_phase_Volume_Score>
0.544156

> <r_phase_Fitness>
2.075808

> <r_i_docking_score>
-9.031361

> <Original_Smiles>
CC(=O)c1nc(Nc2oc3ccccc3n2)ncc1C

> <SumscoreRank>
16

> <ReciprocalRank>
143

> <rocsvalue>
0.895

> <rocsrank>
264

> <dockrank>
271

> <Pharmrank>
66

$$$$
ligand_4427
  SciTegic08271217373D

 39 41  0  0  1  0            999 V2000
   55.2980   -5.8770  -63.3953 C   0  0
   55.2729   -6.3687  -61.9528 C   0  0
   56.3100   -6.7857  -61.4388 O   0  0
   54.0710   -6.3110  -61.3606 N   0  0
   53.6768   -6.5957  -60.0241 C   0  0
   52.3731   -7.0989  -59.8512 C   0  0
   51.9106   -7.4789  -58.5795 C   0  0
   52.7417   -7.3573  -57.4427 C   0  0
   54.0333   -6.8082  -57.6088 C   0  0
   54.4999   -6.4291  -58.8850 C   0  0
   52.2814   -7.8223  -56.1234 C   0  0
   51.1580   -8.5514  -55.8044 C   0  0
   50.9944   -8.8251  -54.0893 S   0  0
   52.4767   -7.9233  -53.8386 C   0  0
   52.9532   -7.6968  -52.5475 N   0  0
   54.1343   -7.0655  -52.1391 C   0  0
   55.2039   -6.7598  -53.0132 C   0  0
   56.3433   -6.1130  -52.4989 C   0  0
   57.5104   -5.7722  -53.3980 C   0  0
   56.3772   -5.7968  -51.1293 C   0  0
   55.2715   -6.1539  -50.3387 C   0  0
   54.1819   -6.7836  -50.8201 N   0  0
   53.0193   -7.4951  -54.9787 N   0  0
   54.7547   -6.5675  -64.0406 H   0  0
   56.3210   -5.7835  -63.7590 H   0  0
   54.8191   -4.8999  -63.4719 H   0  0
   53.3071   -6.0751  -61.9932 H   0  0
   51.7176   -7.2118  -60.7016 H   0  0
   50.9145   -7.8874  -58.4954 H   0  0
   54.6935   -6.6984  -56.7622 H   0  0
   55.5021   -6.0405  -58.9636 H   0  0
   50.3980   -8.9333  -56.4687 H   0  0
   52.2481   -7.7428  -51.8274 H   0  0
   55.1740   -7.0197  -54.0589 H   0  0
   57.8035   -4.7319  -53.2576 H   0  0
   57.2587   -5.9143  -54.4492 H   0  0
   58.3619   -6.4100  -53.1607 H   0  0
   57.2270   -5.2976  -50.6862 H   0  0
   55.2575   -5.9299  -49.2850 H   0  0
  1  2  1  0
  1 24  1  0
  1 25  1  0
  1 26  1  0
  2  3  2  0
  2  4  1  0
  4  5  1  0
  4 27  1  0
  5  6  2  0
  5 10  1  0
  6  7  1  0
  6 28  1  0
  7  8  2  0
  7 29  1  0
  8  9  1  0
  8 11  1  0
  9 10  2  0
  9 30  1  0
 10 31  1  0
 11 12  2  0
 11 23  1  0
 12 13  1  0
 12 32  1  0
 13 14  1  0
 14 15  1  0
 14 23  2  0
 15 16  1  0
 15 33  1  0
 16 17  2  0
 16 22  1  0
 17 18  1  0
 17 34  1  0
 18 19  1  0
 18 20  2  0
 19 35  1  0
 19 36  1  0
 19 37  1  0
 20 21  1  0
 20 38  1  0
 21 22  2  0
 21 39  1  0
M  END
> <Name>
ligand_4427

> <Comment>
 Structure written by MMmdl.

> <s_phase_Matched_Ligand_Sites>
A(1) D(5) D(-) R(9) R(7)

> <r_phase_Align_Score>
0.169348

> <r_phase_Vector_Score>
0.980259

> <r_phase_Volume_Score>
0.530505

> <r_phase_Fitness>
2.046078

> <r_i_docking_score>
-9.029051

> <Original_Smiles>
CC(=O)Nc1ccc(cc1)c2csc(Nc3cc(C)ccn3)n2

> <SumscoreRank>
489

> <ReciprocalRank>
397

> <rocsvalue>
0.775

> <rocsrank>
1149

> <dockrank>
1979

> <Pharmrank>
127

$$$$
ligand_3367
  SciTegic08271217373D

 25 27  0  0  1  0            999 V2000
   48.8660   -9.7625  -56.6873 F   0  0
   49.8994   -9.2670  -55.9668 C   0  0
   49.8710   -9.3165  -54.5620 C   0  0
   50.9483   -8.7972  -53.8176 C   0  0
   52.0730   -8.2342  -54.4635 C   0  0
   52.0915   -8.2008  -55.8757 C   0  0
   51.0078   -8.7020  -56.6216 C   0  0
   53.1989   -7.7398  -53.6719 C   0  0
   54.4316   -7.2952  -54.0856 C   0  0
   55.0963   -6.7765  -52.9244 C   0  0
   56.3269   -6.1397  -52.6534 C   0  0
   56.6179   -5.7360  -51.3363 C   0  0
   55.6693   -5.9808  -50.3224 C   0  0
   54.4825   -6.5989  -50.5138 N   0  0
   54.2405   -6.9665  -51.8042 C   0  0
   53.1085   -7.5828  -52.2938 N   0  0
   49.0240   -9.7572  -54.0569 H   0  0
   50.9105   -8.8509  -52.7399 H   0  0
   52.9366   -7.7851  -56.4040 H   0  0
   51.0342   -8.6723  -57.7011 H   0  0
   54.8152   -7.2788  -55.0948 H   0  0
   57.0317   -5.9580  -53.4512 H   0  0
   57.5523   -5.2457  -51.1025 H   0  0
   55.8826   -5.6827  -49.3082 H   0  0
   52.2797   -7.7934  -51.7543 H   0  0
  1  2  1  0
  2  3  2  0
  2  7  1  0
  3  4  1  0
  3 17  1  0
  4  5  2  0
  4 18  1  0
  5  6  1  0
  5  8  1  0
  6  7  2  0
  6 19  1  0
  7 20  1  0
  8  9  2  0
  8 16  1  0
  9 10  1  0
  9 21  1  0
 10 11  2  0
 10 15  1  0
 11 12  1  0
 11 22  1  0
 12 13  2  0
 12 23  1  0
 13 14  1  0
 13 24  1  0
 14 15  2  0
 15 16  1  0
 16 25  1  0
M  END
> <Name>
ligand_3367

> <Comment>
 Structure written by MMmdl.

> <s_phase_Matched_Ligand_Sites>
A(1) D(2) D(-) R(6) R(5)

> <r_phase_Align_Score>
0.574171

> <r_phase_Vector_Score>
0.961797

> <r_phase_Volume_Score>
0.429446

> <r_phase_Fitness>
1.772251

> <r_i_docking_score>
-8.871456

> <Original_Smiles>
Fc1ccc(cc1)c2cc3cccnc3[nH]2

> <SumscoreRank>
230

> <ReciprocalRank>
407

> <rocsvalue>
0.784

> <rocsrank>
1039

> <dockrank>
131

> <Pharmrank>
2150

$$$$
ligand_4407
  SciTegic08271217373D

 35 37  0  0  1  0            999 V2000
   55.6540   -5.1457  -62.4398 C   0  0
   55.2350   -6.2131  -61.4363 C   0  0
   55.9845   -7.1706  -61.2448 O   0  0
   54.0457   -6.0171  -60.8379 N   0  0
   53.5497   -6.4968  -59.5940 C   0  0
   54.4959   -6.6829  -58.5677 C   0  0
   54.0975   -7.1309  -57.2952 C   0  0
   52.7380   -7.4021  -57.0179 C   0  0
   51.7932   -7.2353  -58.0545 C   0  0
   52.1913   -6.7920  -59.3313 C   0  0
   52.3119   -7.8340  -55.6771 C   0  0
   51.1862   -8.5356  -55.3078 C   0  0
   51.0868   -8.7991  -53.5873 S   0  0
   52.5905   -7.9176  -53.4025 C   0  0
   53.1180   -7.6857  -52.1322 N   0  0
   54.2720   -7.0218  -51.7667 C   0  0
   54.3284   -6.3954  -50.5878 N   0  0
   55.4743   -5.7621  -50.2752 C   0  0
   56.5736   -5.7673  -51.1486 C   0  0
   56.3990   -6.4579  -52.3590 C   0  0
   55.2428   -7.0679  -52.6774 N   0  0
   53.0994   -7.5113  -54.5667 N   0  0
   54.8233   -4.4924  -62.7096 H   0  0
   56.0245   -5.6088  -63.3538 H   0  0
   56.4485   -4.5291  -62.0208 H   0  0
   53.3744   -5.4990  -61.4030 H   0  0
   55.5390   -6.4749  -58.7481 H   0  0
   54.8508   -7.2446  -56.5291 H   0  0
   50.7476   -7.4342  -57.8795 H   0  0
   51.4285   -6.6796  -60.0844 H   0  0
   50.3991   -8.9136  -55.9407 H   0  0
   52.4881   -7.8567  -51.3634 H   0  0
   55.5179   -5.2587  -49.3216 H   0  0
   57.5040   -5.2726  -50.9085 H   0  0
   57.1876   -6.5124  -53.0888 H   0  0
  1  2  1  0
  1 23  1  0
  1 24  1  0
  1 25  1  0
  2  3  2  0
  2  4  1  0
  4  5  1  0
  4 26  1  0
  5  6  2  0
  5 10  1  0
  6  7  1  0
  6 27  1  0
  7  8  2  0
  7 28  1  0
  8  9  1  0
  8 11  1  0
  9 10  2  0
  9 29  1  0
 10 30  1  0
 11 12  2  0
 11 22  1  0
 12 13  1  0
 12 31  1  0
 13 14  1  0
 14 15  1  0
 14 22  2  0
 15 16  1  0
 15 32  1  0
 16 17  2  0
 16 21  1  0
 17 18  1  0
 18 19  2  0
 18 33  1  0
 19 20  1  0
 19 34  1  0
 20 21  2  0
 20 35  1  0
M  END
> <Name>
ligand_4407

> <Comment>
 Structure written by MMmdl.

> <s_phase_Matched_Ligand_Sites>
A(2) D(6) D(-) R(9) R(7)

> <r_phase_Align_Score>
0.14162

> <r_phase_Vector_Score>
0.983699

> <r_phase_Volume_Score>
0.536553

> <r_phase_Fitness>
2.060749

> <r_i_docking_score>
-8.73977

> <Original_Smiles>
CC(=O)Nc1ccc(cc1)c2csc(Nc3ncccn3)n2

> <SumscoreRank>
895

> <ReciprocalRank>
307

> <rocsvalue>
0.736

> <rocsrank>
1874

> <dockrank>
2710

> <Pharmrank>
93

$$$$
ligand_3168
  SciTegic08271217373D

 51 54  0  0  1  0            999 V2000
   59.0967   -4.9525  -53.6478 C   0  0
   57.6983   -5.4899  -53.4257 C   0  0
   56.8545   -5.7663  -54.5199 C   0  0
   55.5569   -6.2787  -54.2978 C   0  0
   54.6835   -6.5168  -55.5122 C   0  0
   55.1255   -6.5201  -52.9593 C   0  0
   54.0115   -7.0271  -52.1712 C   0  0
   52.7843   -7.6009  -52.5509 N   0  0
   52.3082   -7.9093  -53.8896 C   0  0
   51.0655   -8.7972  -54.0083 C   0  0
   50.5986   -9.1131  -55.3032 C   0  0
   49.5128   -9.9935  -55.4831 C   0  0
   48.8891  -10.5599  -54.3549 C   0  0
   49.3220  -10.2463  -53.0529 C   0  0
   50.3998   -9.3599  -52.8862 C   0  0
   47.7386  -11.5148  -54.5512 N   0  3
   48.0309  -12.8933  -54.0791 C   0  0
   46.8990  -13.8599  -54.4661 C   0  0
   45.5477  -13.3641  -53.9309 C   0  0
   45.2858  -11.9259  -54.4012 C   0  0
   46.4521  -10.9999  -54.0164 C   0  0
   54.2295   -6.9244  -50.8839 N   0  0
   55.4624   -6.3901  -50.7579 N   0  0
   56.0805   -6.1483  -51.9645 C   0  0
   57.3353   -5.6500  -52.1383 N   0  0
   59.2674   -4.0696  -53.0310 H   0  0
   59.2559   -4.6735  -54.6898 H   0  0
   59.8355   -5.7073  -53.3774 H   0  0
   57.2043   -5.5837  -55.5259 H   0  0
   53.7107   -6.0472  -55.3841 H   0  0
   54.5722   -7.5811  -55.7126 H   0  0
   55.1261   -6.0705  -56.4032 H   0  0
   52.1131   -7.7370  -51.8024 H   0  0
   52.0817   -6.9766  -54.4019 H   0  0
   53.1121   -8.3972  -54.4292 H   0  0
   51.0918   -8.6961  -56.1698 H   0  0
   49.1761  -10.2311  -56.4817 H   0  0
   48.8450  -10.6817  -52.1866 H   0  0
   50.7570   -9.1972  -51.8839 H   0  0
   48.9726  -13.2368  -54.5109 H   0  0
   48.1630  -12.8944  -52.9959 H   0  0
   46.8530  -13.9593  -55.5514 H   0  0
   47.1128  -14.8559  -54.0760 H   0  0
   44.7450  -14.0232  -54.2636 H   0  0
   45.5479  -13.4002  -52.8402 H   0  0
   45.1444  -11.9121  -55.4828 H   0  0
   44.3579  -11.5549  -53.9645 H   0  0
   46.5105  -10.9048  -52.9306 H   0  0
   46.2711   -9.9996  -54.4116 H   0  0
   55.8542   -6.1958  -49.8464 H   0  0
   47.5845  -11.6109  -55.5440 H   0  0
  1  2  1  0
  1 26  1  0
  1 27  1  0
  1 28  1  0
  2  3  2  0
  2 25  1  0
  3  4  1  0
  3 29  1  0
  4  5  1  0
  4  6  2  0
  5 30  1  0
  5 31  1  0
  5 32  1  0
  6  7  1  0
  6 24  1  0
  7  8  1  0
  7 22  2  0
  8  9  1  0
  8 33  1  0
  9 10  1  0
  9 34  1  0
  9 35  1  0
 10 11  2  0
 10 15  1  0
 11 12  1  0
 11 36  1  0
 12 13  2  0
 12 37  1  0
 13 14  1  0
 13 16  1  0
 14 15  2  0
 14 38  1  0
 15 39  1  0
 16 17  1  0
 16 21  1  0
 16 51  1  0
 17 18  1  0
 17 40  1  0
 17 41  1  0
 18 19  1  0
 18 42  1  0
 18 43  1  0
 19 20  1  0
 19 44  1  0
 19 45  1  0
 20 21  1  0
 20 46  1  0
 20 47  1  0
 21 48  1  0
 21 49  1  0
 22 23  1  0
 23 24  1  0
 23 50  1  0
 24 25  2  0
M  CHG  1  16   1
M  END
> <Name>
ligand_3168

> <Comment>
 Structure written by MMmdl.

> <s_phase_Matched_Ligand_Sites>
A(2) D(3) D(4) R(10) R(11)

> <r_phase_Align_Score>
0.554635

> <r_phase_Vector_Score>
0.910864

> <r_phase_Volume_Score>
0.38026

> <r_phase_Fitness>
1.828929

> <r_i_docking_score>
-8.704568

> <Original_Smiles>
Cc1cc(C)c2c(NCc3ccc(cc3)N4CCCCC4)n[nH]c2n1

> <SumscoreRank>
54

> <ReciprocalRank>
64

> <rocsvalue>
0.79

> <rocsrank>
951

> <dockrank>
21

> <Pharmrank>
1202

$$$$
ligand_1044
  SciTegic08271217373D

 32 34  0  0  1  0            999 V2000
   49.0316   -9.8427  -55.3875 C   0  0
   50.3167   -9.0440  -55.3454 C   0  0
   50.8723   -8.5266  -56.5294 C   0  0
   52.0714   -7.7962  -56.4419 C   0  0
   52.7112   -7.5620  -55.2778 N   0  0
   52.1711   -8.0418  -54.1355 C   0  0
   52.7844   -7.7683  -52.9029 N   0  0
   54.0002   -7.1414  -52.6296 C   0  0
   54.9290   -6.7563  -53.5083 N   0  0
   56.0372   -6.1290  -52.9254 C   0  0
   55.9329   -6.0894  -51.5526 C   0  0
   54.4504   -6.7973  -50.9694 S   0  0
   57.1134   -5.5972  -53.7770 C   0  0
   58.3587   -5.2343  -53.2134 C   0  0
   59.3676   -4.6574  -54.0085 C   0  0
   59.1437   -4.4336  -55.3789 C   0  0
   57.9134   -4.7977  -55.9560 C   0  0
   56.9059   -5.3797  -55.1606 C   0  0
   50.9784   -8.7972  -54.1266 C   0  0
   48.7255  -10.1540  -54.3889 H   0  0
   49.1593  -10.7347  -56.0006 H   0  0
   48.2296   -9.2405  -55.8142 H   0  0
   50.3985   -8.6880  -57.4863 H   0  0
   52.5314   -7.3913  -57.3311 H   0  0
   52.2255   -7.9984  -52.0927 H   0  0
   56.6297   -5.6683  -50.8432 H   0  0
   58.5499   -5.3886  -52.1617 H   0  0
   60.3125   -4.3832  -53.5623 H   0  0
   59.9182   -3.9956  -55.9908 H   0  0
   57.7397   -4.6251  -57.0085 H   0  0
   55.9613   -5.6346  -55.6189 H   0  0
   50.5664   -9.1677  -53.1990 H   0  0
  1  2  1  0
  1 20  1  0
  1 21  1  0
  1 22  1  0
  2  3  2  0
  2 19  1  0
  3  4  1  0
  3 23  1  0
  4  5  2  0
  4 24  1  0
  5  6  1  0
  6  7  1  0
  6 19  2  0
  7  8  1  0
  7 25  1  0
  8  9  2  0
  8 12  1  0
  9 10  1  0
 10 11  2  0
 10 13  1  0
 11 12  1  0
 11 26  1  0
 13 14  2  0
 13 18  1  0
 14 15  1  0
 14 27  1  0
 15 16  2  0
 15 28  1  0
 16 17  1  0
 16 29  1  0
 17 18  2  0
 17 30  1  0
 18 31  1  0
 19 32  1  0
M  END
> <Name>
ligand_1044

> <Comment>
 Structure written by MMmdl.

> <s_phase_Matched_Ligand_Sites>
A(1) D(3) D(-) R(6) R(5)

> <r_phase_Align_Score>
0.220787

> <r_phase_Vector_Score>
0.969651

> <r_phase_Volume_Score>
0.529735

> <r_phase_Fitness>
2.022855

> <r_i_docking_score>
-8.669461

> <Original_Smiles>
Cc1ccnc(Nc2nc(cs2)c3ccccc3)c1

> <SumscoreRank>
132

> <ReciprocalRank>
427

> <rocsvalue>
0.854

> <rocsrank>
426

> <dockrank>
1015

> <Pharmrank>
189

$$$$
ligand_2896
  SciTegic08271217373D

 28 30  0  0  1  0            999 V2000
   57.1129   -3.7365  -58.2260 C   0  0
   58.2480   -4.5357  -57.5711 C   0  0
   58.0266   -4.7996  -56.0957 C   0  0
   58.9887   -4.3987  -55.1469 C   0  0
   58.7836   -4.6597  -53.7776 C   0  0
   57.6066   -5.2897  -53.3190 C   0  0
   57.4080   -5.4360  -51.9816 N   0  0
   56.2156   -5.9954  -51.6385 C   0  0
   55.6166   -6.2407  -50.4037 N   0  0
   54.3845   -6.8539  -50.4840 N   0  0
   54.1561   -6.9870  -51.7753 C   0  0
   52.9990   -7.5624  -52.2848 N   0  0
   55.2288   -6.4634  -52.5098 C   0  0
   55.4459   -6.3263  -53.8905 C   0  0
   56.6466   -5.7030  -54.2970 C   0  0
   56.8677   -5.4735  -55.6679 C   0  0
   57.3580   -3.4953  -59.2608 H   0  0
   56.9362   -2.7973  -57.7037 H   0  0
   56.1753   -4.2915  -58.2305 H   0  0
   58.3777   -5.4896  -58.0822 H   0  0
   59.1842   -3.9972  -57.6840 H   0  0
   59.8857   -3.8868  -55.4661 H   0  0
   59.5255   -4.3369  -53.0617 H   0  0
   56.0034   -5.9954  -49.5006 H   0  0
   52.7615   -7.4141  -53.2543 H   0  0
   52.2021   -7.6733  -51.6641 H   0  0
   54.7051   -6.6522  -54.6058 H   0  0
   56.1337   -5.7921  -56.3942 H   0  0
  1  2  1  0
  1 17  1  0
  1 18  1  0
  1 19  1  0
  2  3  1  0
  2 20  1  0
  2 21  1  0
  3  4  2  0
  3 16  1  0
  4  5  1  0
  4 22  1  0
  5  6  2  0
  5 23  1  0
  6  7  1  0
  6 15  1  0
  7  8  2  0
  8  9  1  0
  8 13  1  0
  9 10  1  0
  9 24  1  0
 10 11  2  0
 11 12  1  0
 11 13  1  0
 12 25  1  0
 12 26  1  0
 13 14  2  0
 14 15  1  0
 14 27  1  0
 15 16  2  0
 16 28  1  0
M  END
> <Name>
ligand_2896

> <Comment>
 Structure written by MMmdl.

> <s_phase_Matched_Ligand_Sites>
A(2) D(-) D(5) R(7) R(9)

> <r_phase_Align_Score>
0.883249

> <r_phase_Vector_Score>
0.788333

> <r_phase_Volume_Score>
0.424413

> <r_phase_Fitness>
1.416879

> <r_i_docking_score>
-8.575382

> <Original_Smiles>
CCc1ccc2nc3[nH]nc(N)c3cc2c1

> <SumscoreRank>
462

> <ReciprocalRank>
6

> <rocsvalue>
0.698

> <rocsrank>
2857

> <dockrank>
2

> <Pharmrank>
5076

$$$$
ligand_4349
  SciTegic08271217373D

 34 36  0  0  1  0            999 V2000
   57.5681   -5.7828  -50.4148 C   0  0
   56.2885   -6.3033  -51.0308 C   0  0
   56.2091   -6.5680  -52.4123 C   0  0
   55.0054   -7.0697  -52.9372 C   0  0
   53.9229   -7.2971  -52.0674 C   0  0
   52.7365   -7.8089  -52.6090 N   0  0
   52.3394   -7.8799  -53.9422 C   0  0
   52.8974   -7.2584  -54.9776 N   0  0
   52.2474   -7.4849  -56.1952 C   0  0
   51.1941   -8.3551  -56.0515 C   0  0
   50.9446   -8.8337  -54.4003 S   0  0
   52.7071   -6.7792  -57.3866 C   0  0
   52.2100   -7.3924  -58.9462 S   0  0
   53.0808   -6.0843  -59.7090 C   0  0
   53.1310   -5.9224  -61.1804 C   0  0
   53.6906   -5.2699  -58.8488 N   0  0
   53.4804   -5.6454  -57.5157 C   0  0
   54.0786   -4.8037  -56.4294 C   0  0
   53.9865   -7.0189  -50.7455 N   0  0
   55.1461   -6.5511  -50.2424 C   0  0
   57.4361   -5.5618  -49.3542 H   0  0
   57.8864   -4.8656  -50.9160 H   0  0
   58.3624   -6.5264  -50.5166 H   0  0
   57.0579   -6.4046  -53.0588 H   0  0
   54.9301   -7.3045  -53.9910 H   0  0
   52.0347   -8.0713  -51.9325 H   0  0
   50.5218   -8.7227  -56.8110 H   0  0
   53.5473   -4.9531  -61.4515 H   0  0
   52.1334   -6.0087  -61.6088 H   0  0
   53.7536   -6.7113  -61.5945 H   0  0
   54.8205   -4.1084  -56.8198 H   0  0
   54.5742   -5.4180  -55.6800 H   0  0
   53.3128   -4.2213  -55.9189 H   0  0
   55.1591   -6.3639  -49.1782 H   0  0
  1  2  1  0
  1 21  1  0
  1 22  1  0
  1 23  1  0
  2  3  2  0
  2 20  1  0
  3  4  1  0
  3 24  1  0
  4  5  2  0
  4 25  1  0
  5  6  1  0
  5 19  1  0
  6  7  1  0
  6 26  1  0
  7  8  2  0
  7 11  1  0
  8  9  1  0
  9 10  2  0
  9 12  1  0
 10 11  1  0
 10 27  1  0
 12 13  1  0
 12 17  2  0
 13 14  1  0
 14 15  1  0
 14 16  2  0
 15 28  1  0
 15 29  1  0
 15 30  1  0
 16 17  1  0
 17 18  1  0
 18 31  1  0
 18 32  1  0
 18 33  1  0
 19 20  2  0
 20 34  1  0
M  END
> <Name>
ligand_4349

> <Comment>
 Structure written by MMmdl.

> <s_phase_Matched_Ligand_Sites>
A(1) D(4) D(-) R(10) R(8)

> <r_phase_Align_Score>
0.159673

> <r_phase_Vector_Score>
0.991261

> <r_phase_Volume_Score>
0.5829

> <r_phase_Fitness>
2.111382

> <r_i_docking_score>
-8.566865

> <Original_Smiles>
Cc1ccc(Nc2nc(cs2)c3sc(C)nc3C)nc1

> <SumscoreRank>
270

> <ReciprocalRank>
43

> <rocsvalue>
0.869

> <rocsrank>
365

> <dockrank>
2720

> <Pharmrank>
15

$$$$
ligand_1147
  SciTegic08271217373D

 32 34  0  0  1  0            999 V2000
   48.9275  -10.4667  -53.3205 C   0  0
   49.3874  -10.0301  -54.5929 O   0  0
   50.5170   -9.2413  -54.6447 C   0  0
   50.9622   -8.8520  -55.9209 C   0  0
   52.0859   -8.0193  -56.0594 C   0  0
   52.7924   -7.5933  -54.9198 C   0  0
   52.4016   -8.0065  -53.6310 C   0  0
   53.0181   -7.5863  -52.4385 N   0  0
   54.2238   -6.9303  -52.1541 C   0  0
   54.3857   -6.6980  -50.8314 N   0  0
   55.4817   -6.0817  -50.3886 C   0  0
   56.5320   -5.6544  -51.0831 N   0  0
   56.3800   -5.9152  -52.4093 C   0  0
   55.2748   -6.5491  -53.0374 C   0  0
   55.6502   -6.5913  -54.4264 C   0  0
   56.7907   -5.9809  -54.6515 N   0  0
   57.2600   -5.6119  -53.4342 N   0  0
   58.5509   -4.9578  -53.3468 C   0  0
   51.2371   -8.7962  -53.5073 C   0  0
   48.0266  -11.0651  -53.4538 H   0  0
   48.6710   -9.6275  -52.6731 H   0  0
   49.6670  -11.0940  -52.8215 H   0  0
   50.4195   -9.1728  -56.7979 H   0  0
   52.3886   -7.6862  -57.0406 H   0  0
   53.5763   -6.8713  -55.0559 H   0  0
   52.4384   -7.6956  -51.6164 H   0  0
   55.5221   -5.9183  -49.3232 H   0  0
   55.1376   -7.0329  -55.2672 H   0  0
   58.8252   -4.5174  -54.3066 H   0  0
   59.3082   -5.6880  -53.0584 H   0  0
   58.5160   -4.1691  -52.5937 H   0  0
   50.9034   -9.0463  -52.5113 H   0  0
  1  2  1  0
  1 20  1  0
  1 21  1  0
  1 22  1  0
  2  3  1  0
  3  4  2  0
  3 19  1  0
  4  5  1  0
  4 23  1  0
  5  6  2  0
  5 24  1  0
  6  7  1  0
  6 25  1  0
  7  8  1  0
  7 19  2  0
  8  9  1  0
  8 26  1  0
  9 10  2  0
  9 14  1  0
 10 11  1  0
 11 12  2  0
 11 27  1  0
 12 13  1  0
 13 14  2  0
 13 17  1  0
 14 15  1  0
 15 16  2  0
 15 28  1  0
 16 17  1  0
 17 18  1  0
 18 29  1  0
 18 30  1  0
 18 31  1  0
 19 32  1  0
M  END
> <Name>
ligand_1147

> <Comment>
 Structure written by MMmdl.

> <s_phase_Matched_Ligand_Sites>
A(1) D(5) D(-) R(9) R(10)

> <r_phase_Align_Score>
0.222469

> <r_phase_Vector_Score>
0.921085

> <r_phase_Volume_Score>
0.430895

> <r_phase_Fitness>
1.875015

> <r_i_docking_score>
-8.463276

> <Original_Smiles>
COc1cccc(Nc2ncnc3c2cnn3C)c1

> <SumscoreRank>
70

> <ReciprocalRank>
247

> <rocsvalue>
0.815

> <rocsrank>
679

> <dockrank>
92

> <Pharmrank>
704

$$$$
ligand_4579
  SciTegic08271217373D

 38 40  0  0  1  0            999 V2000
   52.5868   -7.5375  -57.4221 C   0  0
   52.1010   -8.0145  -56.0728 C   0  0
   50.9684   -8.8451  -55.9664 C   0  0
   50.5225   -9.2557  -54.6963 C   0  0
   51.1761   -8.7946  -53.5368 C   0  0
   52.2806   -7.9230  -53.6301 C   0  0
   52.8470   -7.4158  -52.4485 N   0  0
   54.1025   -6.8230  -52.2556 C   0  0
   55.0191   -6.5704  -53.2987 C   0  0
   56.2919   -6.0792  -52.9454 C   0  0
   56.5649   -5.7748  -51.6586 N   0  0
   55.6018   -5.9730  -50.7620 C   0  0
   54.3921   -6.4786  -50.9892 N   0  0
   57.2999   -5.9568  -53.8800 N   0  0
   57.0764   -5.9768  -55.3286 C   0  0
   57.6692   -4.7098  -55.9678 C   0  0
   59.0431   -4.5834  -55.6100 O   0  0
   59.2257   -4.4621  -54.2017 C   0  0
   58.6921   -5.7195  -53.4944 C   0  0
   52.7775   -7.5980  -54.9124 C   0  0
   53.6766   -7.5171  -57.4477 H   0  0
   52.2238   -6.5285  -57.6173 H   0  0
   52.2260   -8.1873  -58.2166 H   0  0
   50.4504   -9.1762  -56.8548 H   0  0
   49.6687   -9.9109  -54.6082 H   0  0
   50.8078   -9.1059  -52.5720 H   0  0
   52.2807   -7.4832  -51.6147 H   0  0
   54.7745   -6.7928  -54.3196 H   0  0
   55.8306   -5.7099  -49.7403 H   0  0
   57.5548   -6.8638  -55.7438 H   0  0
   56.0197   -6.0517  -55.5851 H   0  0
   57.5877   -4.7650  -57.0533 H   0  0
   57.1167   -3.8239  -55.6548 H   0  0
   60.2874   -4.3356  -53.9900 H   0  0
   58.7223   -3.5680  -53.8339 H   0  0
   58.8068   -5.6073  -52.4163 H   0  0
   59.2870   -6.5880  -53.7772 H   0  0
   53.6741   -7.0081  -55.0274 H   0  0
  1  2  1  0
  1 21  1  0
  1 22  1  0
  1 23  1  0
  2  3  2  0
  2 20  1  0
  3  4  1  0
  3 24  1  0
  4  5  2  0
  4 25  1  0
  5  6  1  0
  5 26  1  0
  6  7  1  0
  6 20  2  0
  7  8  1  0
  7 27  1  0
  8  9  2  0
  8 13  1  0
  9 10  1  0
  9 28  1  0
 10 11  2  0
 10 14  1  0
 11 12  1  0
 12 13  2  0
 12 29  1  0
 14 15  1  0
 14 19  1  0
 15 16  1  0
 15 30  1  0
 15 31  1  0
 16 17  1  0
 16 32  1  0
 16 33  1  0
 17 18  1  0
 18 19  1  0
 18 34  1  0
 18 35  1  0
 19 36  1  0
 19 37  1  0
 20 38  1  0
M  END
> <Name>
ligand_4579

> <Comment>
 Structure written by MMmdl.

> <s_phase_Matched_Ligand_Sites>
A(2) D(4) D(-) R(8) R(7)

> <r_phase_Align_Score>
0.205736

> <r_phase_Vector_Score>
0.947827

> <r_phase_Volume_Score>
0.439441

> <r_phase_Fitness>
1.914493

> <r_i_docking_score>
-8.441682

> <Original_Smiles>
Cc1cccc(Nc2cc(ncn2)N3CCOCC3)c1

> <SumscoreRank>
161

> <ReciprocalRank>
405

> <rocsvalue>
0.942

> <rocsrank>
164

> <dockrank>
1583

> <Pharmrank>
422

$$$$
ligand_1135
  SciTegic08271217373D

 32 34  0  0  1  0            999 V2000
   49.5550  -10.1331  -52.4245 C   0  0
   50.7149   -9.3214  -52.5116 O   0  0
   51.0904   -8.8410  -53.7494 C   0  0
   50.3983   -9.1352  -54.9506 C   0  0
   50.7469   -8.4859  -56.1486 C   0  0
   51.7613   -7.5139  -56.1490 C   0  0
   52.4620   -7.2299  -54.9627 C   0  0
   52.1829   -7.9359  -53.7729 C   0  0
   52.8285   -7.6887  -52.5474 N   0  0
   54.0294   -7.0589  -52.1877 C   0  0
   54.1250   -6.8360  -50.8568 N   0  0
   55.2016   -6.2293  -50.3536 C   0  0
   56.2840   -5.7927  -50.9895 N   0  0
   56.2027   -6.0513  -52.3218 C   0  0
   55.1338   -6.6866  -53.0096 C   0  0
   55.5927   -6.7437  -54.3727 C   0  0
   56.7433   -6.1325  -54.5363 N   0  0
   57.1358   -5.7444  -53.2984 N   0  0
   58.4191   -5.0881  -53.1453 C   0  0
   49.3885  -10.4108  -51.3837 H   0  0
   49.6662  -11.0517  -53.0027 H   0  0
   48.6724   -9.5965  -52.7663 H   0  0
   49.5730   -9.8300  -54.9729 H   0  0
   50.2070   -8.7024  -57.0586 H   0  0
   51.9854   -6.9696  -57.0549 H   0  0
   53.1573   -6.4106  -54.9712 H   0  0
   52.2762   -7.9873  -51.7527 H   0  0
   55.1952   -6.0806  -49.2854 H   0  0
   55.1314   -7.1972  -55.2364 H   0  0
   58.6618   -4.5150  -54.0408 H   0  0
   59.1933   -5.8372  -52.9771 H   0  0
   58.3911   -4.4112  -52.2907 H   0  0
  1  2  1  0
  1 20  1  0
  1 21  1  0
  1 22  1  0
  2  3  1  0
  3  4  2  0
  3  8  1  0
  4  5  1  0
  4 23  1  0
  5  6  2  0
  5 24  1  0
  6  7  1  0
  6 25  1  0
  7  8  2  0
  7 26  1  0
  8  9  1  0
  9 10  1  0
  9 27  1  0
 10 11  2  0
 10 15  1  0
 11 12  1  0
 12 13  2  0
 12 28  1  0
 13 14  1  0
 14 15  2  0
 14 18  1  0
 15 16  1  0
 16 17  2  0
 16 29  1  0
 17 18  1  0
 18 19  1  0
 19 30  1  0
 19 31  1  0
 19 32  1  0
M  END
> <Name>
ligand_1135

> <Comment>
 Structure written by MMmdl.

> <s_phase_Matched_Ligand_Sites>
A(1) D(5) D(-) R(9) R(10)

> <r_phase_Align_Score>
0.165396

> <r_phase_Vector_Score>
0.916823

> <r_phase_Volume_Score>
0.429458

> <r_phase_Fitness>
1.882388

> <r_i_docking_score>
-8.363147

> <Original_Smiles>
COc1ccccc1Nc2ncnc3c2cnn3C

> <SumscoreRank>
94

> <ReciprocalRank>
167

> <rocsvalue>
0.767

> <rocsrank>
1307

> <dockrank>
56

> <Pharmrank>
649

$$$$
ligand_4377
  SciTegic08271217373D

 34 36  0  0  1  0            999 V2000
   59.9877   -4.3357  -53.8839 C   0  0
   58.6231   -4.7628  -54.3868 C   0  0
   58.3149   -4.6464  -55.7528 C   0  0
   57.0527   -5.0384  -56.2269 C   0  0
   56.0697   -5.5206  -55.3377 C   0  0
   54.6942   -5.8120  -55.9096 C   0  0
   56.3769   -5.6721  -53.9563 C   0  0
   57.6596   -5.2829  -53.4998 C   0  0
   55.4368   -6.2580  -52.9850 C   0  0
   55.4076   -6.1307  -51.6135 C   0  0
   54.0794   -6.9865  -50.8824 S   0  0
   53.5465   -7.4515  -52.4872 C   0  0
   52.3714   -8.1815  -52.6501 N   0  0
   51.7150   -8.5396  -53.8136 C   0  0
   50.5765   -9.1970  -53.6097 N   0  0
   49.8217   -9.4726  -54.6923 C   0  0
   50.2152   -9.0851  -55.9847 C   0  0
   51.4463   -8.4137  -56.0834 C   0  0
   52.1925   -8.1408  -54.9946 N   0  0
   54.3670   -7.0316  -53.4520 N   0  0
   60.1461   -4.6449  -52.8500 H   0  0
   60.0879   -3.2505  -53.9370 H   0  0
   60.7762   -4.7807  -54.4912 H   0  0
   59.0351   -4.2313  -56.4407 H   0  0
   56.8266   -4.9275  -57.2767 H   0  0
   53.8947   -5.6146  -55.1961 H   0  0
   54.6292   -6.8494  -56.2380 H   0  0
   54.5075   -5.1695  -56.7696 H   0  0
   57.9143   -5.3944  -52.4549 H   0  0
   56.0848   -5.5757  -50.9828 H   0  0
   51.7997   -8.2813  -51.8258 H   0  0
   48.8908   -9.9934  -54.5236 H   0  0
   49.6063   -9.2887  -56.8547 H   0  0
   51.8275   -8.0822  -57.0378 H   0  0
  1  2  1  0
  1 21  1  0
  1 22  1  0
  1 23  1  0
  2  3  2  0
  2  8  1  0
  3  4  1  0
  3 24  1  0
  4  5  2  0
  4 25  1  0
  5  6  1  0
  5  7  1  0
  6 26  1  0
  6 27  1  0
  6 28  1  0
  7  8  2  0
  7  9  1  0
  8 29  1  0
  9 10  2  0
  9 20  1  0
 10 11  1  0
 10 30  1  0
 11 12  1  0
 12 13  1  0
 12 20  2  0
 13 14  1  0
 13 31  1  0
 14 15  2  0
 14 19  1  0
 15 16  1  0
 16 17  2  0
 16 32  1  0
 17 18  1  0
 17 33  1  0
 18 19  2  0
 18 34  1  0
M  END
> <Name>
ligand_4377

> <Comment>
 Structure written by MMmdl.

> <s_phase_Matched_Ligand_Sites>
A(2) D(4) D(-) R(9) R(7)

> <r_phase_Align_Score>
0.142778

> <r_phase_Vector_Score>
0.983388

> <r_phase_Volume_Score>
0.559449

> <r_phase_Fitness>
2.083135

> <r_i_docking_score>
-8.063503

> <Original_Smiles>
Cc1ccc(C)c(c1)c2csc(Nc3ncccn3)n2

> <SumscoreRank>
122

> <ReciprocalRank>
151

> <rocsvalue>
0.836

> <rocsrank>
522

> <dockrank>
1028

> <Pharmrank>
53

$$$$
ligand_4408
  SciTegic08271217373D

 29 31  0  0  1  0            999 V2000
   54.2827   -5.4789  -61.1934 F   0  0
   53.8011   -5.9683  -60.0263 C   0  0
   54.5099   -5.7519  -58.8304 C   0  0
   54.0198   -6.2695  -57.6154 C   0  0
   52.8161   -7.0119  -57.5792 C   0  0
   52.1081   -7.2139  -58.7891 C   0  0
   52.5959   -6.6927  -60.0046 C   0  0
   52.3341   -7.5749  -56.3057 C   0  0
   51.2570   -8.4078  -56.1020 C   0  0
   51.0185   -8.8124  -54.4257 S   0  0
   52.4082   -7.8209  -54.0271 C   0  0
   52.7700   -7.6623  -52.6896 N   0  0
   53.8973   -7.0361  -52.1440 C   0  0
   54.7586   -6.3397  -53.0168 C   0  0
   55.8874   -5.6909  -52.4848 C   0  0
   56.1012   -5.7398  -51.0960 C   0  0
   55.1880   -6.4581  -50.3032 C   0  0
   54.1147   -7.0950  -50.8109 N   0  0
   52.9857   -7.2715  -55.1010 N   0  0
   55.4332   -5.1920  -58.8497 H   0  0
   54.5888   -6.0971  -56.7148 H   0  0
   51.1886   -7.7810  -58.8000 H   0  0
   52.0529   -6.8562  -60.9260 H   0  0
   50.5683   -8.8050  -56.8315 H   0  0
   52.0134   -7.8259  -52.0430 H   0  0
   54.5663   -6.3147  -54.0817 H   0  0
   56.5709   -5.1583  -53.1283 H   0  0
   56.9430   -5.2329  -50.6500 H   0  0
   55.3245   -6.5192  -49.2341 H   0  0
  1  2  1  0
  2  3  2  0
  2  7  1  0
  3  4  1  0
  3 20  1  0
  4  5  2  0
  4 21  1  0
  5  6  1  0
  5  8  1  0
  6  7  2  0
  6 22  1  0
  7 23  1  0
  8  9  2  0
  8 19  1  0
  9 10  1  0
  9 24  1  0
 10 11  1  0
 11 12  1  0
 11 19  2  0
 12 13  1  0
 12 25  1  0
 13 14  2  0
 13 18  1  0
 14 15  1  0
 14 26  1  0
 15 16  2  0
 15 27  1  0
 16 17  1  0
 16 28  1  0
 17 18  2  0
 17 29  1  0
M  END
> <Name>
ligand_4408

> <Comment>
 Structure written by MMmdl.

> <s_phase_Matched_Ligand_Sites>
A(1) D(3) D(-) R(7) R(5)

> <r_phase_Align_Score>
0.169249

> <r_phase_Vector_Score>
0.980251

> <r_phase_Volume_Score>
0.545114

> <r_phase_Fitness>
2.060699

> <r_i_docking_score>
-8.018659

> <Original_Smiles>
Fc1ccc(cc1)c2csc(Nc3ccccn3)n2

> <SumscoreRank>
682

> <ReciprocalRank>
267

> <rocsvalue>
0.839

> <rocsrank>
496

> <dockrank>
3591

> <Pharmrank>
94

$$$$
ligand_4416
  SciTegic08271217373D

 39 41  0  0  1  0            999 V2000
   56.8296   -4.6416  -59.2876 C   0  0
   56.9717   -5.2785  -57.9069 C   0  0
   56.3364   -6.2976  -57.6352 O   0  0
   57.8492   -4.6847  -57.0785 N   0  0
   58.0483   -4.9034  -55.6898 C   0  0
   59.2749   -4.4778  -55.1428 C   0  0
   59.5155   -4.5839  -53.7619 C   0  0
   58.5208   -5.1088  -52.9149 C   0  0
   57.2800   -5.5358  -53.4395 C   0  0
   57.0527   -5.4337  -54.8340 C   0  0
   56.2320   -6.0267  -52.5340 C   0  0
   56.1773   -5.9397  -51.1607 C   0  0
   54.7407   -6.6667  -50.4995 S   0  0
   54.2271   -7.0654  -52.1307 C   0  0
   53.0242   -7.7397  -52.3419 N   0  0
   52.3740   -8.0785  -53.5365 C   0  0
   51.2006   -8.8649  -53.6067 C   0  0
   50.6886   -9.2132  -54.8731 C   0  0
   49.4411  -10.0642  -54.9810 C   0  0
   51.3664   -8.7663  -56.0245 C   0  0
   52.5233   -7.9814  -55.8529 C   0  0
   53.0154   -7.6446  -54.6424 N   0  0
   55.1127   -6.6867  -53.0566 N   0  0
   57.5514   -3.8383  -59.4364 H   0  0
   55.8302   -4.2224  -59.4021 H   0  0
   56.9813   -5.3834  -60.0702 H   0  0
   58.4286   -3.9686  -57.4954 H   0  0
   60.0351   -4.0729  -55.7913 H   0  0
   60.4580   -4.2551  -53.3492 H   0  0
   58.7254   -5.1753  -51.8560 H   0  0
   56.0943   -5.7204  -55.2371 H   0  0
   56.8963   -5.4883  -50.4933 H   0  0
   52.4766   -7.9277  -51.5153 H   0  0
   50.7048   -9.2328  -52.7231 H   0  0
   49.1519  -10.2214  -56.0212 H   0  0
   48.6112   -9.5838  -54.4629 H   0  0
   49.6104  -11.0412  -54.5254 H   0  0
   51.0162   -9.0163  -57.0158 H   0  0
   53.0721   -7.6207  -56.7096 H   0  0
  1  2  1  0
  1 24  1  0
  1 25  1  0
  1 26  1  0
  2  3  2  0
  2  4  1  0
  4  5  1  0
  4 27  1  0
  5  6  2  0
  5 10  1  0
  6  7  1  0
  6 28  1  0
  7  8  2  0
  7 29  1  0
  8  9  1  0
  8 30  1  0
  9 10  2  0
  9 11  1  0
 10 31  1  0
 11 12  2  0
 11 23  1  0
 12 13  1  0
 12 32  1  0
 13 14  1  0
 14 15  1  0
 14 23  2  0
 15 16  1  0
 15 33  1  0
 16 17  2  0
 16 22  1  0
 17 18  1  0
 17 34  1  0
 18 19  1  0
 18 20  2  0
 19 35  1  0
 19 36  1  0
 19 37  1  0
 20 21  1  0
 20 38  1  0
 21 22  2  0
 21 39  1  0
M  END
> <Name>
ligand_4416

> <Comment>
 Structure written by MMmdl.

> <s_phase_Matched_Ligand_Sites>
A(1) D(5) D(-) R(9) R(7)

> <r_phase_Align_Score>
0.167628

> <r_phase_Vector_Score>
0.98064

> <r_phase_Volume_Score>
0.542123

> <r_phase_Fitness>
2.058424

> <r_i_docking_score>
-7.73819

> <Original_Smiles>
CC(=O)Nc1cccc(c1)c2csc(Nc3cc(C)ccn3)n2

> <SumscoreRank>
46

> <ReciprocalRank>
235

> <rocsvalue>
0.865

> <rocsrank>
376

> <dockrank>
465

> <Pharmrank>
105

$$$$
ligand_4357
  SciTegic08271217373D

 40 42  0  0  1  0            999 V2000
   57.7139   -4.0130  -58.6852 C   0  0
   58.2845   -4.2274  -57.4010 O   0  0
   57.4828   -4.7504  -56.4050 C   0  0
   56.1162   -5.0754  -56.5908 C   0  0
   55.3543   -5.6060  -55.5339 C   0  0
   55.9359   -5.8237  -54.2674 C   0  0
   57.2979   -5.4963  -54.0833 C   0  0
   58.0776   -4.9607  -55.1390 C   0  0
   59.4118   -4.6322  -55.0058 O   0  0
   59.9047   -4.3102  -53.7118 C   0  0
   55.1383   -6.3824  -53.1633 C   0  0
   55.3280   -6.2489  -51.8062 C   0  0
   54.1014   -7.0617  -50.8697 S   0  0
   53.3578   -7.5976  -52.3728 C   0  0
   52.1802   -8.3325  -52.4840 N   0  0
   51.4840   -8.7976  -53.6039 C   0  0
   50.3030   -9.5333  -53.3741 C   0  0
   49.5503   -9.9919  -54.4711 C   0  0
   48.2829  -10.7876  -54.2455 C   0  0
   50.0187   -9.7044  -55.7684 C   0  0
   51.2093   -8.9627  -55.9010 C   0  0
   51.9341   -8.5280  -54.8477 N   0  0
   54.0112   -7.1612  -53.4495 N   0  0
   58.4664   -3.5846  -59.3477 H   0  0
   56.8809   -3.3104  -58.6419 H   0  0
   57.3757   -4.9484  -59.1349 H   0  0
   55.6255   -4.9318  -57.5411 H   0  0
   54.3179   -5.8513  -55.7124 H   0  0
   57.7392   -5.6659  -53.1134 H   0  0
   60.9655   -4.0669  -53.7801 H   0  0
   59.8050   -5.1519  -53.0245 H   0  0
   59.3933   -3.4407  -53.2950 H   0  0
   56.1019   -5.7010  -51.2935 H   0  0
   51.6918   -8.4900  -51.5912 H   0  0
   49.9717   -9.7387  -52.3632 H   0  0
   47.8895  -11.1828  -55.1824 H   0  0
   47.5191  -10.1558  -53.7916 H   0  0
   48.4752  -11.6274  -53.5743 H   0  0
   49.4742  -10.0298  -56.6436 H   0  0
   51.5957   -8.7210  -56.8797 H   0  0
  1  2  1  0
  1 24  1  0
  1 25  1  0
  1 26  1  0
  2  3  1  0
  3  4  2  0
  3  8  1  0
  4  5  1  0
  4 27  1  0
  5  6  2  0
  5 28  1  0
  6  7  1  0
  6 11  1  0
  7  8  2  0
  7 29  1  0
  8  9  1  0
  9 10  1  0
 10 30  1  0
 10 31  1  0
 10 32  1  0
 11 12  2  0
 11 23  1  0
 12 13  1  0
 12 33  1  0
 13 14  1  0
 14 15  1  0
 14 23  2  0
 15 16  1  0
 15 34  1  0
 16 17  2  0
 16 22  1  0
 17 18  1  0
 17 35  1  0
 18 19  1  0
 18 20  2  0
 19 36  1  0
 19 37  1  0
 19 38  1  0
 20 21  1  0
 20 39  1  0
 21 22  2  0
 21 40  1  0
M  END
> <Name>
ligand_4357

> <Comment>
 Structure written by MMmdl.

> <s_phase_Matched_Ligand_Sites>
A(1) D(5) D(-) R(11) R(9)

> <r_phase_Align_Score>
0.169343

> <r_phase_Vector_Score>
0.980268

> <r_phase_Volume_Score>
0.583642

> <r_phase_Fitness>
2.099226

> <r_i_docking_score>
-7.698155

> <Original_Smiles>
COc1ccc(cc1OC)c2csc(Nc3cc(C)ccn3)n2

> <SumscoreRank>
821

> <ReciprocalRank>
78

> <rocsvalue>
0.784

> <rocsrank>
1028

> <dockrank>
3511

> <Pharmrank>
26

$$$$
ligand_4446
  SciTegic08271217373D

 29 31  0  0  1  0            999 V2000
   52.7843   -7.6509  -52.8997 N   0  0
   52.1846   -8.0104  -54.1214 C   0  0
   52.6512   -7.5894  -55.3921 C   0  0
   51.9403   -7.9554  -56.5534 C   0  0
   50.7730   -8.7339  -56.4356 C   0  0
   50.3517   -9.1205  -55.2130 N   0  3
   51.0085   -8.7970  -54.0780 C   0  0
   54.0260   -7.0781  -52.6398 C   0  0
   54.9500   -6.7098  -53.5281 N   0  0
   56.0833   -6.1263  -52.9466 C   0  0
   56.0035   -6.1173  -51.5723 C   0  0
   54.5109   -6.7894  -50.9823 S   0  0
   57.1580   -5.5960  -53.7953 C   0  0
   58.3979   -5.2148  -53.2376 C   0  0
   59.3747   -4.6254  -54.0625 C   0  0
   59.0763   -4.4314  -55.4229 C   0  0
   57.9033   -4.7986  -55.9765 N   0  0
   56.9729   -5.3675  -55.1797 C   0  0
   52.2366   -7.8432  -52.0687 H   0  0
   53.5257   -6.9702  -55.5062 H   0  0
   52.2875   -7.6412  -57.5275 H   0  0
   50.1699   -9.0491  -57.2761 H   0  0
   50.5579   -9.1538  -53.1622 H   0  0
   56.7207   -5.7339  -50.8615 H   0  0
   58.6014   -5.3566  -52.1871 H   0  0
   60.3281   -4.3213  -53.6557 H   0  0
   59.8050   -3.9905  -56.0838 H   0  0
   56.0421   -5.6186  -55.6671 H   0  0
   49.4934   -9.6703  -55.1401 H   0  0
  1  2  1  0
  1  8  1  0
  1 19  1  0
  2  3  2  0
  2  7  1  0
  3  4  1  0
  3 20  1  0
  4  5  2  0
  4 21  1  0
  5  6  1  0
  5 22  1  0
  6  7  2  0
  6 29  1  0
  7 23  1  0
  8  9  2  0
  8 12  1  0
  9 10  1  0
 10 11  2  0
 10 13  1  0
 11 12  1  0
 11 24  1  0
 13 14  2  0
 13 18  1  0
 14 15  1  0
 14 25  1  0
 15 16  2  0
 15 26  1  0
 16 17  1  0
 16 27  1  0
 17 18  2  0
 18 28  1  0
M  CHG  1   6   1
M  END
> <Name>
ligand_4446

> <Comment>
 Structure written by MMmdl.

> <s_phase_Matched_Ligand_Sites>
A(-) D(3) D(4) R(6) R(5)

> <r_phase_Align_Score>
0.301055

> <r_phase_Vector_Score>
0.982651

> <r_phase_Volume_Score>
0.551877

> <r_phase_Fitness>
2.034176

> <r_i_docking_score>
-7.693927

> <Original_Smiles>
N(c1cccnc1)c2nc(cs2)c3cccnc3

> <SumscoreRank>
973

> <ReciprocalRank>
478

> <rocsvalue>
0.811

> <rocsrank>
712

> <dockrank>
3657

> <Pharmrank>
163

$$$$
ligand_4409
  SciTegic08271217373D

 30 32  0  0  1  0            999 V2000
   55.7675   -6.0851  -55.5075 O   0  0
   56.9208   -5.5727  -54.9856 C   0  0
   57.8884   -5.0450  -55.8616 C   0  0
   59.1062   -4.5489  -55.3597 C   0  0
   59.3565   -4.5729  -53.9754 C   0  0
   58.3847   -5.0839  -53.0945 C   0  0
   57.1576   -5.5809  -53.5874 C   0  0
   56.1421   -6.0497  -52.6391 C   0  0
   56.1912   -6.0068  -51.2678 C   0  0
   54.7920   -6.7143  -50.5247 S   0  0
   54.1452   -7.0495  -52.1294 C   0  0
   52.8803   -7.5839  -52.3875 N   0  0
   52.2894   -7.9988  -53.5902 C   0  0
   51.1238   -8.7973  -53.6680 C   0  0
   50.6070   -9.1330  -54.9331 C   0  0
   51.2841   -8.6991  -56.0825 C   0  0
   52.4587   -7.9503  -55.9067 C   0  0
   52.9592   -7.6136  -54.6981 N   0  0
   54.9609   -6.6433  -53.1044 N   0  0
   55.1629   -5.4560  -55.9169 H   0  0
   57.7045   -5.0338  -56.9265 H   0  0
   59.8492   -4.1542  -56.0368 H   0  0
   60.2898   -4.1914  -53.5864 H   0  0
   58.5789   -5.0804  -52.0318 H   0  0
   56.9840   -5.6063  -50.6540 H   0  0
   52.3458   -7.8103  -51.5590 H   0  0
   50.6196   -9.1733  -52.7943 H   0  0
   49.7106   -9.7286  -55.0192 H   0  0
   50.9285   -8.9519  -57.0704 H   0  0
   53.0261   -7.6165  -56.7610 H   0  0
  1  2  1  0
  1 20  1  0
  2  3  2  0
  2  7  1  0
  3  4  1  0
  3 21  1  0
  4  5  2  0
  4 22  1  0
  5  6  1  0
  5 23  1  0
  6  7  2  0
  6 24  1  0
  7  8  1  0
  8  9  2  0
  8 19  1  0
  9 10  1  0
  9 25  1  0
 10 11  1  0
 11 12  1  0
 11 19  2  0
 12 13  1  0
 12 26  1  0
 13 14  2  0
 13 18  1  0
 14 15  1  0
 14 27  1  0
 15 16  2  0
 15 28  1  0
 16 17  1  0
 16 29  1  0
 17 18  2  0
 17 30  1  0
M  END
> <Name>
ligand_4409

> <Comment>
 Structure written by MMmdl.

> <s_phase_Matched_Ligand_Sites>
A(1) D(5) D(-) R(8) R(6)

> <r_phase_Align_Score>
0.182145

> <r_phase_Vector_Score>
0.975766

> <r_phase_Volume_Score>
0.55225

> <r_phase_Fitness>
2.06065

> <r_i_docking_score>
-7.693771

> <Original_Smiles>
Oc1ccccc1c2csc(Nc3ccccn3)n2

> <SumscoreRank>
73

> <ReciprocalRank>
238

> <rocsvalue>
0.836

> <rocsrank>
523

> <dockrank>
558

> <Pharmrank>
95

$$$$
ligand_4340
  SciTegic08271217373D

 35 38  0  0  1  0            999 V2000
   48.9922   -9.1976  -58.5663 N   0  0
   49.6151   -8.9909  -57.6146 C   0  0
   50.4016   -8.7456  -56.4172 C   0  0
   49.9816   -9.3128  -55.1988 C   0  0
   50.6535   -9.1268  -54.0463 N   0  0
   51.7612   -8.3968  -54.1093 C   0  0
   52.3843   -8.1801  -52.8899 N   0  0
   53.5380   -7.4687  -52.5611 C   0  0
   54.3593   -7.1123  -53.5960 O   0  0
   55.4299   -6.5320  -52.9547 C   0  0
   56.5996   -5.9970  -53.5146 C   0  0
   57.6078   -5.5518  -52.6392 C   0  0
   57.3989   -5.5971  -51.2443 C   0  0
   56.1838   -6.0699  -50.7044 C   0  0
   55.1898   -6.5829  -51.5628 C   0  0
   53.9724   -7.1901  -51.3224 N   0  0
   52.2457   -7.8205  -55.2069 N   0  0
   51.5832   -7.9591  -56.3767 C   0  0
   52.1972   -7.2045  -57.5010 C   0  0
   52.7448   -5.9195  -57.2669 C   0  0
   53.3695   -5.1921  -58.2962 C   0  0
   53.4445   -5.7251  -59.5942 C   0  0
   52.9035   -6.9966  -59.8524 C   0  0
   52.2918   -7.7258  -58.8142 C   0  0
   49.0876   -9.9167  -55.1391 H   0  0
   51.8359   -8.4822  -52.0975 H   0  0
   56.7353   -5.9744  -54.5860 H   0  0
   58.5399   -5.1698  -53.0311 H   0  0
   58.1754   -5.2469  -50.5797 H   0  0
   56.0323   -6.0852  -49.6349 H   0  0
   52.6940   -5.4831  -56.2792 H   0  0
   53.7816   -4.2143  -58.0903 H   0  0
   53.9169   -5.1590  -60.3835 H   0  0
   52.9637   -7.4188  -60.8443 H   0  0
   51.9185   -8.7153  -59.0312 H   0  0
  1  2  3  0
  2  3  1  0
  3  4  2  0
  3 18  1  0
  4  5  1  0
  4 25  1  0
  5  6  2  0
  6  7  1  0
  6 17  1  0
  7  8  1  0
  7 26  1  0
  8  9  1  0
  8 16  2  0
  9 10  1  0
 10 11  2  0
 10 15  1  0
 11 12  1  0
 11 27  1  0
 12 13  2  0
 12 28  1  0
 13 14  1  0
 13 29  1  0
 14 15  2  0
 14 30  1  0
 15 16  1  0
 17 18  2  0
 18 19  1  0
 19 20  2  0
 19 24  1  0
 20 21  1  0
 20 31  1  0
 21 22  2  0
 21 32  1  0
 22 23  1  0
 22 33  1  0
 23 24  2  0
 23 34  1  0
 24 35  1  0
M  END
> <Name>
ligand_4340

> <Comment>
 Structure written by MMmdl.

> <s_phase_Matched_Ligand_Sites>
A(3) D(6) D(-) R(7) R(8)

> <r_phase_Align_Score>
0.118119

> <r_phase_Vector_Score>
0.984344

> <r_phase_Volume_Score>
0.61142

> <r_phase_Fitness>
2.139966

> <r_i_docking_score>
-7.646598

> <Original_Smiles>
N#Cc1cnc(Nc2oc3ccccc3n2)nc1c4ccccc4

> <SumscoreRank>
5

> <ReciprocalRank>
16

> <rocsvalue>
0.976

> <rocsrank>
117

> <dockrank>
445

> <Pharmrank>
6

$$$$
[2-(4-Chloro-benzyloxy)-3-methoxy-benzyl]-(4H-[1,2,4]triazol-3-yl)-amine
  SciTegic08271217373D

 41 43  0  0  1  0            999 V2000
   54.0784   -6.5949  -51.7229 C   0  0
   54.7838   -5.5411  -52.2270 N   0  0
   54.3846   -6.9560  -50.4839 N   0  0
   55.3157   -6.0415  -50.1289 N   0  0
   53.3389   -6.6460  -55.7420 C   0  0
   55.5346   -5.2458  -51.1739 C   0  0
   54.5414   -6.1066  -55.3822 O   0  0
   52.7527   -7.5971  -54.8824 C   0  0
   53.0513   -7.2373  -52.4300 N   0  0
   53.4543   -7.9964  -53.5989 C   0  0
   52.6594   -6.2336  -56.9161 C   0  0
   55.6511   -6.5094  -56.1667 C   0  0
   59.0003   -4.4002  -54.4408 C   0  0
   56.8830   -5.8333  -55.6169 C   0  0
   60.1819   -3.4073  -53.6841 Cl  0  0
   58.2318   -5.2737  -53.6566 C   0  0
   58.7590   -4.2994  -55.8239 C   0  0
   57.1804   -5.9913  -54.2511 C   0  0
   57.6927   -5.0035  -56.4169 C   0  0
   53.1207   -5.2331  -57.7384 O   0  0
   51.5184   -8.1868  -55.2220 C   0  0
   50.8701   -7.8250  -56.4168 C   0  0
   51.4426   -6.8544  -57.2594 C   0  0
   53.5827   -4.0556  -57.0861 C   0  0
   55.7248   -5.9863  -49.1997 H   0  0
   56.2424   -4.4305  -51.1672 H   0  0
   52.4383   -7.7689  -51.8265 H   0  0
   54.5362   -7.9811  -53.7327 H   0  0
   53.1837   -9.0276  -53.3926 H   0  0
   55.7798   -7.5914  -56.1062 H   0  0
   55.5138   -6.2553  -57.2182 H   0  0
   58.4226   -5.3666  -52.5976 H   0  0
   59.3460   -3.6176  -56.4192 H   0  0
   56.5715   -6.6451  -53.6467 H   0  0
   57.4764   -4.8686  -57.4669 H   0  0
   51.0653   -8.9184  -54.5688 H   0  0
   49.9258   -8.2789  -56.6793 H   0  0
   50.9260   -6.5574  -58.1602 H   0  0
   53.2365   -3.1971  -57.6484 H   0  0
   53.1889   -3.9407  -56.0742 H   0  0
   54.6709   -4.0145  -57.0542 H   0  0
  1  9  1  0
  1  2  1  0
  1  3  2  0
  2  6  2  0
  3  4  1  0
  4  6  1  0
  4 25  1  0
  5  8  1  0
  5  7  1  0
  5 11  2  0
  6 26  1  0
  7 12  1  0
  8 10  1  0
  8 21  2  0
  9 10  1  0
  9 27  1  0
 10 28  1  0
 10 29  1  0
 11 20  1  0
 11 23  1  0
 12 14  1  0
 12 30  1  0
 12 31  1  0
 13 17  1  0
 13 15  1  0
 13 16  2  0
 14 18  2  0
 14 19  1  0
 16 18  1  0
 16 32  1  0
 17 19  2  0
 17 33  1  0
 18 34  1  0
 19 35  1  0
 20 24  1  0
 21 22  1  0
 21 36  1  0
 22 23  2  0
 22 37  1  0
 23 38  1  0
 24 39  1  0
 24 40  1  0
 24 41  1  0
M  END
> <Name>
[2-(4-Chloro-benzyloxy)-3-methoxy-benzyl]-(4H-[1,2,4]triazol-3-yl)-amine

> <Comment>
 Structure written by MMmdl.

> <s_phase_Matched_Ligand_Sites>
A(2) D(6) D(5) R(9) R(10)

> <r_phase_Align_Score>
0.365969

> <r_phase_Vector_Score>
0.891491

> <r_phase_Volume_Score>
0.467681

> <r_phase_Fitness>
2.054198

> <r_i_docking_score>
-7.628266

> <SumscoreRank>
994

> <ReciprocalRank>
211

> <rocsvalue>
0.952

> <rocsrank>
149

> <dockrank>
4802

> <Pharmrank>
111

$$$$
ligand_4362
  SciTegic08271217373D

 32 34  0  0  1  0            999 V2000
   50.2526   -9.1168  -57.0230 C   0  0
   50.9852   -8.7684  -55.7444 C   0  0
   50.4615   -9.1402  -54.4934 C   0  0
   51.1766   -8.7969  -53.3338 C   0  0
   52.3855   -8.0800  -53.4619 C   0  0
   53.0449   -7.6942  -52.2851 N   0  0
   54.2529   -7.0170  -52.1195 C   0  0
   55.1129   -6.6428  -53.0669 N   0  0
   56.2455   -5.9861  -52.5703 C   0  0
   56.2250   -5.8950  -51.1979 C   0  0
   54.8007   -6.6126  -50.5056 S   0  0
   57.2711   -5.4837  -53.4963 C   0  0
   57.0359   -5.4463  -54.8912 C   0  0
   58.0010   -4.9089  -55.7649 C   0  0
   59.2102   -4.4031  -55.2542 C   0  0
   59.4583   -4.4396  -53.8691 C   0  0
   58.4936   -4.9787  -52.9971 C   0  0
   52.8982   -7.7369  -54.6649 N   0  0
   52.2121   -8.0742  -55.7750 C   0  0
   50.6280   -8.5348  -57.8674 H   0  0
   49.1841   -8.9165  -56.9257 H   0  0
   50.3809  -10.1771  -57.2524 H   0  0
   49.5245   -9.6705  -54.4189 H   0  0
   50.7809   -9.0531  -52.3630 H   0  0
   52.4910   -7.7700  -51.4458 H   0  0
   56.9557   -5.4406  -50.5481 H   0  0
   56.1066   -5.8163  -55.3004 H   0  0
   57.8099   -4.8798  -56.8280 H   0  0
   59.9515   -4.0040  -55.9313 H   0  0
   60.3885   -4.0581  -53.4739 H   0  0
   58.7038   -4.9960  -51.9382 H   0  0
   52.6557   -7.7791  -56.7142 H   0  0
  1  2  1  0
  1 20  1  0
  1 21  1  0
  1 22  1  0
  2  3  2  0
  2 19  1  0
  3  4  1  0
  3 23  1  0
  4  5  2  0
  4 24  1  0
  5  6  1  0
  5 18  1  0
  6  7  1  0
  6 25  1  0
  7  8  2  0
  7 11  1  0
  8  9  1  0
  9 10  2  0
  9 12  1  0
 10 11  1  0
 10 26  1  0
 12 13  2  0
 12 17  1  0
 13 14  1  0
 13 27  1  0
 14 15  2  0
 14 28  1  0
 15 16  1  0
 15 29  1  0
 16 17  2  0
 16 30  1  0
 17 31  1  0
 18 19  2  0
 19 32  1  0
M  END
> <Name>
ligand_4362

> <Comment>
 Structure written by MMmdl.

> <s_phase_Matched_Ligand_Sites>
A(1) D(3) D(-) R(6) R(5)

> <r_phase_Align_Score>
0.159799

> <r_phase_Vector_Score>
0.99125

> <r_phase_Volume_Score>
0.569098

> <r_phase_Fitness>
2.097546

> <r_i_docking_score>
-7.58778

> <Original_Smiles>
Cc1ccc(Nc2nc(cs2)c3ccccc3)nc1

> <SumscoreRank>
37

> <ReciprocalRank>
82

> <rocsvalue>
0.925

> <rocsrank>
194

> <dockrank>
993

> <Pharmrank>
31

$$$$
ligand_4372
  SciTegic08271217373D

 28 30  0  0  1  0            999 V2000
   59.6079   -4.3033  -56.3194 F   0  0
   58.6548   -4.7956  -55.4934 C   0  0
   57.3921   -5.1418  -56.0038 C   0  0
   56.3926   -5.6428  -55.1502 C   0  0
   56.6465   -5.8108  -53.7716 C   0  0
   57.9284   -5.4780  -53.2689 C   0  0
   58.9257   -4.9703  -54.1248 C   0  0
   55.5903   -6.3134  -52.8861 C   0  0
   55.5263   -6.2810  -51.5109 C   0  0
   54.0681   -7.0000  -50.8859 S   0  0
   53.5875   -7.3575  -52.5285 C   0  0
   52.3855   -8.0160  -52.7602 N   0  0
   51.7915   -8.3991  -53.9430 C   0  0
   50.6430   -9.0521  -53.7864 N   0  0
   49.9816   -9.4097  -54.9028 C   0  0
   50.4931   -9.1362  -56.1821 C   0  0
   51.7262   -8.4621  -56.2280 C   0  0
   52.3627   -8.0784  -55.1070 N   0  0
   54.4624   -6.9285  -53.4389 N   0  0
   57.1893   -5.0299  -57.0565 H   0  0
   55.4269   -5.8890  -55.5670 H   0  0
   58.1535   -5.5893  -52.2183 H   0  0
   59.8947   -4.7065  -53.7266 H   0  0
   56.2576   -5.8896  -50.8204 H   0  0
   51.8310   -8.2149  -51.9415 H   0  0
   49.0423   -9.9271  -54.7735 H   0  0
   49.9731   -9.4366  -57.0778 H   0  0
   52.1981   -8.2127  -57.1662 H   0  0
  1  2  1  0
  2  3  2  0
  2  7  1  0
  3  4  1  0
  3 20  1  0
  4  5  2  0
  4 21  1  0
  5  6  1  0
  5  8  1  0
  6  7  2  0
  6 22  1  0
  7 23  1  0
  8  9  2  0
  8 19  1  0
  9 10  1  0
  9 24  1  0
 10 11  1  0
 11 12  1  0
 11 19  2  0
 12 13  1  0
 12 25  1  0
 13 14  2  0
 13 18  1  0
 14 15  1  0
 15 16  2  0
 15 26  1  0
 16 17  1  0
 16 27  1  0
 17 18  2  0
 17 28  1  0
M  END
> <Name>
ligand_4372

> <Comment>
 Structure written by MMmdl.

> <s_phase_Matched_Ligand_Sites>
A(2) D(4) D(-) R(8) R(6)

> <r_phase_Align_Score>
0.141427

> <r_phase_Vector_Score>
0.983755

> <r_phase_Volume_Score>
0.561008

> <r_phase_Fitness>
2.085294

> <r_i_docking_score>
-7.547522

> <Original_Smiles>
Fc1ccc(cc1)c2csc(Nc3ncccn3)n2

> <SumscoreRank>
1402

> <ReciprocalRank>
145

> <rocsvalue>
0.638

> <rocsrank>
4325

> <dockrank>
2493

> <Pharmrank>
46

$$$$
ligand_4445
  SciTegic08271217373D

 36 38  0  0  1  0            999 V2000
   59.5470   -3.7560  -54.4793 C   0  0
   59.2297   -4.5597  -53.3535 O   0  0
   58.0074   -5.1958  -53.3345 C   0  0
   57.4887   -5.6163  -54.5741 C   0  0
   56.2493   -6.2790  -54.6483 C   0  0
   55.4839   -6.5136  -53.4906 C   0  0
   54.2958   -7.1416  -53.5691 N   0  0
   53.6004   -7.3171  -52.4460 C   0  0
   52.3931   -7.9860  -52.4833 N   0  0
   51.5579   -8.5495  -53.4349 C   0  0
   50.4730   -9.2160  -53.0386 N   0  0
   49.6455   -9.6777  -53.9950 C   0  0
   49.9061   -9.4613  -55.3593 C   0  0
   51.0914   -8.7669  -55.6641 C   0  0
   51.4852   -8.4765  -57.0974 C   0  0
   51.9211   -8.3211  -54.7006 N   0  0
   53.9707   -6.9217  -51.2275 N   0  0
   55.1647   -6.3042  -51.1131 C   0  0
   55.5406   -5.8653  -49.7091 C   0  0
   55.9914   -6.0763  -52.2397 C   0  0
   57.2533   -5.4438  -52.1594 C   0  0
   60.5478   -3.3418  -54.3588 H   0  0
   58.8515   -2.9211  -54.5770 H   0  0
   59.5417   -4.3403  -55.4007 H   0  0
   58.0528   -5.4329  -55.4773 H   0  0
   55.8666   -6.6021  -55.6050 H   0  0
   51.9652   -8.0284  -51.5694 H   0  0
   48.7639  -10.2094  -53.6683 H   0  0
   49.2385   -9.8203  -56.1277 H   0  0
   52.4905   -8.0581  -57.1621 H   0  0
   50.7907   -7.7633  -57.5412 H   0  0
   51.4623   -9.3921  -57.6886 H   0  0
   56.5880   -6.0705  -49.4929 H   0  0
   54.9471   -6.3975  -48.9669 H   0  0
   55.3623   -4.7975  -49.5845 H   0  0
   57.6250   -5.1222  -51.1998 H   0  0
  1  2  1  0
  1 22  1  0
  1 23  1  0
  1 24  1  0
  2  3  1  0
  3  4  2  0
  3 21  1  0
  4  5  1  0
  4 25  1  0
  5  6  2  0
  5 26  1  0
  6  7  1  0
  6 20  1  0
  7  8  2  0
  8  9  1  0
  8 17  1  0
  9 10  1  0
  9 27  1  0
 10 11  2  0
 10 16  1  0
 11 12  1  0
 12 13  2  0
 12 28  1  0
 13 14  1  0
 13 29  1  0
 14 15  1  0
 14 16  2  0
 15 30  1  0
 15 31  1  0
 15 32  1  0
 17 18  2  0
 18 19  1  0
 18 20  1  0
 19 33  1  0
 19 34  1  0
 19 35  1  0
 20 21  2  0
 21 36  1  0
M  END
> <Name>
ligand_4445

> <Comment>
 Structure written by MMmdl.

> <s_phase_Matched_Ligand_Sites>
A(2) D(6) D(-) R(12) R(11)

> <r_phase_Align_Score>
0.176885

> <r_phase_Vector_Score>
0.976935

> <r_phase_Volume_Score>
0.524618

> <r_phase_Fitness>
2.03531

> <r_i_docking_score>
-7.465223

> <Original_Smiles>
COc1ccc2nc(Nc3nccc(C)n3)nc(C)c2c1

> <SumscoreRank>
163

> <ReciprocalRank>
416

> <rocsvalue>
0.821

> <rocsrank>
618

> <dockrank>
939

> <Pharmrank>
162

$$$$
ligand_1000
  SciTegic08271217373D

 26 28  0  0  1  0            999 V2000
   54.0233   -7.1969  -50.4843 O   0  0
   54.1039   -7.1473  -51.7087 C   0  0
   53.1290   -7.5908  -52.5210 N   0  0
   53.1840   -7.5825  -53.9286 C   0  0
   54.2345   -7.1162  -54.5443 N   0  0
   55.3155   -6.6020  -53.8148 C   0  0
   56.4260   -6.0806  -54.5079 C   0  0
   57.5417   -5.5972  -53.7953 C   0  0
   57.5364   -5.5977  -52.3870 C   0  0
   56.4192   -6.0918  -51.6871 C   0  0
   55.3123   -6.5969  -52.4018 C   0  0
   52.0241   -8.0822  -54.7334 C   0  0
   51.9520   -7.8672  -56.1283 C   0  0
   50.8543   -8.3823  -56.8393 C   0  0
   49.8620   -9.0836  -56.2549 N   0  0
   49.9295   -9.2821  -54.9245 C   0  0
   50.9752   -8.7975  -54.1174 C   0  0
   52.2882   -7.9261  -52.0706 H   0  0
   56.4332   -6.0741  -55.5876 H   0  0
   58.3956   -5.2120  -54.3328 H   0  0
   58.3849   -5.2140  -51.8417 H   0  0
   56.4206   -6.0870  -50.6070 H   0  0
   52.7181   -7.3184  -56.6566 H   0  0
   50.7707   -8.2325  -57.9062 H   0  0
   49.1185   -9.8378  -54.4837 H   0  0
   50.9522   -9.0009  -53.0576 H   0  0
  1  2  2  0
  2  3  1  0
  2 11  1  0
  3  4  1  0
  3 18  1  0
  4  5  2  0
  4 12  1  0
  5  6  1  0
  6  7  2  0
  6 11  1  0
  7  8  1  0
  7 19  1  0
  8  9  2  0
  8 20  1  0
  9 10  1  0
  9 21  1  0
 10 11  2  0
 10 22  1  0
 12 13  2  0
 12 17  1  0
 13 14  1  0
 13 23  1  0
 14 15  2  0
 14 24  1  0
 15 16  1  0
 16 17  2  0
 16 25  1  0
 17 26  1  0
M  END
> <Name>
ligand_1000

> <Comment>
 Structure written by MMmdl.

> <s_phase_Matched_Ligand_Sites>
A(3) D(4) D(-) R(5) R(7)

> <r_phase_Align_Score>
0.687543

> <r_phase_Vector_Score>
0.906147

> <r_phase_Volume_Score>
0.446704

> <r_phase_Fitness>
1.67269

> <r_i_docking_score>
-7.441131

> <Original_Smiles>
O=C1NC(=Nc2ccccc12)c3ccncc3

> <SumscoreRank>
1296

> <ReciprocalRank>
237

> <rocsvalue>
0.571

> <rocsrank>
5154

> <dockrank>
72

> <Pharmrank>
4322

$$$$
ligand_4417
  SciTegic08271217373D

 41 44  0  0  1  0            999 V2000
   56.0190   -6.5965  -56.0401 C   0  0
   56.4050   -6.1656  -54.6328 C   0  0
   57.6068   -5.4504  -54.4687 C   0  0
   58.0127   -5.0098  -53.1967 C   0  0
   57.2273   -5.3044  -52.0714 C   0  0
   56.0335   -6.0410  -52.2251 C   0  0
   55.2155   -6.3874  -51.1260 C   0  0
   55.5471   -5.9785  -49.7068 C   0  0
   54.0679   -7.0716  -51.2884 N   0  0
   53.7158   -7.3833  -52.5322 C   0  0
   52.4912   -8.0125  -52.6329 N   0  0
   51.6647   -8.4241  -53.6571 C   0  0
   50.6498   -9.1909  -53.2654 N   0  0
   49.7595   -9.5625  -54.2070 C   0  0
   49.8792   -9.1769  -55.4816 C   0  0
   48.8930   -9.5582  -56.5054 C   0  0
   47.9957  -10.3567  -56.2915 O   0  0
   48.9985   -8.8954  -57.8817 C   0  0
   50.4657   -8.6431  -58.2722 C   0  0
   51.2357   -7.8700  -57.1852 C   0  0
   50.9344   -8.3989  -55.7920 C   0  0
   51.8975   -8.0020  -54.9003 N   0  0
   54.4267   -7.1350  -53.6312 N   0  0
   55.5909   -6.4634  -53.5089 C   0  0
   55.0008   -6.9852  -56.1062 H   0  0
   56.6977   -7.3765  -56.3930 H   0  0
   56.0901   -5.7537  -56.7282 H   0  0
   58.2230   -5.2225  -55.3255 H   0  0
   58.9292   -4.4451  -53.0814 H   0  0
   57.5567   -4.9647  -51.1026 H   0  0
   54.8103   -6.3572  -48.9981 H   0  0
   55.5604   -4.8909  -49.6497 H   0  0
   56.5269   -6.3530  -49.4074 H   0  0
   52.0127   -8.0496  -51.7464 H   0  0
   48.9368  -10.1770  -53.8758 H   0  0
   48.5109   -9.5241  -58.6268 H   0  0
   48.4512   -7.9533  -57.8498 H   0  0
   50.9538   -9.6023  -58.4448 H   0  0
   50.5152   -8.1049  -59.2188 H   0  0
   52.3075   -7.9354  -57.3724 H   0  0
   50.9757   -6.8118  -57.2126 H   0  0
  1  2  1  0
  1 25  1  0
  1 26  1  0
  1 27  1  0
  2  3  2  0
  2 24  1  0
  3  4  1  0
  3 28  1  0
  4  5  2  0
  4 29  1  0
  5  6  1  0
  5 30  1  0
  6  7  2  0
  6 24  1  0
  7  8  1  0
  7  9  1  0
  8 31  1  0
  8 32  1  0
  8 33  1  0
  9 10  2  0
 10 11  1  0
 10 23  1  0
 11 12  1  0
 11 34  1  0
 12 13  2  0
 12 22  1  0
 13 14  1  0
 14 15  2  0
 14 35  1  0
 15 16  1  0
 15 21  1  0
 16 17  2  0
 16 18  1  0
 18 19  1  0
 18 36  1  0
 18 37  1  0
 19 20  1  0
 19 38  1  0
 19 39  1  0
 20 21  1  0
 20 40  1  0
 20 41  1  0
 21 22  2  0
 23 24  2  0
M  END
> <Name>
ligand_4417

> <Comment>
 Structure written by MMmdl.

> <s_phase_Matched_Ligand_Sites>
A(2) D(6) D(-) R(12) R(11)

> <r_phase_Align_Score>
0.18614

> <r_phase_Vector_Score>
0.976258

> <r_phase_Volume_Score>
0.54912

> <r_phase_Fitness>
2.057138

> <r_i_docking_score>
-7.377226

> <Original_Smiles>
Cc1cccc2c(C)nc(Nc3ncc4C(=O)CCCc4n3)nc12

> <SumscoreRank>
549

> <ReciprocalRank>
345

> <rocsvalue>
0.741

> <rocsrank>
1772

> <dockrank>
1782

> <Pharmrank>
107

$$$$
ligand_3003
  SciTegic08271217373D

 40 42  0  0  1  0            999 V2000
   56.1598   -4.7867  -56.4345 C   0  0
   55.7307   -4.6075  -57.8962 C   0  0
   54.2054   -4.4011  -57.9802 C   0  0
   53.4448   -5.3521  -57.1837 N   0  0
   53.0158   -6.5676  -57.5553 C   0  0
   53.0974   -7.0100  -58.7008 O   0  0
   52.4061   -7.3597  -56.4350 C   0  0
   51.3281   -8.2404  -56.6572 C   0  0
   50.7672   -8.9521  -55.5768 C   0  0
   51.2836   -8.7952  -54.2740 C   0  0
   52.3851   -7.9415  -54.0398 C   0  0
   52.8514   -7.7265  -52.7290 N   0  0
   54.0162   -7.1966  -52.1935 C   0  0
   53.9887   -6.9501  -50.8845 N   0  0
   55.0869   -6.3711  -50.3518 C   0  0
   56.2180   -6.0549  -51.1211 C   0  0
   56.1479   -6.3953  -52.4804 C   0  0
   55.0523   -6.9737  -53.0057 N   0  0
   52.9314   -7.2360  -55.1322 C   0  0
   56.5673   -3.5938  -58.6898 C   0  0
   57.1328   -4.6158  -59.5352 O   0  0
   56.3278   -5.6190  -58.8807 C   0  0
   57.2436   -4.7447  -56.3326 H   0  0
   55.8444   -5.7496  -56.0326 H   0  0
   55.7475   -4.0084  -55.7950 H   0  0
   53.9497   -3.4148  -57.5948 H   0  0
   53.8593   -4.4161  -59.0160 H   0  0
   53.2714   -5.0885  -56.2247 H   0  0
   50.9192   -8.3607  -57.6504 H   0  0
   49.9280   -9.6110  -55.7467 H   0  0
   50.8140   -9.3205  -53.4549 H   0  0
   52.1692   -7.9404  -52.0125 H   0  0
   55.0584   -6.1604  -49.2923 H   0  0
   57.0937   -5.5953  -50.6874 H   0  0
   56.9736   -6.2043  -53.1500 H   0  0
   53.7455   -6.5494  -54.9730 H   0  0
   55.9857   -2.8672  -59.2597 H   0  0
   57.3263   -3.0755  -58.1013 H   0  0
   56.9369   -6.3912  -58.4097 H   0  0
   55.5998   -6.0622  -59.5607 H   0  0
  1  2  1  0
  1 23  1  0
  1 24  1  0
  1 25  1  0
  2  3  1  0
  2 20  1  0
  2 22  1  0
  3  4  1  0
  3 26  1  0
  3 27  1  0
  4  5  1  0
  4 28  1  0
  5  6  2  0
  5  7  1  0
  7  8  2  0
  7 19  1  0
  8  9  1  0
  8 29  1  0
  9 10  2  0
  9 30  1  0
 10 11  1  0
 10 31  1  0
 11 12  1  0
 11 19  2  0
 12 13  1  0
 12 32  1  0
 13 14  2  0
 13 18  1  0
 14 15  1  0
 15 16  2  0
 15 33  1  0
 16 17  1  0
 16 34  1  0
 17 18  2  0
 17 35  1  0
 19 36  1  0
 20 21  1  0
 20 37  1  0
 20 38  1  0
 21 22  1  0
 22 39  1  0
 22 40  1  0
M  END
> <Name>
ligand_3003

> <Comment>
 Structure written by MMmdl.

> <s_phase_Matched_Ligand_Sites>
A(1) D(6) D(-) R(9) R(10)

> <r_phase_Align_Score>
0.167157

> <r_phase_Vector_Score>
0.959809

> <r_phase_Volume_Score>
0.50663

> <r_phase_Fitness>
2.002194

> <r_i_docking_score>
-7.29866

> <Original_Smiles>
CC1(CNC(=O)c2cccc(Nc3ncccn3)c2)COC1

> <SumscoreRank>
149

> <ReciprocalRank>
501

> <rocsvalue>
0.816

> <rocsrank>
662

> <dockrank>
669

> <Pharmrank>
221

$$$$
ligand_4432
  SciTegic08271217373D

 41 44  0  0  1  0            999 V2000
   58.3033   -4.7793  -55.7369 C   0  0
   57.5408   -5.2395  -54.5114 C   0  0
   58.0693   -4.9865  -53.2307 C   0  0
   57.3587   -5.3755  -52.0822 C   0  0
   56.1104   -6.0248  -52.2169 C   0  0
   55.3073   -6.3827  -51.1121 C   0  0
   55.6659   -5.9981  -49.6939 C   0  0
   54.1359   -7.0330  -51.2647 N   0  0
   53.7457   -7.2984  -52.5122 C   0  0
   52.5395   -7.9668  -52.5949 N   0  0
   51.7259   -8.4566  -53.5979 C   0  0
   52.1266   -8.1282  -54.8247 N   0  0
   51.3930   -8.5872  -55.8599 C   0  0
   50.3094   -9.3474  -55.6714 C   0  0
   49.4990   -9.8339  -56.7995 C   0  0
   49.6771   -9.4624  -57.9479 O   0  0
   48.4092  -10.8680  -56.5035 C   0  0
   47.7601  -10.6218  -55.1299 C   0  0
   48.8018  -10.5234  -53.9998 C   0  0
   49.9968   -9.6741  -54.4022 C   0  0
   50.6684   -9.2110  -53.2926 N   0  0
   54.4103   -6.9812  -53.6241 N   0  0
   55.5849   -6.3290  -53.4997 C   0  0
   56.3102   -5.9221  -54.6389 C   0  0
   57.8202   -5.1069  -56.6590 H   0  0
   59.3196   -5.1728  -55.7239 H   0  0
   58.3672   -3.6901  -55.7505 H   0  0
   59.0165   -4.4744  -53.1230 H   0  0
   57.7742   -5.1555  -51.1091 H   0  0
   54.9420   -6.3953  -48.9828 H   0  0
   55.6674   -4.9123  -49.5890 H   0  0
   56.6519   -6.3669  -49.4200 H   0  0
   52.1011   -8.0551  -51.6919 H   0  0
   51.7259   -8.3058  -56.8490 H   0  0
   47.6551  -10.8374  -57.2899 H   0  0
   48.8621  -11.8591  -56.5324 H   0  0
   47.1874   -9.6953  -55.1724 H   0  0
   47.0414  -11.4105  -54.9073 H   0  0
   48.3417  -10.0997  -53.1071 H   0  0
   49.1636  -11.5147  -53.7265 H   0  0
   55.9036   -6.1333  -55.6169 H   0  0
  1  2  1  0
  1 25  1  0
  1 26  1  0
  1 27  1  0
  2  3  2  0
  2 24  1  0
  3  4  1  0
  3 28  1  0
  4  5  2  0
  4 29  1  0
  5  6  1  0
  5 23  1  0
  6  7  1  0
  6  8  2  0
  7 30  1  0
  7 31  1  0
  7 32  1  0
  8  9  1  0
  9 10  1  0
  9 22  2  0
 10 11  1  0
 10 33  1  0
 11 12  2  0
 11 21  1  0
 12 13  1  0
 13 14  2  0
 13 34  1  0
 14 15  1  0
 14 20  1  0
 15 16  2  0
 15 17  1  0
 17 18  1  0
 17 35  1  0
 17 36  1  0
 18 19  1  0
 18 37  1  0
 18 38  1  0
 19 20  1  0
 19 39  1  0
 19 40  1  0
 20 21  2  0
 22 23  1  0
 23 24  2  0
 24 41  1  0
M  END
> <Name>
ligand_4432

> <Comment>
 Structure written by MMmdl.

> <s_phase_Matched_Ligand_Sites>
A(2) D(6) D(-) R(12) R(11)

> <r_phase_Align_Score>
0.18652

> <r_phase_Vector_Score>
0.976573

> <r_phase_Volume_Score>
0.534467

> <r_phase_Fitness>
2.042717

> <r_i_docking_score>
-7.214245

> <Original_Smiles>
Cc1ccc2c(C)nc(Nc3ncc4C(=O)CCCc4n3)nc2c1

> <SumscoreRank>
124

> <ReciprocalRank>
318

> <rocsvalue>
0.88

> <rocsrank>
320

> <dockrank>
1325

> <Pharmrank>
138

$$$$
ligand_4353
  SciTegic08271217373D

 32 34  0  0  1  0            999 V2000
   57.5907   -5.7764  -50.5738 C   0  0
   56.2892   -6.2392  -51.1836 C   0  0
   56.1976   -6.4645  -52.5663 C   0  0
   55.0041   -6.9862  -53.0893 C   0  0
   53.9276   -7.2457  -52.2106 C   0  0
   52.7292   -7.8410  -52.6241 N   0  0
   52.2034   -7.9732  -53.9101 C   0  0
   52.6984   -7.4568  -55.0373 N   0  0
   51.8735   -7.6420  -56.1542 C   0  0
   50.7516   -8.3733  -55.8404 C   0  0
   50.6764   -8.7979  -54.1537 S   0  0
   52.2482   -7.0646  -57.4527 C   0  0
   53.1673   -5.9915  -57.5357 C   0  0
   53.4909   -5.4189  -58.7821 C   0  0
   52.8985   -5.9138  -59.9590 C   0  0
   53.2031   -5.3655  -61.1592 F   0  0
   51.9871   -6.9830  -59.8880 C   0  0
   51.6630   -7.5541  -58.6421 C   0  0
   54.0079   -7.0093  -50.8820 N   0  0
   55.1576   -6.5014  -50.3883 C   0  0
   57.5258   -5.7424  -49.4859 H   0  0
   57.8627   -4.7931  -50.9583 H   0  0
   58.3887   -6.4723  -50.8338 H   0  0
   57.0408   -6.2740  -53.2136 H   0  0
   54.9534   -7.2036  -54.1439 H   0  0
   52.0839   -8.0417  -51.8718 H   0  0
   49.9453   -8.6668  -56.4957 H   0  0
   53.6195   -5.5869  -56.6419 H   0  0
   54.1836   -4.5907  -58.8332 H   0  0
   51.5267   -7.3604  -60.7888 H   0  0
   50.9552   -8.3687  -58.6094 H   0  0
   55.1858   -6.3424  -49.3212 H   0  0
  1  2  1  0
  1 21  1  0
  1 22  1  0
  1 23  1  0
  2  3  2  0
  2 20  1  0
  3  4  1  0
  3 24  1  0
  4  5  2  0
  4 25  1  0
  5  6  1  0
  5 19  1  0
  6  7  1  0
  6 26  1  0
  7  8  2  0
  7 11  1  0
  8  9  1  0
  9 10  2  0
  9 12  1  0
 10 11  1  0
 10 27  1  0
 12 13  2  0
 12 18  1  0
 13 14  1  0
 13 28  1  0
 14 15  2  0
 14 29  1  0
 15 16  1  0
 15 17  1  0
 17 18  2  0
 17 30  1  0
 18 31  1  0
 19 20  2  0
 20 32  1  0
M  END
> <Name>
ligand_4353

> <Comment>
 Structure written by MMmdl.

> <s_phase_Matched_Ligand_Sites>
A(1) D(3) D(-) R(7) R(6)

> <r_phase_Align_Score>
0.159829

> <r_phase_Vector_Score>
0.991211

> <r_phase_Volume_Score>
0.577064

> <r_phase_Fitness>
2.105467

> <r_i_docking_score>
-7.196892

> <Original_Smiles>
Cc1ccc(Nc2nc(cs2)c3ccc(F)cc3)nc1

> <SumscoreRank>
233

> <ReciprocalRank>
56

> <rocsvalue>
0.859

> <rocsrank>
405

> <dockrank>
2281

> <Pharmrank>
19

$$$$
ligand_4358
  SciTegic08271217373D

 31 33  0  0  1  0            999 V2000
   50.5685   -9.4062  -57.2512 C   0  0
   51.1947   -8.8745  -55.9788 C   0  0
   52.3239   -8.0357  -56.0253 C   0  0
   52.8866   -7.5878  -54.8153 C   0  0
   52.3090   -8.0056  -53.5982 C   0  0
   52.9477   -7.6343  -52.4047 N   0  0
   54.1730   -6.9956  -52.2103 C   0  0
   54.9988   -6.5255  -53.1471 N   0  0
   56.1849   -5.9905  -52.6290 C   0  0
   56.2258   -6.0698  -51.2558 C   0  0
   54.7975   -6.8012  -50.5826 S   0  0
   57.1941   -5.4136  -53.5270 C   0  0
   58.3848   -4.8346  -53.0309 C   0  0
   59.3506   -4.3729  -53.9446 C   0  0
   59.0858   -4.4886  -55.3209 C   0  0
   57.8719   -5.0736  -55.7224 C   0  0
   56.9498   -5.5333  -54.8534 N   0  0
   51.2037   -8.7825  -53.5545 N   0  0
   50.6637   -9.2049  -54.7164 C   0  0
   50.0722  -10.3613  -57.0754 H   0  0
   51.3272   -9.5659  -58.0180 H   0  0
   49.8310   -8.7004  -57.6344 H   0  0
   52.7664   -7.7532  -56.9698 H   0  0
   53.7698   -6.9661  -54.8323 H   0  0
   52.3625   -7.6800  -51.5832 H   0  0
   57.0173   -5.7290  -50.6043 H   0  0
   58.5708   -4.7679  -51.9688 H   0  0
   60.2770   -3.9381  -53.5974 H   0  0
   59.8027   -4.1383  -56.0482 H   0  0
   57.6370   -5.1806  -56.7713 H   0  0
   49.7916   -9.8365  -54.6335 H   0  0
  1  2  1  0
  1 20  1  0
  1 21  1  0
  1 22  1  0
  2  3  2  0
  2 19  1  0
  3  4  1  0
  3 23  1  0
  4  5  2  0
  4 24  1  0
  5  6  1  0
  5 18  1  0
  6  7  1  0
  6 25  1  0
  7  8  2  0
  7 11  1  0
  8  9  1  0
  9 10  2  0
  9 12  1  0
 10 11  1  0
 10 26  1  0
 12 13  2  0
 12 17  1  0
 13 14  1  0
 13 27  1  0
 14 15  2  0
 14 28  1  0
 15 16  1  0
 15 29  1  0
 16 17  2  0
 16 30  1  0
 18 19  2  0
 19 31  1  0
M  END
> <Name>
ligand_4358

> <Comment>
 Structure written by MMmdl.

> <s_phase_Matched_Ligand_Sites>
A(2) D(4) D(-) R(7) R(6)

> <r_phase_Align_Score>
0.159986

> <r_phase_Vector_Score>
0.991188

> <r_phase_Volume_Score>
0.570594

> <r_phase_Fitness>
2.098944

> <r_i_docking_score>
-7.183054

> <Original_Smiles>
Cc1ccc(Nc2nc(cs2)c3ccccn3)nc1

> <SumscoreRank>
76

> <ReciprocalRank>
75

> <rocsvalue>
0.911

> <rocsrank>
230

> <dockrank>
1528

> <Pharmrank>
27

$$$$
ligand_4418
  SciTegic08271217373D

 33 35  0  0  1  0            999 V2000
   57.9456   -3.7877  -58.7902 C   0  0
   58.5463   -4.1190  -57.5466 O   0  0
   57.7336   -4.5851  -56.5358 C   0  0
   58.3219   -4.7901  -55.2697 C   0  0
   57.5676   -5.3171  -54.1992 C   0  0
   56.1951   -5.6144  -54.3676 C   0  0
   55.6008   -5.3769  -55.6266 C   0  0
   56.3572   -4.8744  -56.7028 C   0  0
   55.3844   -6.1439  -53.2591 C   0  0
   55.6248   -6.0340  -51.9084 C   0  0
   54.4027   -6.8087  -50.9408 S   0  0
   53.5664   -7.2692  -52.4217 C   0  0
   52.3855   -8.0097  -52.4904 N   0  0
   51.6863   -8.5302  -53.5851 C   0  0
   50.4709   -9.1975  -53.3237 C   0  0
   49.7184   -9.6960  -54.4023 C   0  0
   50.2193   -9.5348  -55.7065 C   0  0
   51.4475   -8.8660  -55.8715 C   0  0
   52.1686   -8.3822  -54.8398 N   0  0
   54.2053   -6.8566  -53.5193 N   0  0
   58.7245   -3.5161  -59.5025 H   0  0
   57.2730   -2.9353  -58.6988 H   0  0
   57.3999   -4.6360  -59.2066 H   0  0
   59.3706   -4.5653  -55.1282 H   0  0
   58.0481   -5.4807  -53.2448 H   0  0
   54.5559   -5.5951  -55.7886 H   0  0
   55.8565   -4.7236  -57.6475 H   0  0
   56.4468   -5.5373  -51.4159 H   0  0
   51.8969   -8.1262  -51.6011 H   0  0
   50.1139   -9.3064  -52.3087 H   0  0
   48.7770  -10.1984  -54.2304 H   0  0
   49.6737   -9.9018  -56.5621 H   0  0
   51.8643   -8.7196  -56.8578 H   0  0
  1  2  1  0
  1 21  1  0
  1 22  1  0
  1 23  1  0
  2  3  1  0
  3  4  2  0
  3  8  1  0
  4  5  1  0
  4 24  1  0
  5  6  2  0
  5 25  1  0
  6  7  1  0
  6  9  1  0
  7  8  2  0
  7 26  1  0
  8 27  1  0
  9 10  2  0
  9 20  1  0
 10 11  1  0
 10 28  1  0
 11 12  1  0
 12 13  1  0
 12 20  2  0
 13 14  1  0
 13 29  1  0
 14 15  2  0
 14 19  1  0
 15 16  1  0
 15 30  1  0
 16 17  2  0
 16 31  1  0
 17 18  1  0
 17 32  1  0
 18 19  2  0
 18 33  1  0
M  END
> <Name>
ligand_4418

> <Comment>
 Structure written by MMmdl.

> <s_phase_Matched_Ligand_Sites>
A(1) D(4) D(-) R(8) R(6)

> <r_phase_Align_Score>
0.169263

> <r_phase_Vector_Score>
0.980248

> <r_phase_Volume_Score>
0.540696

> <r_phase_Fitness>
2.056276

> <r_i_docking_score>
-7.052163

> <Original_Smiles>
COc1ccc(cc1)c2csc(Nc3ccccn3)n2

> <SumscoreRank>
665

> <ReciprocalRank>
328

> <rocsvalue>
0.806

> <rocsrank>
776

> <dockrank>
3110

> <Pharmrank>
108

$$$$
ligand_4455
  SciTegic08271217373D

 30 32  0  0  1  0            999 V2000
   52.8384   -7.5372  -52.3868 N   0  0
   52.2512   -8.0471  -53.5551 C   0  0
   52.7746   -7.8312  -54.8531 C   0  0
   52.1136   -8.3865  -55.9705 C   0  0
   50.9464   -9.1502  -55.7743 C   0  0
   50.4658   -9.3321  -54.5234 N   0  3
   51.0594   -8.7971  -53.4347 C   0  0
   54.0827   -6.9371  -52.2141 C   0  0
   54.9155   -6.5317  -53.1755 N   0  0
   56.1232   -6.0098  -52.6867 C   0  0
   56.1581   -6.0125  -51.3100 C   0  0
   54.7150   -6.6762  -50.5984 S   0  0
   57.1638   -5.5510  -53.6161 C   0  0
   58.4603   -5.2320  -53.1527 C   0  0
   59.4460   -4.7791  -54.0484 C   0  0
   59.1512   -4.6441  -55.4167 C   0  0
   57.8660   -4.9577  -55.8897 C   0  0
   56.8776   -5.4033  -54.9936 C   0  0
   52.3511   -7.7327  -51.5243 H   0  0
   53.6635   -7.2407  -55.0128 H   0  0
   52.5059   -8.2367  -56.9673 H   0  0
   50.3958   -9.6258  -56.5745 H   0  0
   50.5805   -9.0207  -52.4938 H   0  0
   56.9567   -5.6795  -50.6655 H   0  0
   58.7093   -5.3194  -52.1044 H   0  0
   60.4286   -4.5286  -53.6804 H   0  0
   59.9093   -4.3007  -56.1048 H   0  0
   57.6411   -4.8511  -56.9396 H   0  0
   55.8973   -5.6390  -55.3811 H   0  0
   49.6326   -9.9241  -54.3823 H   0  0
  1  2  1  0
  1  8  1  0
  1 19  1  0
  2  3  2  0
  2  7  1  0
  3  4  1  0
  3 20  1  0
  4  5  2  0
  4 21  1  0
  5  6  1  0
  5 22  1  0
  6  7  2  0
  6 30  1  0
  7 23  1  0
  8  9  2  0
  8 12  1  0
  9 10  1  0
 10 11  2  0
 10 13  1  0
 11 12  1  0
 11 24  1  0
 13 14  2  0
 13 18  1  0
 14 15  1  0
 14 25  1  0
 15 16  2  0
 15 26  1  0
 16 17  1  0
 16 27  1  0
 17 18  2  0
 17 28  1  0
 18 29  1  0
M  CHG  1   6   1
M  END
> <Name>
ligand_4455

> <Comment>
 Structure written by MMmdl.

> <s_phase_Matched_Ligand_Sites>
A(-) D(2) D(3) R(5) R(4)

> <r_phase_Align_Score>
0.301074

> <r_phase_Vector_Score>
0.982648

> <r_phase_Volume_Score>
0.548964

> <r_phase_Fitness>
2.031253

> <r_i_docking_score>
-6.824218

> <Original_Smiles>
N(c1cccnc1)c2nc(cs2)c3ccccc3

> <SumscoreRank>
1285

> <ReciprocalRank>
475

> <rocsvalue>
0.834

> <rocsrank>
532

> <dockrank>
4250

> <Pharmrank>
173

$$$$
